# Supplementary material for: The human platelet: strong transcriptome correlations among individuals associate weakly with the platelet proteome
Source: Biol Direct. 2014 Feb 14;9:3. doi: 10.1186/1745-6150-9-3 (PMC3937023; doi:10.1186/1745-6150-9-3)
Supplement: Additional file 4 — Genes observed to be expressed within 13 PCR cycles of ACTB and observed in all 10 subjects. Shown are all the genes that were expressed within 13 PCR cycles of ACTB (≥ 1/10,000 of β-actin’s expression) in all ten of the individuals studied. The ENSEMBL gene ID along with the common gene name are given. [file 1745-6150-9-3-S4.xlsx]

## Sheet: Sheet1
Additional file 4. Genes observed to be expressed within 13 PCR cycles of ACTB and observed in all 10 subjects. Shown are all the genes that were expressed within 13 PCR cycles of ACTB (≥ 1/10,000 of β-actin’s expression) in all ten of the individuals studied. The ENSMBL gene ID along with the common gene name are given.
Gene	W1	W2	W3	W4	W5	B1	B2	B3	B4	B5
ENSG00000000419_DPM1	6.89258e-05	8.84149e-05	0.000113247	0.000109986	4.86805e-05	7.78039e-05	6.09734e-05	0.000187015	0.000170143	6.78331e-05
ENSG00000000938_FGR	6.43719e-05	0.000271031	0.000452898	8.71964e-05	0.000157381	0.000182052	5.93514e-05	0.000462552	0.00053567	0.000148068
ENSG00000001036_FUCA2	0.000198499	0.000279228	0.000214987	0.000212234	0.000146195	0.000211405	0.000353391	0.000204604	0.000416744	0.000236613
ENSG00000001167_NFYA	8.1669e-05	5.32552e-05	7.47192e-05	4.77253e-05	5.86496e-05	4.59063e-05	3.63174e-05	0.000151664	0.000113788	7.45228e-05
ENSG00000001461_NIPAL3	0.000353342	0.000746514	0.000575852	0.000650496	0.000446343	0.000575477	0.000372165	0.000565605	0.000423131	0.00101729
ENSG00000001629_ANKIB1	0.000276466	0.000363877	0.000330342	0.000279532	0.000243228	0.000280833	0.00046563	0.000348009	0.000412906	0.000265767
ENSG00000001631_KRIT1	0.000208253	0.000253959	0.000210373	0.000174123	0.000129696	0.000178193	0.000195302	0.000280112	0.000235033	0.000244695
ENSG00000002330_BAD	0.000912758	0.000996285	0.000960077	0.000526075	0.000555027	0.000682991	0.00104713	0.00104904	0.00110579	0.000687753
ENSG00000002549_LAP3	0.000125097	0.000106673	8.8891e-05	5.84171e-05	4.80809e-05	0.000200771	7.80859e-05	0.000236176	0.000103992	0.000125693
ENSG00000002586_CD99	0.0328466	0.0223089	0.0218773	0.0203648	0.0174739	0.0276019	0.0325163	0.0267326	0.0325642	0.0262403
ENSG00000002834_LASP1	0.00227821	0.00206327	0.00228086	0.00132731	0.00126266	0.00210702	0.00194003	0.00162508	0.00198667	0.00251137
ENSG00000003056_M6PR	0.000497448	0.000843072	0.000819774	0.000500316	0.000492334	0.000499485	0.000502591	0.00119318	0.00104791	0.000748938
ENSG00000003147_ICA1	0.000311549	0.000440467	0.000381359	0.00027554	0.000222813	0.000321069	0.000396362	0.000302683	0.000352938	0.000381502
ENSG00000003402_CFLAR	0.000864879	0.00056143	0.000772177	0.000509455	0.000348627	0.00060798	0.000671644	0.00123524	0.00163772	0.000632925
ENSG00000003436_TFPI	0.00235071	0.00213123	0.0019849	0.00165699	0.00139757	0.00121733	0.00215072	0.00541418	0.0028538	0.00312517
ENSG00000003756_RBM5	0.00110763	0.00157781	0.00142236	0.0010864	0.000802874	0.000774946	0.0019393	0.00177907	0.00238801	0.00104106
ENSG00000004059_ARF5	0.00371388	0.00475946	0.0034399	0.00342403	0.00275604	0.00362467	0.00413941	0.0026547	0.00416954	0.00439167
ENSG00000004487_KDM1A	0.000389063	0.000372906	0.000430725	0.000264372	0.000254575	0.000354019	0.000505985	0.00048351	0.00045801	0.000435896
ENSG00000004534_RBM6	0.000353435	0.000494972	0.000506504	0.000185166	0.00020615	0.000223356	0.000318432	0.000442321	0.000236032	0.000222868
ENSG00000004700_RECQL	0.000130702	0.000197737	0.00013599	0.000224841	0.000159401	0.000153887	8.80162e-05	7.74774e-05	0.000210323	0.000244468
ENSG00000004766_CCDC132	0.000116197	0.00012859	0.000104585	7.56045e-05	2.10914e-05	4.29058e-05	0.000131226	8.08152e-05	6.79241e-05	9.81962e-05
ENSG00000004866_ST7	0.00133738	0.00174827	0.0014328	0.00139536	0.00118114	0.00082234	0.00100641	0.00186473	0.00153043	0.00144979
ENSG00000004897_CDC27	0.000409503	0.000552553	0.000720707	0.000588208	0.000365437	0.000421989	0.000757043	0.000670339	0.00106746	0.000490432
ENSG00000004939_SLC4A1	0.000111762	0.00010819	0.00046801	6.47693e-05	8.25416e-05	0.000160198	0.000247832	0.000580314	0.000402614	8.23425e-05
ENSG00000005007_UPF1	0.000569156	0.000503523	0.000449911	0.000413082	0.000276947	0.00056617	0.000485548	0.000387412	0.000525912	0.000782742
ENSG00000005020_SKAP2	0.00641453	0.00873574	0.00634072	0.00541159	0.00406168	0.00502924	0.0060341	0.00793166	0.00669955	0.00522644
ENSG00000005022_SLC25A5	0.000934866	0.00166934	0.00159357	0.000928939	0.000747783	0.000814094	0.000951599	0.00125616	0.00101405	0.00119984
ENSG00000005075_POLR2J	0.000290922	0.000521916	0.000338847	0.00021898	0.000165003	3.8619e-05	0.000272596	0.000514901	0.000309279	0.000104713
ENSG00000005100_DHX33	0.000112391	0.000110863	0.000114983	0.000111612	3.60349e-05	6.23638e-05	9.81148e-05	0.000133013	0.000115143	7.15992e-05
ENSG00000005175_RPAP3	0.000366702	0.000344956	0.000522205	0.000292715	0.000230146	0.000235437	0.000376894	0.000500161	0.000582286	0.000327115
ENSG00000005189_AC004381.6	0.000117057	0.00011185	0.000153703	7.04901e-05	6.01263e-05	0.000113335	0.000200341	0.000207729	0.000149089	9.85358e-05
ENSG00000005238_KIAA1539	0.00110434	0.000747402	0.00110559	0.000550852	0.000499059	0.000677313	0.000450507	0.000773968	0.000826215	0.000649554
ENSG00000005249_PRKAR2B	0.034362	0.0364222	0.0307155	0.0287329	0.0247759	0.0382535	0.0247929	0.0298524	0.046356	0.0477632
ENSG00000005302_MSL3	5.50815e-05	8.25553e-05	0.000128888	5.14163e-05	6.55778e-05	8.72605e-05	4.03447e-05	0.000177385	7.39139e-05	0.000139155
ENSG00000005339_CREBBP	0.000319966	0.0003929	0.000341755	0.000178826	0.000247217	0.000317537	0.000240677	0.00033005	0.000426084	0.000338064
ENSG00000005483_MLL5	0.000885363	0.000736152	0.000775478	0.000465384	0.000375606	0.000421205	0.000589304	0.00116005	0.000871433	0.000652469
ENSG00000005486_RHBDD2	0.000368145	0.000527315	0.000115049	0.000159317	0.000343811	0.000420433	0.000365997	0.000348239	0.000317736	0.000594421
ENSG00000005700_IBTK	3.74233e-05	7.68853e-05	6.40175e-05	5.87952e-05	4.678e-05	5.38245e-05	9.00606e-05	6.74935e-05	6.99468e-05	4.46481e-05
ENSG00000005810_MYCBP2	0.000419702	0.00047031	0.000355998	0.000243838	0.000288708	0.000500389	0.000454558	0.000337404	0.000585952	0.000359514
ENSG00000005812_FBXL3	0.000702837	0.000638062	0.000822185	0.000518259	0.00042009	0.000432513	0.000411112	0.000974405	0.000825834	0.000635454
ENSG00000005844_ITGAL	8.00084e-05	0.000174496	0.000244263	0.000104556	0.000132119	9.87378e-05	0.000114364	0.000251193	0.000236903	0.00012047
ENSG00000005882_PDK2	0.000562518	0.000660974	0.000365798	0.000330097	0.000228494	0.000466667	0.000660204	0.000523307	0.000421192	0.000406453
ENSG00000005893_LAMP2	0.000383341	0.000615083	0.000559476	0.000572522	0.000552532	0.000586234	0.000429423	0.000644515	0.000665203	0.000726134
ENSG00000005955_GGNBP2	0.000113725	0.000193509	0.000167244	0.000141771	9.83151e-05	0.000116252	0.000127261	0.000176291	0.00024251	0.000203753
ENSG00000005961_ITGA2B	0.044577	0.0358514	0.0273965	0.0300577	0.0454988	0.085406	0.0304484	0.0276114	0.0447338	0.0841401
ENSG00000006007_GDE1	0.000867947	0.0017957	0.00116506	0.00113603	0.00126376	0.00178069	0.00120118	0.00104199	0.00165701	0.00207213
ENSG00000006114_SYNRG	8.29655e-05	7.18353e-05	8.93685e-05	4.87964e-05	3.76287e-05	5.6893e-05	8.12792e-05	0.000111828	8.76438e-05	0.000102764
ENSG00000006125_AP2B1	0.00144477	0.00210116	0.00135383	0.0014486	0.00159483	0.00146934	0.00195834	0.00200833	0.00217444	0.00288812
ENSG00000006459_JHDM1D	0.000817285	0.000337739	0.000793674	0.000255532	0.000340909	0.00051548	0.000676051	0.000865843	0.00066321	0.000587657
ENSG00000006576_PHTF2	0.000716006	0.000474614	0.000915343	0.000577532	0.000513698	0.000539907	0.000377714	0.00120268	0.00095596	0.000931356
ENSG00000006638_TBXA2R	0.00480171	0.0037165	0.00290767	0.00199043	0.00211635	0.00216609	0.00193127	0.00273306	0.00273416	0.00232115
ENSG00000006652_IFRD1	0.0047006	0.00591136	0.0071498	0.00513359	0.00309373	0.00257478	0.00447601	0.0104404	0.00597987	0.00368815
ENSG00000006712_PAF1	0.000111971	0.00017807	0.00016245	5.84459e-05	4.53056e-05	6.96988e-05	0.000119573	0.000155183	0.000152064	0.000119691
ENSG00000006715_VPS41	0.000464153	0.00063925	0.000528095	0.00052466	0.000377397	0.000827496	0.000409193	0.00042146	0.000813885	0.000915154
ENSG00000006831_ADIPOR2	0.00101865	0.00100021	0.00100825	0.000720961	0.000831589	0.0011439	0.000701737	0.000906824	0.0008955	0.00107094
ENSG00000006837_CDKL3	5.73256e-05	0.000158583	6.64041e-05	4.07721e-05	3.13364e-05	7.11552e-05	5.71758e-05	6.80487e-05	0.00011364	3.85794e-05
ENSG00000007047_MARK4	0.000254395	0.000211617	0.000173401	9.30561e-05	0.00017125	0.000192128	0.000338776	0.000188433	0.000203762	0.000417695
ENSG00000007168_PAFAH1B1	0.000683846	0.000685694	0.000829262	0.000565193	0.000381972	0.000421541	0.000457179	0.000855667	0.000782951	0.000558464
ENSG00000007202_KIAA0100	9.24095e-05	0.000119362	0.000121626	5.71406e-05	8.41771e-05	0.000190237	0.00010342	9.66542e-05	9.88419e-05	0.000204207
ENSG00000007341_ST7L	0.000223024	0.000286768	0.000343498	0.000187716	0.000198278	0.000216642	0.000334917	0.000401036	0.000420507	0.000218317
ENSG00000007944_MYLIP	0.00026685	0.000112385	0.000172626	0.000112151	9.84924e-05	3.949e-05	9.72209e-05	0.000339682	0.000180522	0.000144912
ENSG00000008018_PSMB1	0.000119547	0.00016685	0.000214018	0.00021979	0.000121437	0.000324431	0.000200805	0.00029944	0.000181876	0.000166412
ENSG00000008083_JARID2	0.0026597	0.00225218	0.00228646	0.00143449	0.00116545	0.00184919	0.00173986	0.0019977	0.0020066	0.00217173
ENSG00000008086_CDKL5	9.82716e-05	0.000106308	0.0001396	5.82425e-05	7.46529e-05	5.32717e-05	7.74986e-05	0.00019426	0.00010366	5.77967e-05
ENSG00000008128_CDK11A	1.45769e-05	4.05244e-05	1.72057e-05	1.80394e-05	2.65637e-05	2.38078e-05	5.40524e-05	5.235e-05	5.24317e-05	1.993e-05
ENSG00000008277_ADAM22	2.83071e-05	5.03779e-05	3.1988e-05	3.27113e-05	8.31663e-06	4.57517e-05	6.26786e-06	4.41126e-05	4.5144e-06	5.52152e-06
ENSG00000008282_SYPL1	0.000278319	0.000534894	0.000355338	0.000236654	0.000170614	9.88213e-05	0.000377507	0.000352399	0.000504704	0.000359654
ENSG00000008294_SPAG9	0.000159614	0.000164844	0.000202216	0.000103146	9.7812e-05	0.000124011	0.000220794	0.000177525	0.000230153	0.000189629
ENSG00000008513_ST3GAL1	0.000802051	0.000232796	0.000287198	0.000238387	0.000318668	0.000621901	0.00030448	0.000369666	0.000279621	0.000782146
ENSG00000008838_MED24	3.19758e-05	5.68012e-05	6.40015e-05	4.19392e-05	4.00903e-05	4.26709e-05	3.75412e-05	4.94931e-05	2.7752e-05	4.34379e-05
ENSG00000008869_HEATR5B	0.000194361	0.000189154	0.000215216	0.000136644	0.000119943	0.000173639	0.00020464	0.000256508	0.000217308	0.000172092
ENSG00000008952_SEC62	0.000134166	0.000141265	0.000154048	7.62002e-05	9.58564e-05	7.46318e-05	0.000145942	0.000142781	0.000162187	0.000175969
ENSG00000008988_RPS20	9.46446e-05	0.000292088	0.000175438	0.000145333	0.000131495	0.000168193	0.000323214	0.00017203	0.000182582	0.000239808
ENSG00000009307_CSDE1	0.00259199	0.00334113	0.00284919	0.0025332	0.00334948	0.00502637	0.0033768	0.0026645	0.00367809	0.00523147
ENSG00000009335_UBE3C	0.000238906	0.000226822	0.000280467	0.000165801	0.000149505	0.000200124	0.000160419	0.000181238	0.000297453	0.00023529
ENSG00000009844_VTA1	0.000128625	0.000264517	0.000237025	0.0001871	0.000109491	6.50721e-05	0.000163319	0.000301989	0.000204688	0.000158683
ENSG00000009954_BAZ1B	9.67086e-05	0.000123439	0.000103664	6.76651e-05	7.59789e-05	0.000124909	0.000137424	8.97322e-05	0.000115079	0.000127649
ENSG00000010017_RANBP9	0.00224365	0.00295778	0.00252067	0.00189515	0.00169246	0.00197798	0.00302106	0.00222059	0.00286211	0.00250331
ENSG00000010244_ZNF207	0.000372414	0.000433216	0.000498944	0.000326112	0.0001929	0.000247707	0.000415005	0.000574347	0.00049115	0.000335369
ENSG00000010270_STARD3NL	0.000192839	0.000169422	0.000254524	0.000231834	0.000218188	0.000373475	0.000105645	0.000257577	0.000391635	0.000715698
ENSG00000010278_CD9	0.015732	0.0229858	0.0176321	0.0103202	0.010337	0.0104035	0.00911906	0.0111303	0.0113809	0.020312
ENSG00000010292_NCAPD2	0.000103724	0.000101501	5.62399e-05	3.64282e-05	6.69684e-05	6.5939e-05	3.16841e-05	3.47558e-05	0.000110045	5.02684e-05
ENSG00000010318_PHF7	0.000212273	0.000173494	0.000259162	0.000132033	0.000179899	0.000173419	0.000192362	0.000184874	0.000138127	0.000192087
ENSG00000010404_IDS	0.00174479	0.00227712	0.0015811	0.00156447	0.00179361	0.00287746	0.00120791	0.00148435	0.00195503	0.00470197
ENSG00000010671_BTK	0.00470365	0.00433818	0.00525041	0.00380286	0.0021344	0.00138579	0.0017477	0.00941347	0.00240741	0.00373547
ENSG00000010803_SCMH1	0.000209525	0.000218572	0.000196847	8.33801e-05	0.000121703	9.60291e-05	0.00020254	0.000187037	0.000235766	0.000144254
ENSG00000010810_FYN	0.00332535	0.00286582	0.00317017	0.00213061	0.00154049	0.00162217	0.00170418	0.00270671	0.00236149	0.00156899
ENSG00000010818_HIVEP2	0.00021875	0.000130779	6.70267e-05	9.61478e-05	5.52695e-05	7.19544e-05	9.37751e-05	0.000160462	0.000100156	0.000114981
ENSG00000011007_TCEB3	5.10278e-05	7.45506e-05	4.72044e-05	6.47292e-05	3.83551e-05	5.42651e-05	0.000101425	7.23406e-05	8.04091e-05	8.12732e-05
ENSG00000011052_NME2	6.55705e-05	0.000106933	0.000109729	3.98039e-05	4.27666e-05	0.000122513	0.000122637	0.000140667	8.80571e-05	3.54641e-05
ENSG00000011105_TSPAN9	0.00376717	0.00284988	0.00237433	0.0020544	0.0026525	0.00418592	0.00293114	0.00149637	0.0029945	0.00763679
ENSG00000011114_BTBD7	9.84469e-05	0.000133375	0.00013516	8.15776e-05	5.76641e-05	7.2251e-05	7.81714e-05	0.000128184	0.000121475	0.000116679
ENSG00000011198_ABHD5	0.000543946	0.000370988	0.000376311	0.000350469	0.000220718	0.000231131	0.000301785	0.00048899	0.000513874	0.00070735
ENSG00000011258_MBTD1	0.00212152	0.00194671	0.00185891	0.00131842	0.000971947	0.00125711	0.00186416	0.00265866	0.00157593	0.00191553
ENSG00000011260_UTP18	0.000138751	0.000234815	0.000170738	6.54394e-05	9.00278e-05	8.42702e-05	0.000149012	0.000295857	0.00018764	0.000134994
ENSG00000011275_RNF216	0.00074395	0.000964417	0.000922585	0.000792933	0.000572815	0.000537807	0.000949066	0.00102006	0.00108906	0.000616822
ENSG00000011304_PTBP1	0.00242558	0.00225991	0.00229477	0.00145109	0.00141938	0.00191693	0.00196961	0.00188234	0.00213848	0.00232149
ENSG00000011405_PIK3C2A	0.000155681	0.000163478	0.000208341	0.000104281	0.00011562	0.000131787	0.000147328	0.000128439	8.40602e-05	0.000197442
ENSG00000011426_ANLN	7.54786e-05	7.60861e-05	0.00010046	5.29491e-05	4.26097e-05	6.39413e-05	0.000121083	0.000102065	0.000112691	9.81558e-05
ENSG00000011454_RABGAP1	0.000814437	0.00114062	0.00109503	0.000863597	0.000462991	0.00067105	0.000860474	0.000974859	0.000838343	0.0010384
ENSG00000011485_PPP5C	5.75253e-05	0.000162308	0.000135917	3.3002e-05	6.55558e-05	7.26018e-05	3.19784e-05	7.36707e-05	8.6506e-05	6.32592e-05
ENSG00000011523_CEP68	0.000410772	0.000259722	0.000225145	7.77881e-05	0.000192806	0.000230817	0.000462724	0.000243371	0.000204915	7.13905e-05
ENSG00000011566_MAP4K3	8.67993e-05	0.000126368	6.86664e-05	7.32964e-05	6.3453e-05	3.01652e-05	0.000130024	0.000135442	9.7185e-05	8.88653e-05
ENSG00000011600_TYROBP	0.000238184	0.0008145	0.00147985	0.000298228	0.00047856	0.000412628	0.00119883	0.00204767	0.00151525	0.000507767
ENSG00000011638_TMEM159	0.000637863	0.000172094	0.000377441	0.000196695	0.000330016	0.000323881	0.000602627	0.000419563	0.000367174	0.000230399
ENSG00000012048_BRCA1	9.70159e-05	8.72051e-05	0.000114309	7.51848e-05	6.00904e-05	6.99922e-05	0.000108776	0.000115674	0.000133255	0.000109567
ENSG00000012061_ERCC1	0.000107076	0.000133122	0.000204783	3.66843e-05	5.86096e-05	0.000102412	0.000103712	5.57291e-05	0.00016779	1.88594e-05
ENSG00000012124_CD22	0.000181505	0.000154917	0.000320815	9.04256e-05	0.000113394	0.000105808	0.000212083	0.000109935	0.000185093	0.000159399
ENSG00000012660_ELOVL5	0.000317254	0.00054518	0.000366475	0.000417577	0.000451516	0.000414411	0.000586353	0.000454466	0.000793177	0.000569091
ENSG00000012817_KDM5D	8.31048e-05	0.000115927	0.000113039	7.34376e-05	7.11272e-05	9.69933e-05	8.36515e-05	0.000100152	0.000100573	0.000102601
ENSG00000012822_CALCOCO1	0.00320193	0.00242817	0.00257263	0.0017203	0.00126491	0.00205074	0.00220111	0.00258131	0.0031611	0.00247509
ENSG00000012963_UBR7	7.10305e-05	6.70653e-05	5.45341e-05	4.48371e-05	4.84057e-05	5.67046e-05	6.19574e-05	9.43255e-05	5.20836e-05	0.000110427
ENSG00000012983_MAP4K5	0.00121326	0.00100526	0.00138272	0.000759443	0.000656568	0.000741489	0.00103669	0.00169439	0.00138707	0.00144242
ENSG00000013016_EHD3	0.0129918	0.00872567	0.0097641	0.00682549	0.0081528	0.00849548	0.0083511	0.00731098	0.00832529	0.0102692
ENSG00000013275_PSMC4	0.000300721	0.000353409	0.000475113	0.000192117	0.000132346	0.000162026	0.000281248	0.000403513	0.000307137	0.000348809
ENSG00000013306_SLC25A39	0.000593101	0.000610618	0.00193142	0.00041882	0.000444084	0.000905961	0.000269002	0.00096324	0.00142078	0.000523983
ENSG00000013441_CLK1	0.000493586	0.000846228	0.000856606	0.000614746	0.000410737	0.000448708	0.000932491	0.00165958	0.00128099	0.000793179
ENSG00000013561_RNF14	0.000189042	0.000207612	0.000276599	0.000127787	0.000154477	0.000171615	0.000285755	0.000243575	0.0002166	0.00027554
ENSG00000013563_DNASE1L1	0.000199567	0.000242792	0.000146639	0.000147223	0.000163414	0.000350146	0.000214476	0.000100408	0.00025012	0.000434085
ENSG00000013583_HEBP1	0.000156009	0.00072702	6.42404e-05	0.000105557	6.18427e-05	0.000254027	0.000114529	9.2287e-05	4.89497e-05	0.000194444
ENSG00000013810_TACC3	0.00244782	0.00184684	0.00246213	0.00134273	0.000819839	0.000753101	0.00119308	0.00261559	0.00142711	0.00118724
ENSG00000014164_ZC3H3	0.000102089	0.000266099	0.000150311	8.75272e-05	6.0065e-05	7.29464e-05	0.000127086	0.000238689	0.00020336	6.56927e-05
ENSG00000014216_CAPN1	0.0122511	0.00949304	0.00974331	0.0050771	0.00762821	0.0105717	0.0102334	0.00932887	0.0111784	0.0148131
ENSG00000014824_SLC30A9	7.54309e-05	0.000109309	9.88892e-05	9.72574e-05	5.55671e-05	5.21999e-05	0.000126754	0.000152315	0.000173134	0.000111596
ENSG00000015133_CCDC88C	0.000706599	0.000277541	0.000356903	0.000118422	0.000263455	0.00049539	0.000375766	0.00062617	0.000389168	0.000450954
ENSG00000015153_YAF2	0.000175613	0.000222491	0.000313911	0.000201877	8.31022e-05	0.000106584	0.000286509	0.0003351	0.000138736	0.000328983
ENSG00000015171_ZMYND11	0.000716461	0.000681495	0.000719063	0.000559275	0.00061686	0.000612697	0.000745023	0.000930392	0.000499509	0.00088621
ENSG00000015285_WAS	0.00025376	0.000502059	0.000459967	0.000183516	0.000244228	0.000337147	0.000143849	0.000506663	0.000501615	0.000461986
ENSG00000015475_BID	0.000565358	0.000549327	0.000475874	0.00031661	0.000251951	0.000441825	0.000425564	0.00034176	0.000485709	0.000455026
ENSG00000015479_MATR3	0.00127724	0.00121789	0.00159956	0.00125032	0.000856636	0.00132847	0.00127882	0.0017711	0.00208693	0.00231792
ENSG00000015532_XYLT2	0.000334736	0.000392263	0.000232629	0.000344145	0.000342902	0.000243119	0.000149985	0.000179418	0.000173165	0.000398295
ENSG00000016864_GLT8D1	6.98965e-05	0.000171157	0.000166728	0.00012692	8.52445e-05	5.46909e-05	0.00014314	0.000269028	0.00016724	0.000123407
ENSG00000017260_ATP2C1	0.000806078	0.00127187	0.000878168	0.000799244	0.000585548	0.00065555	0.000835276	0.00132864	0.00124563	0.000847931
ENSG00000017483_SLC38A5	3.86929e-05	4.85012e-05	7.01993e-05	6.82318e-05	8.9294e-05	0.000106893	3.04226e-05	2.72316e-05	4.75747e-05	8.18362e-05
ENSG00000017797_RALBP1	0.000487878	0.000448499	0.000480698	0.000275996	0.000246232	0.000481338	0.000439702	0.000456994	0.00056487	0.000609696
ENSG00000018699_TTC27	0.00108008	0.00168412	0.00147838	0.000875366	0.000926552	0.000631388	0.00137564	0.00122523	0.00155055	0.000964311
ENSG00000019582_CD74	0.00441407	0.00436524	0.00698847	0.00354036	0.00393335	0.00534879	0.00365937	0.00443204	0.00575372	0.00471944
ENSG00000019995_ZRANB1	0.000125888	0.000128036	0.000120913	7.96464e-05	6.92821e-05	0.000161369	0.00016099	0.000101449	0.000116352	0.000183047
ENSG00000020426_MNAT1	5.369e-05	0.000103963	4.31116e-05	4.22814e-05	4.03807e-05	5.5142e-05	0.000168371	0.000116095	0.000152622	0.000100084
ENSG00000020633_RUNX3	6.06299e-05	0.000131167	0.000145444	0.000110474	6.12525e-05	8.474e-05	9.02843e-05	8.51138e-05	0.000202142	0.00010584
ENSG00000020922_MRE11A	0.000159303	0.000124917	0.00018161	6.27108e-05	8.21271e-05	0.000112487	9.20268e-05	0.000261434	0.000156823	0.000217233
ENSG00000021355_SERPINB1	0.00673825	0.00800802	0.00668835	0.00775914	0.00459268	0.00406792	0.00717962	0.00989054	0.00440108	0.00531374
ENSG00000021574_SPAST	0.000231649	0.000235138	0.000295581	0.000152949	0.00010611	0.000172828	0.000242952	0.000384746	0.00025293	0.000228734
ENSG00000021776_AQR	0.000109535	0.000167328	0.000184841	0.000107392	9.08404e-05	0.000117315	0.000181055	0.000185342	0.000216998	0.000153892
ENSG00000022267_FHL1	0.00900727	0.00530943	0.00942245	0.00987676	0.0101919	0.0138693	0.00548485	0.0105038	0.007574	0.0135054
ENSG00000022277_C20orf43	0.000460412	0.000710734	0.000678955	0.000426111	0.000497643	0.000555091	0.000729661	0.000534088	0.000770625	0.000722172
ENSG00000022840_RNF10	0.00162118	0.00132333	0.00164736	0.00132159	0.00142074	0.00200577	0.0013326	0.00121266	0.00205019	0.00210237
ENSG00000023191_RNH1	0.000500098	0.000386682	0.000228179	0.000229228	0.000318147	0.000288375	0.000244524	0.00025082	0.000284168	0.000197881
ENSG00000023228_NDUFS1	0.000116565	0.000276655	0.000149874	0.000144637	0.000139517	0.00017214	0.000164767	0.00021321	0.000158615	0.00020324
ENSG00000023287_RB1CC1	5.22165e-05	8.05644e-05	9.24544e-05	4.53445e-05	4.69601e-05	4.97783e-05	4.22098e-05	7.78259e-05	0.000119967	0.000104697
ENSG00000023318_ERP44	0.000105847	0.000197037	0.000165422	8.33754e-05	0.000100946	9.97999e-05	0.00013777	0.000212862	0.000123155	0.000139573
ENSG00000023330_ALAS1	8.14233e-05	0.000138779	8.84736e-05	5.25457e-05	5.34102e-05	3.80407e-05	0.000209035	9.51759e-05	5.77449e-05	6.85451e-05
ENSG00000023697_DERA	0.00194256	0.00166608	0.00246497	0.000965452	0.00104245	0.00139459	0.00137027	0.00376366	0.00182943	0.00127749
ENSG00000023734_STRAP	0.00262071	0.00306965	0.00277892	0.00144113	0.00130963	0.00140228	0.00282217	0.00529604	0.0024241	0.00279384
ENSG00000023902_PLEKHO1	0.0126039	0.00862667	0.00938569	0.00572241	0.00589112	0.00879828	0.00671098	0.00885102	0.00899681	0.00727386
ENSG00000023909_GCLM	0.000560383	0.000972902	0.00108656	0.000924149	0.000701305	0.000752076	0.000537467	0.000988581	0.000922284	0.000867058
ENSG00000024048_UBR2	0.000226642	0.00022196	0.000260081	0.000162974	0.000136702	0.000168295	0.000254099	0.000265285	0.000355316	0.000239119
ENSG00000024422_EHD2	0.00045768	0.000597621	0.000322017	0.000381582	0.000288263	0.00056374	0.000356274	0.000416708	0.00036315	0.000771941
ENSG00000024862_CCDC28A	0.000315134	0.000166716	0.000246663	0.000202935	0.000159606	9.84069e-05	0.00012565	0.000323042	0.000237405	0.000189355
ENSG00000025293_PHF20	0.000215898	0.000219305	0.000215708	0.000148138	0.000119353	0.000173044	0.000288827	0.0002429	0.000276445	0.000216952
ENSG00000025796_SEC63	0.0001599	0.000172146	0.000182598	0.000142335	0.000101085	0.000102943	0.000186272	0.000237527	0.000252181	0.000188004
ENSG00000025800_KPNA6	0.000148047	0.000118234	0.000162567	0.000146061	0.000102476	0.0001239	0.000163033	0.00020466	0.000145699	0.000140896
ENSG00000026025_VIM	0.00164863	0.00177281	0.00172142	0.00153037	0.00117017	0.000768988	0.00136891	0.00195249	0.00189607	0.000782495
ENSG00000026297_RNASET2	0.000286878	0.000122888	0.000140562	0.000206281	9.94594e-05	0.000252446	0.000196306	0.000529483	0.000526444	0.000173601
ENSG00000026508_CD44	0.000464871	0.00137782	0.000475537	0.000306097	0.000309592	0.000749838	0.00222289	0.00166886	0.000739879	0.00132053
ENSG00000026950_BTN3A1	0.000242464	0.000305284	0.000392341	0.000208259	7.81878e-05	0.00021573	9.8604e-05	0.000700715	0.000379026	0.00033277
ENSG00000027697_IFNGR1	0.000806715	0.000730112	0.000671468	0.000462972	0.000295337	0.000359987	0.00064136	0.00230858	0.000897955	0.000855863
ENSG00000028116_VRK2	0.000524791	0.000862759	0.000575891	0.000487794	0.000370113	0.000455562	0.000621544	0.000863308	0.000769823	0.000563443
ENSG00000028203_VEZT	0.000256701	0.000338884	0.000266899	0.000261921	0.000221649	0.000221591	0.000317875	0.000281202	0.000418997	0.000317163
ENSG00000028528_SNX1	0.00100364	0.000960577	0.00106241	0.00071305	0.000511731	0.00116745	0.0012075	0.00131202	0.000978369	0.00072343
ENSG00000028839_TBPL1	0.000541453	0.000652615	0.000851515	0.000563744	0.000333318	0.000495378	0.000361866	0.000925334	0.000431976	0.000462889
ENSG00000029153_ARNTL2	0.000129901	0.000144528	0.000231562	0.000100888	9.66268e-05	8.41545e-05	0.000198618	0.000220225	0.00022253	0.000194485
ENSG00000029364_SLC39A9	0.000129568	0.000198799	0.000153752	0.000125321	0.000136322	0.000171669	0.000151328	0.000135547	0.00020408	0.00032953
ENSG00000029534_ANK1	0.00283959	0.00201867	0.00223603	0.00152329	0.00174961	0.00292334	0.00177029	0.0016155	0.00211112	0.00181185
ENSG00000029725_RABEP1	0.000198117	0.000212784	0.000130708	0.000119069	0.000109939	0.000127331	0.000224244	0.000192429	0.000199119	0.00018649
ENSG00000030582_GRN	0.000230405	0.000381344	0.00054475	0.000192908	0.000471606	0.000620894	0.000258162	0.000255054	0.00063521	0.00036512
ENSG00000031003_FAM13B	0.002869	0.00327392	0.00361206	0.00184281	0.00185344	0.00218936	0.00329568	0.00456459	0.00428729	0.00304844
ENSG00000031698_SARS	8.77103e-05	0.000190877	0.000116032	0.000120784	6.09219e-05	8.10041e-05	8.74568e-05	7.05857e-05	0.00010001	8.69385e-05
ENSG00000031823_RANBP3	0.000126161	0.000127027	0.000163534	0.000121766	7.90911e-05	6.80256e-05	0.000144035	0.000219022	0.000120736	0.000143442
ENSG00000032444_PNPLA6	0.000164342	0.000198726	0.000183328	0.000119671	0.00014385	0.00020851	0.000175554	0.000121161	0.000198008	0.000256053
ENSG00000032742_IFT88	9.33688e-05	0.000213022	0.00011336	6.15987e-05	7.85422e-05	0.000136975	0.000222486	0.000208893	0.000200557	0.000168744
ENSG00000033100_CHPF2	8.55119e-05	7.00302e-05	8.04886e-05	4.42179e-05	7.04069e-05	6.44923e-05	3.88588e-05	0.000108928	9.81341e-05	9.97282e-05
ENSG00000033170_FUT8	0.000421184	0.000815615	0.000724819	0.000284324	0.000747418	0.00119854	0.00110108	0.00110916	0.00171689	0.000926527
ENSG00000033327_GAB2	0.000399431	0.000229061	0.000294067	0.000114596	0.000254631	0.000277517	0.000234662	0.000435912	0.000501167	0.000279417
ENSG00000033627_ATP6V0A1	0.000434687	0.000641248	0.000526719	0.000320919	0.000392441	0.000348302	0.000785159	0.000773852	0.000669867	0.000410831
ENSG00000033800_PIAS1	0.0011739	0.00137029	0.00196355	0.00077506	0.000627311	0.000712693	0.00102182	0.00233139	0.00125417	0.00116025
ENSG00000033867_SLC4A7	3.27761e-05	4.84897e-05	3.75149e-05	2.23278e-05	2.40695e-05	2.36757e-05	3.8374e-05	3.54494e-05	5.87392e-05	4.5613e-05
ENSG00000034053_APBA2	0.000152247	0.000302584	0.000151079	0.000155735	0.000143736	0.000206507	0.000136548	0.000107496	0.000101522	0.000286251
ENSG00000034152_MAP2K3	0.00744795	0.00653978	0.00675001	0.00425903	0.00513946	0.00602717	0.00420545	0.00505336	0.00525861	0.00638154
ENSG00000034510_TMSB10	0.00168349	0.00377167	0.00226044	0.00142096	0.000880844	0.00201929	0.00167356	0.00225919	0.002551	0.0012351
ENSG00000034677_RNF19A	0.000192323	0.000328048	0.000221601	0.000197532	0.000164658	0.000206108	0.00023476	0.000316972	0.000247031	0.000271352
ENSG00000034693_PEX3	2.33677e-05	0.000105129	0.000149727	8.05481e-05	0.000106355	6.22786e-05	3.24747e-05	0.000175987	8.6231e-05	0.000203039
ENSG00000034713_GABARAPL2	0.00741871	0.0110842	0.00785254	0.00864415	0.00576956	0.00915898	0.0124673	0.0114955	0.0104322	0.010525
ENSG00000035403_VCL	0.052292	0.0400984	0.0363464	0.039062	0.0395445	0.0777043	0.0395288	0.0390374	0.0566108	0.0898182
ENSG00000035664_DAPK2	4.33775e-05	6.08867e-05	0.000113316	4.41821e-05	6.51136e-05	4.99049e-05	8.821e-05	8.38299e-05	7.67315e-05	9.95146e-05
ENSG00000035862_TIMP2	0.000267881	0.000157524	0.000201256	5.43214e-05	0.000111228	0.000275474	0.000334932	0.000290598	0.000378731	0.000122156
ENSG00000035928_RFC1	0.00012411	0.000138656	0.000155038	9.44082e-05	7.8069e-05	0.000115691	0.000167301	0.000157513	0.000164427	0.0001323
ENSG00000036054_TBC1D23	0.000332675	0.000371585	0.00037654	0.000337415	0.000206984	0.000336461	0.000286114	0.000348243	0.000527136	0.000398209
ENSG00000036257_CUL3	0.000145097	0.000114034	0.000170682	9.89438e-05	8.57524e-05	8.89754e-05	0.000137897	0.000237262	0.000160085	0.000145236
ENSG00000036549_ZZZ3	0.000193681	0.000344602	0.000382688	0.000177786	0.000213192	0.000173108	0.000318352	0.000268211	0.000254741	0.000304794
ENSG00000037474_NSUN2	5.54039e-05	6.41142e-05	8.54085e-05	4.21066e-05	3.60636e-05	4.65803e-05	6.84717e-05	4.68932e-05	9.7222e-05	4.96872e-05
ENSG00000037637_FBXO42	7.21414e-05	7.5934e-05	6.58784e-05	5.6872e-05	4.91597e-05	3.56293e-05	5.22315e-05	0.000102194	5.50999e-05	4.97708e-05
ENSG00000038274_MAT2B	0.000755092	0.000715765	0.000569976	0.000437211	0.000382174	0.000527199	0.000760139	0.000994348	0.000785289	0.000663944
ENSG00000038382_TRIO	0.000124849	0.000141188	0.000124908	6.01442e-05	6.74507e-05	7.9271e-05	8.87958e-05	7.9239e-05	8.38493e-05	9.68125e-05
ENSG00000038532_CLEC16A	0.000406969	0.000451497	0.000355117	0.000210036	0.000236585	0.000272761	0.000387668	0.000339012	0.000304197	0.000325841
ENSG00000039123_SKIV2L2	7.648e-05	6.22803e-05	0.000111467	9.84065e-05	6.99852e-05	6.09823e-05	0.000149706	0.000121913	0.000100187	0.000123249
ENSG00000039987_BEST2	0.000171668	0.000201546	0.000117866	6.4278e-05	6.90354e-05	8.98045e-05	0.000149261	0.000109361	4.9423e-05	0.000154378
ENSG00000040341_STAU2	0.00159047	0.00216601	0.00253139	0.00133558	0.00116195	0.00110959	0.00209512	0.00214872	0.00219307	0.0016541
ENSG00000040531_CTNS	0.000858908	0.000831992	0.00101827	0.000419427	0.000402268	0.000355449	0.000661161	0.0010737	0.000589716	0.000555353
ENSG00000040633_PHF23	0.000169031	0.000128006	0.000177417	7.89901e-05	0.00010423	5.94689e-05	0.000128635	0.000266821	0.00018053	0.000138641
ENSG00000041353_RAB27B	0.0118321	0.016099	0.0162561	0.0136642	0.00860414	0.0106905	0.0107473	0.019933	0.0196616	0.018867
ENSG00000041357_PSMA4	0.000196227	0.00029095	0.000217411	0.000127352	9.52762e-05	0.000109384	0.000164118	0.000149742	0.000233977	0.000132229
ENSG00000042062_FAM65C	0.000204954	0.000227272	0.000144562	0.000151221	7.13693e-05	0.000129246	0.000126175	0.000150546	0.000170641	0.000179084
ENSG00000042317_SPATA7	6.194e-05	0.000131841	0.000125567	0.0001153	5.95757e-05	5.10003e-05	8.19065e-05	0.000261098	6.5215e-05	4.70885e-05
ENSG00000042753_AP2S1	0.00482342	0.00595553	0.00408042	0.00332902	0.00345218	0.00435309	0.00347665	0.00447324	0.00432638	0.00277361
ENSG00000043093_DCUN1D1	0.000586772	0.000456655	0.000549357	0.000371512	0.000326575	0.00039797	0.000545043	0.00123783	0.000608763	0.000601903
ENSG00000043143_PHF15	7.48451e-05	6.54115e-05	8.57062e-05	4.96728e-05	5.40028e-05	0.000117431	5.81001e-05	4.55888e-05	0.000142648	7.53907e-05
ENSG00000043462_LCP2	0.000900826	0.00105489	0.00141776	0.000788131	0.000489813	0.00044531	0.00076207	0.00158267	0.00117791	0.00092016
ENSG00000044115_CTNNA1	0.00103746	0.00131752	0.00093809	0.00116363	0.00106053	0.00158151	0.00119208	0.00108298	0.00109894	0.00199672
ENSG00000046651_OFD1	0.000184448	0.000185304	0.000135746	0.000149147	8.59899e-05	0.000170878	0.000111986	9.66943e-05	0.00020062	0.000246731
ENSG00000047056_WDR37	0.00020849	0.000292175	0.000247346	0.000219296	0.00011351	0.000135729	0.00032299	0.000322216	0.000311967	0.000179647
ENSG00000047188_YTHDC2	9.49144e-05	0.000116918	0.000108275	0.000108528	7.43157e-05	0.000134223	0.000147691	0.000156742	0.000165432	0.000114904
ENSG00000047230_CTPS2	6.258e-05	0.000100797	0.000151047	9.26802e-05	9.19726e-05	0.000117516	7.28983e-05	0.000111909	0.000130602	9.91021e-05
ENSG00000047249_ATP6V1H	7.52567e-05	0.000194177	7.51856e-05	7.41183e-05	5.3016e-05	5.65205e-05	0.000173551	0.000137974	0.000147774	0.000148975
ENSG00000047315_POLR2B	0.000125019	0.000161668	0.000152968	0.000110295	8.78042e-05	0.000130778	0.000122569	0.000169286	0.000141518	0.00013738
ENSG00000047346_KIAA1370	0.000221615	0.000174253	0.000238229	0.000132741	0.000115825	0.00015323	0.000231626	0.000394144	0.000233506	0.000178629
ENSG00000047410_TPR	4.14246e-05	8.54815e-05	8.26097e-05	4.63808e-05	4.42288e-05	6.14078e-05	8.01276e-05	9.12945e-05	9.62586e-05	7.07467e-05
ENSG00000047597_XK	0.00294444	0.00193717	0.00241043	0.00144673	0.0016847	0.0034149	0.00190117	0.00352349	0.00344671	0.00303851
ENSG00000047617_ANO2	0.000452133	0.000852098	0.0007885	0.000489189	0.000471556	0.000482856	0.000857591	0.00117834	0.000695445	0.000843629
ENSG00000047621_C12orf4	4.25632e-05	3.73566e-05	7.45253e-05	2.98978e-05	1.91001e-05	2.75669e-05	4.94841e-05	2.17889e-05	4.84107e-05	2.38837e-05
ENSG00000047644_WWC3	0.000692472	0.000231115	0.000352772	0.00025851	0.000310791	0.00101629	0.000518438	0.000424053	0.000317697	0.000563782
ENSG00000047648_ARHGAP6	0.00607147	0.00526566	0.00544113	0.00465371	0.00370258	0.00564256	0.00474414	0.00526495	0.00597724	0.0058373
ENSG00000047849_MAP4	2.27748e-05	4.10993e-05	2.8888e-05	5.07531e-05	3.55607e-05	2.12668e-05	5.42313e-05	3.82228e-05	5.66871e-05	3.87439e-05
ENSG00000048052_HDAC9	0.00178194	0.00245704	0.00192197	0.00130579	0.0010765	0.00122802	0.00203547	0.0024355	0.00205235	0.00106759
ENSG00000048405_ZNF800	6.49724e-05	0.000152339	0.000133766	8.30145e-05	7.35232e-05	7.10819e-05	0.000174768	0.000134125	0.000139403	9.13372e-05
ENSG00000048471_SNX29	0.000249608	0.000159896	0.000198579	0.000131136	0.000119007	0.000205341	0.000142196	0.000161263	0.000124095	0.000253701
ENSG00000048544_MRPS10	3.84928e-05	0.000126782	9.67297e-05	5.39776e-05	4.47192e-05	3.139e-05	7.03447e-05	3.61881e-05	9.74377e-05	5.62133e-05
ENSG00000048649_RSF1	0.000473013	0.00061446	0.000508081	0.000334055	0.000243613	0.000284806	0.00047126	0.000544067	0.000506106	0.000445329
ENSG00000048707_VPS13D	9.6253e-05	0.00013293	0.000137352	0.000112396	8.34554e-05	0.000109192	9.21876e-05	6.46809e-05	0.00012226	0.000133334
ENSG00000048740_CELF2	0.00280499	0.00293202	0.00292286	0.00233306	0.00218817	0.00229663	0.00256227	0.00235531	0.00223196	0.00283534
ENSG00000048828_FAM120A	0.00157557	0.00213514	0.00203513	0.00140419	0.00157079	0.0020454	0.00207477	0.00200461	0.00237185	0.00247394
ENSG00000048991_R3HDM1	0.000904481	0.00122423	0.00127489	0.000708908	0.000641632	0.000789837	0.00162829	0.00131599	0.00148643	0.000958925
ENSG00000049130_KITLG	0.000645387	0.000414765	0.000230842	0.000254782	0.000133351	0.000323861	0.000554902	0.00039424	0.000630558	0.00022995
ENSG00000049192_ADAMTS6	0.000165637	0.000101494	9.67765e-05	0.000118755	6.91811e-05	0.000121181	0.000197351	0.000301656	0.000350437	0.000127963
ENSG00000049245_VAMP3	0.0016965	0.0025367	0.0019633	0.00143005	0.000988234	0.00196194	0.00229912	0.00254358	0.00248744	0.00222874
ENSG00000049323_LTBP1	0.0102865	0.0111936	0.0105008	0.0085302	0.00887709	0.00890656	0.00820235	0.00885119	0.00900729	0.0168811
ENSG00000049541_RFC2	0.0001063	7.95043e-05	0.000140197	5.8097e-05	7.51578e-05	8.73277e-05	7.45876e-05	0.000209131	0.000125311	6.19245e-05
ENSG00000049618_ARID1B	0.000983853	0.000680743	0.000606522	0.00034812	0.000367318	0.000485192	0.00051775	0.000636722	0.000660676	0.000529978
ENSG00000049656_CLPTM1L	0.000310711	0.000117581	0.000164491	0.000154289	0.000188287	0.00020752	0.000138135	0.000138699	0.000263104	0.000251695
ENSG00000050393_CCDC90A	0.00302432	0.00585998	0.00571232	0.00341582	0.00300083	0.00345035	0.00309777	0.0030333	0.004508	0.00404043
ENSG00000050426_LETMD1	0.000180234	0.000140874	0.000156701	0.000122539	0.000107288	0.000169862	0.00018262	0.000205482	0.000147772	0.000164586
ENSG00000050628_PTGER3	0.000383081	0.00012956	0.000135619	0.000106305	7.97868e-05	0.000115374	0.000278636	0.000313848	0.000171526	9.01379e-05
ENSG00000050748_MAPK9	0.000161832	0.000179783	0.000130782	0.000115537	9.55645e-05	0.000139087	0.000157505	0.000122649	0.000230322	0.000139147
ENSG00000051382_PIK3CB	0.00140271	0.00246956	0.00287607	0.00171525	0.00187796	0.00161503	0.00245122	0.00350947	0.0016911	0.00179643
ENSG00000051825_MPHOSPH9	0.00018025	0.000269553	0.000287279	0.000176932	0.000163036	0.000189128	0.000294627	0.000250177	0.000246776	0.000280393
ENSG00000052126_PLEKHA5	1.54179e-05	3.53537e-05	4.34087e-05	2.49529e-05	3.63027e-05	4.50689e-05	2.02377e-05	0	1.76546e-05	3.47933e-05
ENSG00000052841_TTC17	0.000111	0.000184745	0.00016124	8.10177e-05	7.69077e-05	9.55572e-05	0.000168772	0.000255598	0.000153207	0.000160895
ENSG00000053108_FSTL4	0.000376164	0.000212231	0.000199709	0.000319358	0.000150438	0.000120889	0.000133202	0.000244266	0.000189825	0.000137195
ENSG00000053254_FOXN3	0.000325064	0.000240887	0.000224022	0.000126221	0.000211988	0.000379873	0.000275936	0.000296337	0.000387312	0.000361876
ENSG00000053371_AKR7A2	0.000716041	0.00053886	0.000540471	0.000313991	0.000567986	0.00132122	0.000483836	0.000564526	0.000502316	0.00028608
ENSG00000053524_MCF2L2	0.000211652	0.00032058	0.000224955	0.000159019	0.000114248	0.000123786	0.000226581	0.000332807	0.000244542	0.000130683
ENSG00000053770_MUDENG	0.000273883	0.000409313	0.000274697	0.000259231	0.000190877	0.000214358	0.000354382	0.000376445	0.000370936	0.000408025
ENSG00000054116_TRAPPC3	0.000184409	0.000151965	0.000174664	0.000122399	7.34271e-05	9.77193e-05	0.000135105	0.000148038	9.18776e-05	8.65393e-05
ENSG00000054118_THRAP3	0.000264415	0.00034318	0.000237562	0.000172327	0.000126683	0.000199134	0.000225507	0.000209686	0.000348749	0.000303291
ENSG00000054267_ARID4B	5.96365e-05	0.000125555	9.52072e-05	4.89922e-05	4.77423e-05	8.22653e-05	8.1265e-05	0.000128214	0.000144654	0.00011772
ENSG00000054282_SDCCAG8	0.000445735	0.000536368	0.000570945	0.000455522	0.000314189	0.000291576	0.000458561	0.000505392	0.000578946	0.000465546
ENSG00000054356_PTPRN	0.000417458	0.000231437	0.000169677	0.00013191	0.000308365	0.000349434	0.000162198	0.000153307	0.000196687	0.000298811
ENSG00000054523_KIF1B	0.000130121	7.7027e-05	0.000116555	8.07268e-05	6.63311e-05	0.000568795	0.0004546	0.000266877	0.000307069	0.000413056
ENSG00000054611_TBC1D22A	0.000415341	0.000318096	0.000349466	0.000217108	0.00021389	0.000454611	0.000295885	0.000366313	0.000379597	0.000349495
ENSG00000054793_ATP9A	0.00188104	0.0013113	0.0021761	0.00127227	0.00116457	0.00171478	0.0016038	0.00219615	0.00221439	0.00185173
ENSG00000055070_C1orf144	0.00130292	0.00205283	0.00158068	0.00106678	0.00130075	0.00192017	0.00169134	0.00145533	0.00130382	0.00243542
ENSG00000055130_CUL1	0.000241178	0.000214448	0.000179988	0.000141827	0.000131498	0.000122832	0.000129975	0.000209919	0.000211265	0.000231502
ENSG00000055147_FAM114A2	0.000169059	9.18958e-05	4.0909e-05	2.92364e-05	0.000109561	0.000101695	0.000125337	0.00011954	0.000103282	0.000117808
ENSG00000055163_CYFIP2	3.09069e-05	8.91523e-05	0.000101392	5.52475e-05	3.6265e-05	3.34163e-05	4.73467e-05	7.05827e-05	0.000112927	9.82608e-05
ENSG00000055208_TAB2	0.00465283	0.00392736	0.00453419	0.00300459	0.00284057	0.00388494	0.00410907	0.00421156	0.00483236	0.00636435
ENSG00000055211_C6orf72	0.000157195	0.000289996	0.000175487	0.000113891	0.000150041	0.000203193	0.000150548	0.000150664	0.000186798	0.000330392
ENSG00000055609_MLL3	0.00150109	0.00168242	0.00147797	0.000998195	0.00103966	0.00122816	0.00140353	0.00144918	0.00156593	0.00158049
ENSG00000055917_PUM2	0.00090349	0.000757737	0.000709437	0.000496569	0.000534945	0.00100186	0.0006918	0.00079172	0.00115023	0.00141656
ENSG00000056097_ZFR	0.000477963	0.000770791	0.000594409	0.000380002	0.000379516	0.000452436	0.000492943	0.000682985	0.000717149	0.000608179
ENSG00000056586_RC3H2	0.00124151	0.00129177	0.00143817	0.00102819	0.00119901	0.00173405	0.00133321	0.00125108	0.0017119	0.00215891
ENSG00000057252_SOAT1	3.96693e-05	9.7933e-05	5.73951e-05	3.15475e-05	5.17151e-05	4.1286e-05	7.07744e-05	4.88574e-05	0.000100367	4.45465e-05
ENSG00000057294_PKP2	8.82938e-05	0.000180015	0.000170231	9.20836e-05	8.06713e-05	6.98812e-05	0.000121009	0.000124356	0.00016253	0.000146011
ENSG00000057608_GDI2	0.000768829	0.000937238	0.00107618	0.000636482	0.000487419	0.000720374	0.00101514	0.000783412	0.000871288	0.000952965
ENSG00000057663_ATG5	0.000102032	0.000161029	0.000105557	6.28432e-05	7.54101e-05	4.08685e-05	0.000170209	0.00012465	0.000235412	0.000115986
ENSG00000057757_PITHD1	0.000195685	0.000288587	0.000737721	0.00027259	0.000240712	0.000452198	0.000489326	0.000388004	0.000306773	0.000477247
ENSG00000057935_MTA3	1.70679e-05	3.65158e-05	2.41859e-05	2.4124e-05	1.96217e-05	1.70478e-05	2.08063e-05	2.97072e-05	6.79249e-05	2.14346e-05
ENSG00000058063_ATP11B	0.000290651	0.000286763	0.000347259	0.000179214	0.000335816	0.000605171	0.000684139	0.000402253	0.00124732	0.00099176
ENSG00000058091_CDK14	0.000518615	0.000448427	0.000452691	0.000276349	0.000179311	0.000393601	0.000224382	0.000547659	0.000432225	0.000583217
ENSG00000058262_SEC61A1	0.00022151	0.000269785	0.000247214	0.000175258	0.000163384	0.000187642	0.000166044	0.000308017	0.000267534	0.000301244
ENSG00000058272_PPP1R12A	0.000447038	0.000539253	0.000588845	0.000438211	0.00029021	0.000303404	0.000467139	0.00103839	0.000604448	0.000603285
ENSG00000058673_ZC3H11A	0.00088301	0.000931237	0.00114652	0.000590851	0.00075914	0.000712895	0.000804553	0.00133939	0.00109328	0.000940482
ENSG00000058799_YIPF1	0.000114781	0.000148475	0.000121159	2.55799e-05	3.15714e-05	4.28599e-05	3.37963e-05	0.000128786	5.43387e-05	9.74059e-05
ENSG00000058804_TMEM48	7.84259e-05	9.22405e-05	8.89129e-05	8.81803e-05	6.23841e-05	6.77796e-05	0.000146558	0.000109757	9.33042e-05	0.000104443
ENSG00000058866_DGKG	0.000970979	0.00142048	0.00148214	0.000781436	0.000530843	0.00074874	0.00115881	0.00125709	0.00145272	0.000808922
ENSG00000059145_UNKL	8.00632e-05	0.000153923	0.000172224	8.0497e-05	6.05686e-05	0.000109878	6.11835e-05	0.000201363	0.000141956	7.78492e-05
ENSG00000059377_TBXAS1	0.00214754	0.00178624	0.00196787	0.00156502	0.00095342	0.00115932	0.00125699	0.00251603	0.00228909	0.00164377
ENSG00000059728_MXD1	0.00135587	0.0016812	0.00240384	0.00106206	0.000806085	0.000689585	0.000725975	0.00192612	0.00158362	0.00136357
ENSG00000059758_CDK17	0.000913393	0.00102951	0.0010505	0.000594814	0.000565175	0.000598812	0.000894003	0.00148388	0.00113105	0.000904559
ENSG00000059804_SLC2A3	0.00398028	0.00412777	0.0036224	0.0032031	0.00243128	0.0023447	0.00273101	0.00418724	0.00454113	0.00552929
ENSG00000060138_CSDA	0.00407105	0.00365035	0.00485737	0.00214601	0.00288137	0.00390997	0.00329246	0.00429455	0.00414307	0.00484605
ENSG00000060237_WNK1	0.00101147	0.00113592	0.00116782	0.000686932	0.000809812	0.00123718	0.000845025	0.000778117	0.00122779	0.00137991
ENSG00000060339_CCAR1	0.000576249	0.000821809	0.000781787	0.000426297	0.000381915	0.000363251	0.000759464	0.00102851	0.000939742	0.00066106
ENSG00000060558_GNA15	0.00328262	0.00204546	0.0024249	0.000756618	0.00186498	0.00172932	0.00104098	0.00140572	0.001712	0.00156853
ENSG00000060688_SNRNP40	0.000133749	0.000186536	0.000183278	4.13036e-05	8.71011e-05	0.000118009	0.000143323	8.75644e-05	0.000144721	0.000164884
ENSG00000060749_QSER1	7.38131e-05	7.8672e-05	7.54285e-05	7.31904e-05	6.72571e-05	8.05113e-05	5.06308e-05	5.81892e-05	0.000112501	0.000179587
ENSG00000060762_BRP44L	0.000367971	0.000670803	0.000244242	0.000297656	0.000245142	0.000289963	0.000210319	0.000389078	0.000273882	0.000453286
ENSG00000061273_HDAC7	7.55577e-05	8.67331e-05	0.000103612	6.81986e-05	4.14431e-05	6.03015e-05	4.28602e-05	0.000126984	0.000120144	5.80631e-05
ENSG00000061676_NCKAP1	0.00169293	0.00246258	0.00221454	0.00145852	0.0014352	0.00210548	0.00215749	0.00325847	0.00363511	0.00278502
ENSG00000061794_MRPS35	0.000363235	0.00058354	0.000344467	0.000211925	0.000232661	0.000115244	0.000394372	0.000276831	0.000423317	0.000264264
ENSG00000061918_GUCY1B3	0.00776501	0.0105133	0.00949079	0.0083329	0.00653408	0.0102944	0.00873793	0.00930881	0.0119582	0.0146632
ENSG00000061938_TNK2	0.000601239	0.000450674	0.000390018	0.000228263	0.000354889	0.000687524	0.000353739	0.000377794	0.000357459	0.000518244
ENSG00000061987_MON2	8.28452e-05	0.000132688	9.63527e-05	6.12151e-05	4.63624e-05	6.68955e-05	9.10243e-05	0.000107556	0.000123229	8.83506e-05
ENSG00000062194_GPBP1	0.000849804	0.00105121	0.00110279	0.000682087	0.000606976	0.000582051	0.0010651	0.00127729	0.00100849	0.000927778
ENSG00000062485_CS	0.000126117	0.000170106	0.000120028	9.61848e-05	7.62676e-05	9.06206e-05	0.000131838	0.000146942	0.00013481	0.000136486
ENSG00000062598_ELMO2	0.00040401	0.000377086	0.000539201	0.000399758	0.000256992	0.000396943	0.000342534	0.000584693	0.000350221	0.000509223
ENSG00000062650_WAPAL	0.000201293	0.000313746	0.000331117	0.000207511	0.000144073	0.000221149	0.000340881	0.000281427	0.000317338	0.00028699
ENSG00000062716_VMP1	0.000329705	0.000525336	0.000763516	0.000384537	0.000372498	0.000343515	0.000472371	0.000825143	0.000881008	0.000297024
ENSG00000062725_APPBP2	6.15899e-05	0.00010128	0.000107077	7.3331e-05	4.83795e-05	7.45541e-05	8.40866e-05	0.000136097	0.00013187	7.94835e-05
ENSG00000063046_EIF4B	4.79942e-05	6.26538e-05	0.000104479	6.98994e-05	5.3562e-05	9.39552e-05	0.000118057	0.000121109	9.38265e-05	0.000129402
ENSG00000063244_U2AF2	0.000879073	0.00107591	0.000967286	0.000657353	0.000548917	0.000614083	0.000845615	0.000783887	0.000967372	0.000878057
ENSG00000063245_EPN1	0.000567635	0.000667719	0.000427617	0.00039958	0.000473912	0.000732391	0.00044004	0.000317055	0.00058296	0.000654412
ENSG00000063854_HAGH	7.50458e-05	0.00019993	0.000218224	3.75298e-05	3.16301e-05	8.58577e-05	8.19325e-05	0.000122205	0.000148044	0.000100819
ENSG00000063978_RNF4	0.000147329	0.000156904	0.00026168	0.000139936	0.000107532	7.85806e-05	0.000170248	0.000282795	0.000171544	0.000165062
ENSG00000064115_TM7SF3	0.000802662	0.00124496	0.00080646	0.000622255	0.000555519	0.000601755	0.000512411	0.000865124	0.00105036	0.000866432
ENSG00000064201_TSPAN32	0.000630135	0.000740116	0.000711071	0.000462942	0.000820204	0.000751773	0.000290581	0.00077734	0.000952447	0.00125366
ENSG00000064225_ST3GAL6	0.00032034	0.000658679	0.000570907	0.000422457	0.000320266	0.000222832	0.000410157	0.000721191	0.000472747	0.000555349
ENSG00000064313_TAF2	9.31094e-05	0.000152562	0.000160002	0.0001497	0.00011536	0.000117852	0.000189672	0.000172993	0.000203822	0.000248939
ENSG00000064393_HIPK2	0.0032196	0.0022395	0.00172181	0.00160632	0.00177812	0.0036601	0.00265511	0.00199347	0.00251655	0.00377844
ENSG00000064419_TNPO3	0.000245525	0.000406316	0.000278192	0.000225575	0.000210556	0.000322117	0.000364086	0.000323024	0.000371937	0.000286049
ENSG00000064601_CTSA	0.0778387	0.0634053	0.055065	0.0445719	0.0504163	0.0596281	0.0551027	0.0510289	0.0727213	0.0668895
ENSG00000064607_SUGP2	0.000105481	0.000130211	8.51656e-05	5.83183e-05	7.66737e-05	9.99144e-05	7.36939e-05	5.57671e-05	0.000106614	9.97e-05
ENSG00000064651_SLC12A2	0.000108062	0.000164239	0.000118796	8.23865e-05	8.98684e-05	8.01299e-05	0.000176674	0.000167513	0.000229305	0.000134554
ENSG00000064666_CNN2	0.00070391	0.000885379	0.00161696	0.00119966	0.00131424	0.000511543	0.000433762	0.00125672	0.000995441	0.0009161
ENSG00000064726_BTBD1	0.000327965	0.000586604	0.000339097	0.000322301	0.000300319	0.000387012	0.000353415	0.000401626	0.000596893	0.000448332
ENSG00000064763_FAR2	0.000401323	0.000423907	0.000363137	0.000511107	0.000495784	0.000338359	0.00051479	0.00106457	0.000851491	0.000498728
ENSG00000064932_SBNO2	8.23494e-05	0.000150406	9.43583e-05	8.24421e-05	9.70642e-05	0.00011324	8.63055e-05	0.000294978	0.000202372	0.000118659
ENSG00000064933_PMS1	0.000327398	0.000363114	0.000273225	0.000222242	0.000157869	0.00019188	0.00034182	0.000363614	0.00029951	0.000340639
ENSG00000064961_HMG20B	0.00391607	0.00388182	0.00291139	0.00144519	0.00238179	0.00375333	0.0044314	0.00480076	0.00306755	0.00210161
ENSG00000064995_TAF11	5.05031e-05	6.03065e-05	4.78123e-05	3.53353e-05	3.80344e-05	6.49799e-05	6.73703e-05	8.28901e-05	9.45147e-05	6.31557e-05
ENSG00000064999_ANKS1A	0.000247894	0.000226255	0.000178664	0.000123949	0.00011504	0.000144485	0.00012739	0.000219287	0.000151719	0.000214978
ENSG00000065000_AP3D1	0.000198792	0.000234241	0.000249354	0.000172164	0.000143043	0.000289703	0.000231148	0.000249688	0.000200221	0.000329551
ENSG00000065060_UHRF1BP1	0.000707285	0.000189747	0.000319074	0.000137341	0.000205278	0.000285452	0.000283815	0.000407877	0.00033398	0.000323446
ENSG00000065135_GNAI3	0.000247432	0.000406206	0.000464471	0.000232885	0.000144653	0.000169965	0.000216108	0.000398706	0.000402965	0.000306459
ENSG00000065243_PKN2	0.000272398	0.000398042	0.00032806	0.00022229	0.000172237	0.000229859	0.0004521	0.000506128	0.000546754	0.000325149
ENSG00000065328_MCM10	0.000122921	0.000121745	0.000100781	8.15977e-05	6.02239e-05	6.09105e-05	0.00018054	0.000129234	0.00016063	0.000101565
ENSG00000065427_KARS	8.44691e-05	0.000141857	5.01422e-05	5.19779e-05	0.000102733	7.90163e-05	0.000138736	4.72424e-05	9.20324e-05	4.97686e-05
ENSG00000065457_ADAT1	0.000140824	0.000164797	0.000187103	0.000101696	0.000132981	0.000422725	0.000238681	0.000200135	0.000325794	0.000278098
ENSG00000065485_PDIA5	0.000303303	0.000522736	0.000246785	0.000144731	8.41468e-05	0.000127855	0.000243948	0.00036399	0.000282008	0.000392194
ENSG00000065518_NDUFB4	0.000523609	0.00107994	0.000990394	0.000744952	0.000363822	0.000280734	0.000403252	0.00143793	0.000854673	0.000204275
ENSG00000065526_SPEN	0.000234378	0.000193225	0.000251122	0.000130831	0.000117154	0.000180446	0.000140586	0.000284542	0.000307595	0.000234723
ENSG00000065534_MYLK	0.00598399	0.00375222	0.00467434	0.00302566	0.00278509	0.0031616	0.00310847	0.00541589	0.00503962	0.00483355
ENSG00000065559_MAP2K4	0.000192135	0.000335736	0.000344865	0.000263351	0.000271758	0.000275905	0.000219462	0.000300462	0.00038243	0.000365224
ENSG00000065600_TMEM206	0.000157583	0.000161887	0.000151848	0.000122061	7.83034e-05	9.29771e-05	0.00012027	0.000218692	0.000185687	0.00012147
ENSG00000065613_SLK	0.000172183	0.000122111	0.000141499	0.00010857	8.55331e-05	7.22743e-05	0.000123778	0.000222158	0.000208211	0.000110017
ENSG00000065615_CYB5R4	0.000158875	0.000420539	0.000353643	0.000203568	0.000162033	0.000223852	0.000225571	0.000272389	0.000514179	0.000339015
ENSG00000065675_PRKCQ	0.000907306	0.00102623	0.000972191	0.000777633	0.000532265	0.000526642	0.000878684	0.00103296	0.00101004	0.00116904
ENSG00000065809_FAM107B	0.000374766	0.000642939	0.000622009	0.000616889	0.000451409	0.000455214	0.000646829	0.000200391	0.000372561	0.000732411
ENSG00000065882_TBC1D1	0.000414473	0.000880711	0.000744638	0.000505363	0.000458673	0.000525634	0.000640115	0.000675943	0.000980973	0.000638981
ENSG00000065883_CDK13	7.36079e-05	8.86517e-05	7.24328e-05	3.60401e-05	3.7724e-05	6.09411e-05	4.05277e-05	9.49258e-05	9.46972e-05	5.66205e-05
ENSG00000065911_MTHFD2	0.000928301	0.000822457	0.00104137	0.000862589	0.000627722	0.000813434	0.00124491	0.000669541	0.000588735	0.000907106
ENSG00000065923_SLC9A7	0.000141823	0.000163855	0.000102115	7.57069e-05	0.000108907	0.000153123	0.000195483	0.000149464	0.000113289	0.000182615
ENSG00000065970_FOXJ2	0.000980346	0.000304416	0.000692777	0.000105242	0.000378233	0.000179509	0.000264674	0.000388419	0.000195096	0.00018428
ENSG00000065978_YBX1	0.00127607	0.00184007	0.00208252	0.00107366	0.00144572	0.00203233	0.0014972	0.001517	0.0020331	0.00215833
ENSG00000066027_PPP2R5A	0.0013712	0.00104933	0.00124906	0.000781343	0.000718572	0.000787533	0.000922877	0.00132958	0.0015048	0.00106653
ENSG00000066044_ELAVL1	0.00124761	0.00133466	0.00192224	0.00102336	0.0010222	0.00173679	0.00148978	0.00110352	0.0015457	0.00187002
ENSG00000066117_SMARCD1	7.67935e-05	7.38466e-05	7.48942e-05	1.81792e-05	2.55387e-05	1.81063e-05	3.69479e-05	4.61736e-05	5.69e-05	5.97537e-05
ENSG00000066136_NFYC	0.000355009	0.000926413	0.00111814	0.000644802	0.000479457	0.000616041	0.000836717	0.000671813	0.000555222	0.00087284
ENSG00000066185_ZMYND12	0.000472829	0.000767642	0.000428156	0.000359827	0.000210374	0.000406634	0.00104007	0.000923252	0.00107401	0.000448813
ENSG00000066294_CD84	0.00280221	0.00416079	0.00383295	0.00444426	0.00213929	0.0018706	0.00322451	0.00439577	0.00273825	0.00614435
ENSG00000066322_ELOVL1	0.000272468	0.000346107	0.000137929	0.000162286	0.00010294	8.89865e-05	0.000109478	0.000194683	0.000164591	8.00573e-05
ENSG00000066382_MPPED2	4.05952e-05	5.42375e-05	4.28037e-05	6.17335e-05	9.55148e-06	4.03672e-05	5.0576e-05	2.58447e-05	8.44353e-05	9.7737e-06
ENSG00000066422_ZBTB11	0.00024099	0.000237934	0.000178104	0.000229605	0.000149203	0.000101911	0.000181903	0.000224456	0.000200142	0.000258169
ENSG00000066427_ATXN3	6.971e-05	0.000120647	8.07462e-05	6.61792e-05	5.65123e-05	6.15024e-05	0.000130743	5.37309e-05	8.06626e-05	6.28971e-05
ENSG00000066455_GOLGA5	8.13136e-05	0.000149554	6.29405e-05	6.4603e-05	7.60487e-05	8.10843e-05	4.5431e-05	6.87713e-05	9.87234e-05	0.000144902
ENSG00000066583_ISOC1	0.000127067	0.00013912	6.78276e-05	0.000142548	0.000118939	0.000112307	4.62125e-05	0.000140497	7.70952e-05	0.000177577
ENSG00000066654_THUMPD1	0.000306276	0.00023116	0.00032134	0.000275913	0.00016881	0.000167767	0.000441105	0.00131469	0.000381324	0.000503051
ENSG00000066697_C9orf30	0.00495654	0.0052492	0.00488259	0.00328138	0.00372611	0.00460568	0.00303387	0.00474542	0.00439981	0.00563961
ENSG00000066777_ARFGEF1	0.000361475	0.00055189	0.000454265	0.000338988	0.000262661	0.000299168	0.000352165	0.000418021	0.000477981	0.000404825
ENSG00000066926_FECH	0.000234253	0.000178302	0.000343529	7.46716e-05	0.000112929	0.000168224	0.00015641	0.000448716	0.000273286	6.92518e-05
ENSG00000067048_DDX3Y	0.000266151	0.000282265	0.000325757	0.000277901	0.000141251	0.00021879	0.000255955	0.000397106	0.000314254	0.000377188
ENSG00000067057_PFKP	0.000791992	0.00194477	0.000287326	0.000565451	0.000955352	0.000876705	0.00013517	3.65422e-05	0.000420333	0.000402345
ENSG00000067064_IDI1	0.000140394	0.000101765	0.000169666	0.000125846	8.09673e-05	0.000101931	9.38156e-05	0.000310944	8.48218e-05	0.00017005
ENSG00000067066_SP100	0.000171205	0.000269506	0.000229959	0.000141612	0.000156251	0.000147094	0.000230246	0.000218667	0.00031359	0.000203379
ENSG00000067082_KLF6	0.000302933	0.000306103	0.000416562	0.000161878	0.000139043	0.000117921	0.000154972	0.000700981	0.000271952	0.000144566
ENSG00000067167_TRAM1	0.00724587	0.00842701	0.00699365	0.00608415	0.00389204	0.00376921	0.00836415	0.00961536	0.00862991	0.00506579
ENSG00000067191_CACNB1	0.000183343	0.000219185	0.00022252	0.000128037	0.000120548	0.000201124	0.000164472	0.000216988	0.00018817	0.000211241
ENSG00000067208_EVI5	8.28477e-05	0.000126587	0.000100535	6.18907e-05	6.46151e-05	7.6436e-05	0.000139286	0.000111956	0.000121564	0.000103143
ENSG00000067225_PKM2	0.0947041	0.0732279	0.0487124	0.0535735	0.0560592	0.0798428	0.074688	0.0522438	0.0769407	0.0750821
ENSG00000067248_DHX29	0.000334727	0.000346099	0.000375425	0.000229145	0.000233819	0.000268418	0.000394608	0.000330303	0.000446901	0.000390848
ENSG00000067365_METTL22	0.000589821	0.00133119	0.000895788	0.000644633	0.000772945	0.00145934	0.000879399	0.00115727	0.00123534	0.000492694
ENSG00000067560_RHOA	0.0183315	0.0207188	0.0173142	0.0165308	0.014942	0.0184594	0.0188694	0.0246732	0.0204765	0.0220969
ENSG00000067596_DHX8	8.37497e-05	5.19526e-05	5.81519e-05	6.13832e-05	4.14268e-05	3.44194e-05	6.75842e-05	5.65542e-05	8.20809e-05	7.72371e-05
ENSG00000067829_IDH3G	0.000301652	0.000582586	0.000310539	0.000221899	0.000144707	0.000229626	0.000209626	0.000197176	0.000232877	0.000171443
ENSG00000067836_ROGDI	0.000194524	0.00016915	0.000220323	9.93245e-05	0.000195245	0.000174208	0.000147369	5.47336e-05	8.94071e-05	0.000278298
ENSG00000067900_ROCK1	0.000525089	0.000599324	0.000646774	0.000474343	0.000298534	0.000337858	0.000396748	0.00055598	0.000717551	0.000471407
ENSG00000067955_CBFB	7.25696e-05	9.42664e-05	0.000130769	8.60472e-05	4.6093e-05	9.52524e-05	9.47467e-05	8.71459e-05	9.33923e-05	0.00012384
ENSG00000067992_PDK3	0.000505914	0.000619032	0.000432878	0.000404021	0.000264055	0.000623888	0.000334636	0.000469112	0.000570812	0.000577876
ENSG00000068120_COASY	0.000249248	0.000300104	0.000276557	0.000119678	0.000138224	0.000122583	0.000253466	0.000240791	0.000202811	0.000195607
ENSG00000068305_MEF2A	0.000512671	0.000541127	0.000770493	0.000428395	0.000301738	0.000442611	0.000334985	0.000786975	0.000587397	0.000546329
ENSG00000068308_OTUD5	0.00121964	0.00113533	0.00124703	0.000564365	0.000786923	0.00092281	0.000649058	0.00133076	0.000731245	0.000827482
ENSG00000068323_TFE3	0.000603641	0.000660433	0.000611129	0.000363153	0.000476652	0.000867274	0.000805579	0.000614667	0.00081464	0.000955267
ENSG00000068354_TBC1D25	0.000579753	0.000691824	0.000649967	0.00041692	0.000352184	0.000607674	0.000375187	0.000399876	0.00041648	0.000716203
ENSG00000068366_ACSL4	0.000760795	0.00114263	0.000961897	0.00104973	0.000630183	0.00107345	0.000849806	0.00100592	0.00105718	0.00147398
ENSG00000068383_INPP5A	0.000779528	0.000883358	0.000792931	0.000566759	0.00061516	0.000610466	0.000704473	0.000694396	0.000994413	0.000828768
ENSG00000068400_GRIPAP1	0.000288104	0.000239781	0.000296545	0.000257517	0.000159754	0.000280334	0.000156384	0.000165338	0.000227588	0.000379151
ENSG00000068489_PRR11	0.000235078	0.000160786	0.000287628	0.000133582	6.59578e-05	8.92425e-05	0.00023995	0.000243605	0.000210547	6.64974e-05
ENSG00000068615_REEP1	0.00017089	3.05097e-05	0.000142797	0.000607014	0.000352767	0.000426511	0.000645777	0.000161821	0.00250139	0.00109366
ENSG00000068650_ATP11A	0.000331673	0.000302402	0.000217524	0.000208425	0.000172098	0.000366465	0.000172945	0.000418429	0.000332284	0.000343028
ENSG00000068697_LAPTM4A	7.91167e-05	0.000207844	0.000100727	7.99928e-05	9.34229e-05	7.93973e-05	0.000167115	0.000109249	0.000110318	0.000113279
ENSG00000068745_IP6K2	0.000177296	0.000289879	0.000217278	0.000167262	0.000112728	8.55153e-05	0.000121617	0.000391654	0.000168915	9.19455e-05
ENSG00000068781_STON1-GTF2A1L	0.00123739	0.00143986	0.00131165	0.00108578	0.000949072	0.000989924	0.00116146	0.00281021	0.00138157	0.00147685
ENSG00000068784_SRBD1	0.000101696	0.000108783	0.000145869	6.71393e-05	0.000115915	0.000101026	0.000116111	0.000166539	0.000107617	0.000192589
ENSG00000068793_CYFIP1	0.000170309	0.00034463	0.000200394	0.000194044	0.000133938	0.000357442	0.00021047	0.000194527	0.00034366	0.000486388
ENSG00000068796_KIF2A	0.031288	0.0365484	0.0278197	0.0254323	0.0247715	0.0362412	0.0410762	0.0341819	0.0390315	0.0363185
ENSG00000068831_RASGRP2	0.00467761	0.00340722	0.00304302	0.00196726	0.00156786	0.00291013	0.00250496	0.00284082	0.00291388	0.0017518
ENSG00000068878_PSME4	0.000526832	0.000338474	0.000304894	0.000207901	0.00021985	0.000313663	0.000304314	0.000549407	0.000586883	0.000443419
ENSG00000068885_IFT80	0.000114401	0.000200039	0.000170337	9.8913e-05	0.000120724	0.000151554	0.000147189	0.000129796	0.00018394	0.00014299
ENSG00000068903_SIRT2	0.00061156	0.000636724	0.000879615	0.000433393	0.000478657	0.000695728	0.000701731	0.000743583	0.000704192	0.000804225
ENSG00000068912_ERLEC1	9.01078e-05	0.000170458	0.000132836	8.1181e-05	7.61344e-05	0.000119865	7.2361e-05	4.46921e-05	0.000123327	0.000173143
ENSG00000069020_MAST4	0.00144119	0.00152313	0.00139378	0.000999037	0.000669062	0.000715405	0.000818884	0.00164497	0.00132701	0.00131052
ENSG00000069248_NUP133	8.1394e-05	5.39959e-05	0.000130929	8.95753e-05	6.77388e-05	8.9519e-05	0.000142086	0.000110066	0.000123954	0.000104245
ENSG00000069275_NUCKS1	0.000193249	0.000431317	0.000356571	0.000292022	0.000227092	0.000287871	0.000353993	0.000352075	0.000299955	0.000609551
ENSG00000069329_VPS35	7.74205e-05	0.000101973	3.792e-05	5.6825e-05	5.8919e-05	5.95061e-05	0.000133426	0.000132281	6.96025e-05	0.00011384
ENSG00000069345_DNAJA2	0.000398568	0.000401629	0.000345307	0.000276585	0.000222013	0.000309639	0.000342298	0.000351117	0.000568936	0.000509241
ENSG00000069424_KCNAB2	7.40437e-05	0.000130117	9.16716e-05	0.000103992	7.31075e-05	0.00010516	0.000164423	5.84981e-05	0.000310952	0.000107832
ENSG00000069509_FUNDC1	0.000684371	0.000843895	0.000745454	0.000559024	0.000368509	0.000429215	0.00104899	0.000714602	0.00105231	0.000655699
ENSG00000069535_MAOB	9.813e-05	0.000310806	0.00036125	0.00012015	0.00020582	0.000303359	0.000161393	0.000213291	0.00010313	0.000303766
ENSG00000069849_ATP1B3	7.07003e-05	0.000111542	0.000157968	0.000105295	7.35346e-05	9.3264e-05	6.61054e-05	6.00419e-05	9.52433e-05	6.05494e-05
ENSG00000069869_NEDD4	4.92929e-05	5.05066e-05	5.19975e-05	4.94207e-05	3.49076e-05	6.2532e-05	9.72974e-05	5.58751e-05	6.80013e-05	9.60397e-05
ENSG00000069943_PIGB	0.000184463	0.000183756	0.000139326	8.7174e-05	0.00012482	0.000154162	0.00029108	0.000125219	0.000249764	0.000174519
ENSG00000069956_MAPK6	0.000183865	0.000327863	0.000338233	0.000242658	0.000264017	0.000197077	0.000103663	0.000422719	0.000312815	0.000401956
ENSG00000069966_GNB5	0.0024373	0.00362279	0.00231921	0.00337945	0.00291431	0.00439701	0.00179827	0.0021171	0.00395861	0.00574148
ENSG00000070010_UFD1L	0.000671297	0.00086186	0.00107504	0.000526464	0.000478237	0.000696855	0.000763644	0.000703765	0.000606404	0.000378329
ENSG00000070081_NUCB2	0.000518922	0.000449918	0.000519955	0.000263845	0.000218359	0.000310917	0.000473576	0.000321224	0.000569546	0.000538631
ENSG00000070182_SPTB	0.00129839	0.00138832	0.000964354	0.00093344	0.000674469	0.00195423	0.000813656	0.000540464	0.00130293	0.0017371
ENSG00000070190_DAPP1	0.0229526	0.03282	0.0380285	0.0228674	0.0140801	0.0153465	0.0242039	0.0440981	0.0311252	0.0234341
ENSG00000070214_SLC44A1	0.000435213	0.000357373	0.000456371	0.000369523	0.000340444	0.000342318	0.000377475	0.000372169	0.000412918	0.000684437
ENSG00000070269_C14orf101	7.5857e-05	5.27371e-05	8.66735e-05	4.34697e-05	2.97563e-05	0.000100359	8.02268e-05	0.00010427	7.02066e-05	0.000105909
ENSG00000070367_EXOC5	0.000168851	0.000203504	0.000228828	0.000155933	0.000134721	0.000152769	0.000176374	0.000168178	0.000204361	0.000297984
ENSG00000070413_DGCR2	0.00109767	0.000893413	0.000434118	0.000404362	0.000576175	0.000664508	0.000345627	0.000408783	0.000721746	0.000748459
ENSG00000070444_MNT	0.000128996	0.000160063	0.000106679	5.95995e-05	7.21441e-05	9.57232e-05	0.000166708	0.000106937	0.000116411	0.00013674
ENSG00000070540_WIPI1	0.00157554	0.00203835	0.00175883	0.0011726	0.00172928	0.00190377	0.000990592	0.00162158	0.00109694	0.00224594
ENSG00000070610_GBA2	9.71849e-05	0.000122041	0.000171452	9.66143e-05	7.41663e-05	0.000144489	8.58088e-05	0.00010265	9.71363e-05	0.000170207
ENSG00000070614_NDST1	0.00370078	0.00246923	0.0022907	0.00167448	0.00191348	0.0030884	0.00234519	0.00158896	0.00228895	0.00415028
ENSG00000070718_AP3M2	0.000198898	6.89506e-05	6.96126e-05	5.24128e-05	3.92511e-05	5.52013e-05	0.000170972	0.000234062	8.49995e-05	0.000120643
ENSG00000070756_PABPC1	0.00949236	0.0176654	0.00926617	0.00947681	0.0103927	0.0109602	0.0065443	0.00725856	0.00988619	0.0149404
ENSG00000070759_TESK2	3.29608e-05	3.85718e-05	5.39596e-05	3.56929e-05	3.31512e-05	3.39277e-05	3.54192e-05	7.82527e-05	7.17725e-05	4.11206e-05
ENSG00000070770_CSNK2A2	0.000146994	0.000127218	0.000167762	0.000127282	0.000105281	0.000208153	0.000248812	7.90886e-05	8.41526e-05	0.000251059
ENSG00000070831_CDC42	0.00739466	0.00775653	0.0081432	0.00562635	0.00441483	0.00529655	0.0075882	0.0102361	0.00762387	0.00746925
ENSG00000070950_RAD18	5.34315e-05	8.74977e-05	7.05732e-05	5.56675e-05	3.36306e-05	4.74915e-05	5.90851e-05	7.97651e-05	8.56711e-05	5.83113e-05
ENSG00000071051_NCK2	0.0195798	0.013213	0.0120483	0.00944489	0.00955305	0.0133281	0.0101755	0.0136546	0.016472	0.0104856
ENSG00000071054_MAP4K4	7.54636e-05	0.00026176	0.000354187	0.000165107	0.000142237	0.000135453	5.0978e-05	6.15573e-05	0.000242528	0.000180326
ENSG00000071082_RPL31	8.7099e-05	0.000272058	0.000242933	0.000132781	8.60454e-05	0.000209206	0.000318488	0.000153144	0.00021042	0.000262329
ENSG00000071127_WDR1	0.0319542	0.0172299	0.0227352	0.0192783	0.0190297	0.0256984	0.0247476	0.0285605	0.0319415	0.0309568
ENSG00000071189_SNX13	0.000123461	0.000145107	0.00016811	0.00010945	8.49855e-05	0.000105635	0.000167892	0.000188175	0.000183324	0.000171336
ENSG00000071205_ARHGAP10	0.00261547	0.00341459	0.00324797	0.00177453	0.00195693	0.00254911	0.0038825	0.00355817	0.0036055	0.00290009
ENSG00000071243_ING3	5.99842e-05	5.80232e-05	9.95032e-05	5.50201e-05	3.90855e-05	2.86275e-05	8.77027e-05	0.0001767	6.56507e-05	9.51292e-05
ENSG00000071246_VASH1	0.000279413	0.000239043	0.000229586	0.000183022	0.000216357	0.000493974	0.00013396	0.000108449	0.000252962	0.000971263
ENSG00000071537_SEL1L	0.000286317	0.000252128	0.00035236	0.000263114	0.000192747	0.000185204	0.000229054	0.000394544	0.000206575	0.000302906
ENSG00000071553_ATP6AP1	0.00124443	0.00144946	0.000931685	0.000937205	0.00130684	0.0019341	0.000978632	0.000746434	0.00155405	0.00198901
ENSG00000071626_DAZAP1	0.00013555	0.000162659	0.000160217	7.94932e-05	0.000183518	0.000152845	0.000171437	0.000133369	0.000173776	0.000188864
ENSG00000071655_MBD3	0.000113889	0.000199508	0.000192723	9.03117e-05	0.000176989	0.00028974	0.00019543	0.000126124	0.000223527	0.000280957
ENSG00000071794_HLTF	8.74417e-05	0.000117694	0.000142542	6.83916e-05	4.03006e-05	8.44788e-05	0.000103563	0.000261677	8.79157e-05	0.000134087
ENSG00000071859_FAM50A	0.000310908	0.000330711	0.000232464	0.000167746	0.00030807	0.000775092	0.000369818	0.000179976	0.000391639	0.000355919
ENSG00000071889_FAM3A	0.000387855	0.000418538	0.000226822	0.000205738	0.000222963	0.00044693	0.000396629	0.000170217	0.000508488	0.000671893
ENSG00000072042_RDH11	0.00775095	0.0113808	0.0107069	0.00854633	0.00608751	0.00466327	0.00671208	0.0107962	0.00841145	0.00973075
ENSG00000072062_PRKACA	0.0005792	0.000973444	0.000970972	0.00042687	0.000526192	0.00045822	0.000568578	0.000710613	0.000586742	0.000976125
ENSG00000072110_ACTN1	0.0305656	0.0314199	0.0300524	0.0270544	0.0254639	0.0323156	0.022479	0.0220755	0.0283238	0.0329281
ENSG00000072135_PTPN18	0.0394065	0.0302788	0.0375454	0.0184279	0.0160524	0.0229956	0.0233462	0.0295636	0.0336227	0.0214587
ENSG00000072364_AFF4	0.000115524	0.000154892	0.000159461	0.000108259	0.000100899	0.000120641	0.000130436	0.000182744	0.000150253	0.000216126
ENSG00000072415_MPP5	0.000113695	0.00012331	0.000160277	0.000118234	7.28022e-05	8.35068e-05	0.000130109	0.000207253	0.000164719	0.000143685
ENSG00000072422_RHOBTB1	0.00381399	0.00242076	0.00376957	0.00205786	0.00151932	0.00201213	0.00180321	0.00508871	0.00252831	0.00434568
ENSG00000072501_SMC1A	5.77761e-05	9.69739e-05	7.83916e-05	6.90835e-05	4.69071e-05	9.94469e-05	6.37545e-05	5.38642e-05	9.28795e-05	0.000151788
ENSG00000072518_MARK2	0.000238575	0.000166438	0.000228895	6.84401e-05	0.000121115	0.00013939	0.000176647	0.000298739	0.00030445	9.05041e-05
ENSG00000072609_CHFR	0.0001755	0.00015212	0.000194337	0.000142667	0.000127573	0.000155422	0.000122232	0.000170003	0.000218497	0.000168127
ENSG00000072736_NFATC3	0.000686875	0.000712384	0.000707048	0.00045886	0.00049645	0.000737999	0.000832738	0.000767433	0.000837781	0.000940903
ENSG00000072756_TRNT1	0.000248098	0.000561511	0.000377665	0.000276314	0.000234868	0.000282515	0.000452929	0.000506521	0.000580845	0.000488854
ENSG00000072778_ACADVL	0.000382728	0.000170415	0.000273761	0.000331684	0.000330201	0.000523629	9.91096e-05	0.000233483	0.000502203	0.000425277
ENSG00000072786_STK10	6.28814e-05	0.000152203	0.000202641	0.00011946	7.56883e-05	0.000103112	9.74802e-05	0.00017082	0.000261592	8.39301e-05
ENSG00000072803_FBXW11	0.000411781	0.00044551	0.00052695	0.000343253	0.000400607	0.000624138	0.000440382	0.000354388	0.000558892	0.000688957
ENSG00000072849_DERL2	8.5215e-05	9.57596e-05	8.55119e-05	3.96458e-05	6.97026e-05	4.51402e-05	6.33213e-05	7.6182e-05	0.0001148	0.000124184
ENSG00000072858_SIDT1	0.000288668	0.000377057	0.000387012	0.000326138	0.000210456	0.000317354	0.000294792	0.000289772	0.000290408	0.00036602
ENSG00000072864_NDE1	0.000774438	0.000912396	0.00141355	0.00029332	0.000182014	0.000328366	0.000678365	0.00120559	0.000590034	0.00047662
ENSG00000072952_MRVI1	0.000233183	0.000543724	0.000418189	0.000434813	0.000354952	0.000469309	0.000333378	0.000472115	0.00025329	0.000866466
ENSG00000072958_AP1M1	0.000304018	0.000148446	0.000180384	0.00016729	0.000148842	0.000323835	0.000101726	0.000188781	0.000300662	0.000266456
ENSG00000073009_IKBKG	0.000968882	0.000977405	0.000808159	0.000583703	0.000935776	0.00114695	0.00107274	0.000837145	0.00109952	0.00107139
ENSG00000073050_XRCC1	0.000151881	0.000223934	0.000286994	8.09563e-05	0.000137536	0.000209795	0.00027523	0.000248632	0.000241347	0.000201465
ENSG00000073111_MCM2	9.47201e-05	5.23945e-05	6.00065e-05	6.17074e-05	9.21239e-05	0.000138463	6.03226e-05	2.98455e-05	0.000116434	4.53487e-05
ENSG00000073464_CLCN4	0.00045205	0.000292523	0.000418942	0.000358009	0.000448078	0.000330514	0.000222541	0.000229142	0.000207171	0.000683516
ENSG00000073578_SDHA	0.00160769	0.00128574	0.00124238	0.000834255	0.000563474	0.000795144	0.000728243	0.00116854	0.000938303	0.00045162
ENSG00000073584_SMARCE1	0.000281078	0.000296784	0.000331298	0.000234642	0.000128363	0.000176181	0.000378034	0.000483064	0.000294282	0.000315196
ENSG00000073614_KDM5A	0.000100805	0.000109931	0.000109416	5.98833e-05	5.85948e-05	0.000101379	0.000128644	0.000161397	0.000138467	0.000155114
ENSG00000073792_IGF2BP2	0.00156091	0.0017703	0.0019792	0.00103724	0.00165707	0.00167727	0.00104192	0.00150727	0.00168947	0.0025489
ENSG00000073849_ST6GAL1	0.00314028	0.00194348	0.00156613	0.00161513	0.00186406	0.00321658	0.00227872	0.00162367	0.00286597	0.00445808
ENSG00000073910_FRY	3.84741e-05	8.10604e-05	9.80786e-05	4.03345e-05	4.02456e-05	5.43327e-05	9.39343e-05	0.000136878	0.000103674	3.18018e-05
ENSG00000073921_PICALM	0.00202448	0.00361898	0.00292104	0.00202122	0.00187191	0.00203475	0.00361037	0.00319878	0.00351016	0.0024658
ENSG00000074054_CLASP1	0.000376355	0.000537609	0.000351121	0.000325254	0.000224075	0.000371264	0.000438428	0.000443273	0.000460118	0.0005739
ENSG00000074071_MRPS34	0.000277706	0.000333821	0.000177129	0.0001506	0.000137369	8.64327e-05	0.000287517	0.000361981	0.000124128	8.29908e-05
ENSG00000074201_CLNS1A	0.000702082	0.00108878	0.000769536	0.000451538	0.000353584	0.000344556	0.000718715	0.000700363	0.000587358	0.000427494
ENSG00000074266_EED	0.000367742	0.000203599	0.000377812	0.000238366	0.000196877	0.000213073	0.000234057	0.000392399	0.000349942	0.000268177
ENSG00000074319_TSG101	0.000337925	0.000241476	0.000474264	0.000181542	0.000262324	0.00034654	0.000272189	0.000472805	0.000353125	0.000455092
ENSG00000074356_C17orf85	6.65729e-05	8.50571e-05	0.000104374	8.73144e-05	4.05717e-05	0.000118589	4.97235e-05	0.000112857	0.000130033	0.000111432
ENSG00000074370_ATP2A3	0.0125771	0.0141554	0.00846463	0.0098741	0.0122846	0.025331	0.00656023	0.0072378	0.011347	0.0321919
ENSG00000074416_MGLL	0.00561019	0.00514151	0.00492983	0.00471655	0.00479797	0.00811739	0.00466979	0.0037064	0.0052059	0.00931357
ENSG00000074603_DPP8	0.000113491	0.000106002	0.000105842	9.87937e-05	9.65454e-05	0.000160484	0.000100632	0.000102554	0.00018021	0.000187674
ENSG00000074660_SCARF1	0.000223004	0.000327989	0.000266956	8.73579e-05	8.12991e-05	0.000228806	0.000236328	0.000272366	0.000259087	0.000172039
ENSG00000074695_LMAN1	0.000154966	0.000147612	0.000172084	0.000115204	0.000199514	0.000251839	0.000137838	0.000123869	0.000247439	0.000311597
ENSG00000074706_IPCEF1	0.000559976	0.00056855	0.000565759	0.000655498	0.000306798	0.000399775	0.000468455	0.000771471	0.000858395	0.000554095
ENSG00000074755_ZZEF1	0.000667091	0.000407407	0.000427583	0.000328013	0.00032529	0.000483804	0.000464748	0.000439377	0.000515433	0.000581298
ENSG00000074800_ENO1	0.00542324	0.00527964	0.00568962	0.00265278	0.00430361	0.00526236	0.00396238	0.00555531	0.00571695	0.00534601
ENSG00000074966_TXK	0.00013035	0.000220553	0.000187513	0.000130027	7.4912e-05	0.00015222	0.000224843	0.000317924	0.000326947	0.000194298
ENSG00000075089_ACTR6	5.95246e-05	4.99718e-05	8.61946e-05	2.31752e-05	2.93205e-05	4.73192e-05	8.48981e-05	4.49005e-05	8.42318e-05	4.76333e-05
ENSG00000075131_TIPIN	0.000195324	0.00016748	0.000274041	9.46557e-05	0.000170766	0.000160759	0.000290575	0.000189633	0.000348598	0.000210261
ENSG00000075151_EIF4G3	0.00383556	0.00663322	0.00363829	0.00323086	0.00359287	0.0039527	0.00550683	0.0061037	0.00545255	0.00539751
ENSG00000075292_ZNF638	0.000192762	0.000292041	0.000266491	0.000197018	0.000188879	0.000226223	0.000278264	0.00027633	0.000426282	0.000318963
ENSG00000075399_C16orf7	0.000173865	0.000283097	9.20143e-05	0.000153853	0.000103752	0.00018883	0.000300411	0.000154088	0.000160947	0.000167866
ENSG00000075413_MARK3	0.000780808	0.000931482	0.000873519	0.000504151	0.000529994	0.000555611	0.000820347	0.00119081	0.0010144	0.000360953
ENSG00000075415_SLC25A3	0.000563634	0.00061396	0.00074194	0.000545804	0.000432546	0.000560336	0.00052199	0.000639352	0.000416744	0.000397031
ENSG00000075420_FNDC3B	0.000107486	9.75712e-05	9.98247e-05	3.15596e-05	3.67581e-05	6.44838e-05	9.55418e-05	0.000220196	0.000208704	6.63007e-05
ENSG00000075539_FRYL	7.01812e-05	8.30079e-05	8.94564e-05	6.25639e-05	6.70829e-05	6.10879e-05	9.01867e-05	9.6171e-05	0.000134832	0.000149542
ENSG00000075568_TMEM131	5.91668e-05	0.000101957	8.63113e-05	6.14913e-05	6.49045e-05	5.61389e-05	0.000132449	8.16611e-05	0.000139542	7.70392e-05
ENSG00000075624_ACTB	0.902452	0.912363	0.922796	0.899844	0.920709	0.900887	0.900887	0.894105	0.899844	0.902452
ENSG00000075711_DLG1	0.000761178	0.00100479	0.000791316	0.000514561	0.000545247	0.000645115	0.000742167	0.000992435	0.000800133	0.000796422
ENSG00000075785_RAB7A	0.00343074	0.00412219	0.00439969	0.00312438	0.00243209	0.00342032	0.0041812	0.00461606	0.00410151	0.00366356
ENSG00000075790_BCAP29	0.000154183	0.000232688	0.000198318	0.000308836	0.000201317	0.00013609	0.000159064	0.000186934	0.000112724	0.000482239
ENSG00000075856_SART3	8.08336e-05	8.53727e-05	0.000100766	7.85484e-05	4.30201e-05	6.36614e-05	0.000114727	0.000171631	0.000106163	6.20301e-05
ENSG00000075884_ARHGAP15	0.000228788	0.000163191	0.000286824	0.000241422	8.03042e-05	0.000145019	0.000304118	0.000378176	0.000580572	0.000167829
ENSG00000075945_KIFAP3	0.00168175	0.00156001	0.000775575	0.0012877	0.000988617	0.00158995	0.00152601	0.0025851	0.00158497	0.00136182
ENSG00000076003_MCM6	0.00132912	0.000326073	0.000612136	0.000397271	0.000294119	0.000467924	0.000667272	0.00142575	0.00112013	0.00030476
ENSG00000076043_REXO2	0.000260541	0.000228157	0.000203356	0.000130905	0.000214191	0.000188932	0.000162605	0.000299495	0.000254457	0.00020338
ENSG00000076108_BAZ2A	0.000329173	0.000267848	0.000313212	0.000145489	0.000182926	0.000321387	0.000295198	0.000309743	0.000393214	0.000446929
ENSG00000076242_MLH1	5.37743e-05	3.01226e-05	5.7171e-05	3.19633e-05	3.84207e-05	5.90691e-05	7.77521e-05	5.14529e-05	6.46956e-05	8.63321e-05
ENSG00000076513_ANKRD13A	0.000406626	0.000422152	0.000422436	0.000246816	0.000274231	0.000398687	0.000597012	0.000499407	0.000612021	0.000636085
ENSG00000076641_PAG1	0.000116743	6.13581e-05	0.000157913	0.00010625	8.15795e-05	7.81439e-05	4.93302e-05	0.000267964	0.000154156	0.000131393
ENSG00000076650_GPATCH1	9.35448e-05	0.000197966	0.000122373	0.000108383	8.23664e-05	7.88017e-05	0.000220018	0.000373378	0.000269331	9.21946e-05
ENSG00000076662_ICAM3	5.71291e-05	0.000130359	0.000257696	6.33589e-05	5.2392e-05	4.13995e-05	8.05856e-05	0.000540758	0.000733638	4.62549e-05
ENSG00000076685_NT5C2	0.000546371	0.000331088	0.000498002	0.000327697	0.00028359	0.000453144	0.000484557	0.000679523	0.000550567	0.000801367
ENSG00000076770_MBNL3	0.00187771	0.00209661	0.00197326	0.00173959	0.00181013	0.00137127	0.00180364	0.00176041	0.00239107	0.00125252
ENSG00000076924_XAB2	0.000100475	0.000146929	9.88035e-05	4.43628e-05	7.18623e-05	9.2042e-05	9.57272e-05	0.000156963	0.000103724	6.83106e-05
ENSG00000076928_ARHGEF1	0.000110455	0.000125543	0.000176211	8.82134e-05	0.000131429	7.67716e-05	9.08474e-05	0.000250594	0.000293697	6.21226e-05
ENSG00000076944_STXBP2	0.0137408	0.0131272	0.0108492	0.00735675	0.00690281	0.00960248	0.0100821	0.0129801	0.0113766	0.00822277
ENSG00000077044_DGKD	0.00157018	0.00206464	0.0013528	0.00163767	0.00153669	0.00321528	0.00126656	0.00167226	0.00143643	0.00329557
ENSG00000077097_TOP2B	0.00018301	0.000224154	0.000203877	0.000124458	9.51958e-05	0.000145596	0.000183752	0.00027782	0.000193417	0.000184522
ENSG00000077147_TM9SF3	0.00017419	0.000250042	0.000247263	0.000172553	0.000155461	0.000166272	0.000219293	0.000258988	0.000228847	0.000261742
ENSG00000077235_GTF3C1	5.96982e-05	0.000107406	8.33955e-05	7.78513e-05	4.30753e-05	8.93873e-05	8.49988e-05	6.33502e-05	0.000122832	0.00012255
ENSG00000077254_USP33	0.00129262	0.00128629	0.00152052	0.00109885	0.000927913	0.00122905	0.00193584	0.00162064	0.00180896	0.00145413
ENSG00000077380_DYNC1I2	0.000174894	0.000298249	0.000114565	0.000176984	7.49779e-05	7.22507e-05	0.000162788	0.000170871	9.30822e-05	5.59464e-05
ENSG00000077420_APBB1IP	0.000119814	0.000242853	0.000248707	0.000115515	8.3608e-05	0.00011424	0.000165288	0.000337121	0.000295275	0.00012828
ENSG00000077454_LRCH4	0.000101221	0.000105664	0.000266786	3.08221e-05	0.000172545	0.000120229	6.54844e-05	0.00021162	0.00014307	7.74861e-05
ENSG00000077549_CAPZB	0.00751296	0.00756872	0.00818008	0.00548093	0.00600703	0.00789345	0.00592052	0.00808252	0.00780264	0.00942222
ENSG00000077585_GPR137B	0.00124042	0.00107761	0.000573381	0.000650754	0.00104795	0.000432045	0.000779217	0.000964883	0.00112651	0.000448157
ENSG00000077713_SLC25A43	0.000179275	0.000417104	0.000391453	0.000286828	0.000278405	0.000447783	0.00016185	0.00039879	0.000434763	0.000471639
ENSG00000077721_UBE2A	0.000553098	0.000519395	0.000577694	0.000382146	0.000275058	0.000342908	0.000680601	0.000609874	0.000554962	0.00047104
ENSG00000077809_GTF2I	0.000133154	0.000158231	0.000102367	0.000123957	7.57487e-05	0.000132105	8.57581e-05	0.000165022	0.000147375	0.000152982
ENSG00000077984_CST7	0.000620306	0.00061986	0.000899631	0.000619664	0.000936019	0.000464424	0.00118942	0.00186189	0.00145288	0.000914381
ENSG00000078018_MAP2	0.000174764	0.000212274	9.94393e-05	4.68362e-05	5.36914e-05	0.000100448	4.23019e-05	9.61797e-05	0.000158999	7.81269e-05
ENSG00000078043_PIAS2	0.000589457	0.00136053	0.00106587	0.000426714	0.000400727	0.000470913	0.00101708	0.00106872	0.00104117	0.000469364
ENSG00000078061_ARAF	0.000813157	0.00104181	0.00087487	0.00054048	0.000559483	0.000753643	0.000713495	0.00060635	0.000612061	0.000711479
ENSG00000078070_MCCC1	0.000106218	9.50034e-05	0.000111293	7.09786e-05	6.42118e-05	6.72932e-05	0.000162831	0.000105959	9.67035e-05	6.30498e-05
ENSG00000078124_ACER3	0.000271705	0.000463377	0.000343327	0.000293299	0.000351943	0.000418643	0.000213143	0.000245467	0.000447202	0.000590658
ENSG00000078140_UBE2K	0.00106859	0.00119078	0.00159089	0.000814981	0.000675045	0.000804073	0.000987051	0.00213925	0.00138398	0.000956824
ENSG00000078142_PIK3C3	0.00038528	0.000620437	0.000573148	0.000399146	0.000301825	0.000361867	0.000519161	0.00059686	0.000571026	0.000704712
ENSG00000078304_PPP2R5C	0.000179403	0.000260824	0.000304241	0.00019228	0.000157829	0.000131101	0.000325157	0.000295339	0.000259857	0.00014711
ENSG00000078369_GNB1	0.00555886	0.00746796	0.00674969	0.00540318	0.0053602	0.00728634	0.00549134	0.00538387	0.00639065	0.00889844
ENSG00000078403_MLLT10	8.95943e-06	4.17288e-05	4.88329e-05	5.24223e-06	4.10004e-05	2.97361e-05	0	9.57183e-06	3.03672e-05	5.63076e-05
ENSG00000078589_P2RY10	0.000812808	0.00113379	0.00133339	0.000740271	0.000284704	0.000148717	0.000571888	0.00135127	0.000622441	0.000435144
ENSG00000078596_ITM2A	0.00214884	0.00222765	0.00113114	0.000718843	0.000642042	0.0010244	0.00243569	0.00203145	0.00113081	0.00140783
ENSG00000078618_NRD1	0.00206673	0.00176965	0.00169714	0.00124851	0.00156198	0.00175655	0.0013993	0.00170382	0.00211482	0.00179566
ENSG00000078668_VDAC3	0.0127967	0.0135068	0.0128284	0.00864197	0.00608732	0.00487573	0.00793589	0.0251376	0.0136051	0.00741324
ENSG00000078674_PCM1	0.000248449	0.000299859	0.000346211	0.000184881	0.000219581	0.000251051	0.000267914	0.000393632	0.000373528	0.000386472
ENSG00000078687_TNRC6C	0.000319892	0.00043379	0.000292428	0.000175019	0.000102531	8.86072e-05	0.000347123	0.000464825	0.000214165	0.000144533
ENSG00000078699_CBFA2T2	0.000105053	0.000118433	0.000120156	5.96306e-05	3.68294e-05	4.34189e-05	8.47726e-05	0.000110873	9.56554e-05	5.03623e-05
ENSG00000078747_ITCH	0.00025727	0.000319301	0.000362632	0.000249005	0.000195188	0.000277648	0.000328104	0.000348731	0.000480663	0.000382905
ENSG00000078804_TP53INP2	0.000688469	0.000275502	0.000580666	0.000191674	0.000294167	0.000506032	0.000177181	0.00121095	0.000418282	0.000503765
ENSG00000078808_SDF4	0.000288895	0.00038082	0.000354658	0.000215403	0.000214583	0.000284616	0.00038357	0.000273878	0.000341131	0.00041812
ENSG00000078902_TOLLIP	0.00198364	0.00175559	0.00132344	0.00127829	0.000911906	0.00228446	0.00169873	0.00124733	0.00156613	0.00223615
ENSG00000078967_UBE2D4	6.51966e-05	0.000118003	9.28467e-05	6.16357e-05	4.62011e-05	6.80339e-05	6.72794e-05	8.59913e-05	0.00010398	7.66154e-05
ENSG00000079246_XRCC5	0.000547621	0.000582827	0.000524451	0.000436195	0.000321701	0.000573025	0.000620347	0.000748549	0.000944627	0.000691673
ENSG00000079257_LXN	0.000535891	0.000555184	0.0006781	0.000285152	0.000155787	0.000176856	0.000206052	0.00204091	0.000278825	0.00059331
ENSG00000079277_MKNK1	0.000347	0.000449525	0.000349139	0.000316805	0.000200391	0.000366094	0.000231007	0.000476517	0.000504176	0.000678135
ENSG00000079308_TNS1	0.00379855	0.00389099	0.00318893	0.00227104	0.00180645	0.00324196	0.00159541	0.00147304	0.00257384	0.00450846
ENSG00000079332_SAR1A	0.00021307	0.000298399	0.000242415	0.000261839	0.000182087	0.000176807	0.000205671	0.000172435	0.000280518	0.000251201
ENSG00000079335_CDC14A	0.000270907	0.000408867	0.000359157	0.000320872	0.000200227	0.000192243	0.000591043	0.000335954	0.000430343	0.000328635
ENSG00000079387_SENP1	0.000343679	0.000404457	0.000373337	0.000302821	0.000216901	0.000400894	0.000353739	0.000404538	0.000391065	0.000520736
ENSG00000079432_CIC	0.000904501	0.000608562	0.000511746	0.000282385	0.00040739	0.000672711	0.000489	0.000316647	0.000501037	0.000793311
ENSG00000079459_FDFT1	0.000222735	0.000294151	0.000214216	0.000173784	0.000167362	0.000320987	0.000231768	0.00029949	0.000359842	0.000254484
ENSG00000079482_OPHN1	0.000612018	0.000691382	0.000377054	0.000491368	0.000394692	0.000598135	0.000561472	0.000648849	0.000692692	0.000809435
ENSG00000079691_LRRC16A	0.000164841	0.000326459	0.000183126	0.000103141	0.000134161	0.00017106	0.000166721	0.000284348	0.000131429	0.000150554
ENSG00000079739_PGM1	0.000331523	0.000176442	0.000254434	0.000449891	0.000407423	0.000321817	0.000190649	0.000266952	0.000273296	0.000741531
ENSG00000079805_DNM2	0.000580343	0.000495902	0.000587832	0.000339016	0.00029783	0.000604601	0.000683359	0.000596634	0.000760001	0.000588326
ENSG00000079950_STX7	0.00211532	0.00159296	0.00282976	0.00129757	0.000959994	0.00138859	0.00201286	0.00456245	0.0020482	0.00200118
ENSG00000079999_KEAP1	0.000166491	0.000199244	0.000170705	0.000109563	8.50444e-05	0.000127764	0.000145144	0.000139649	0.000219287	0.000216955
ENSG00000080189_SLC35C2	4.54106e-05	0.00011215	6.03754e-05	5.04868e-05	4.21304e-05	9.9732e-05	0.000133449	6.36057e-05	0.000138471	9.8466e-05
ENSG00000080298_RFX3	0.000154304	0.000193906	0.000232499	0.000190692	0.000131281	0.000150428	0.000139486	0.000266975	0.000117516	0.000341089
ENSG00000080345_RIF1	7.20458e-05	8.35562e-05	0.000125078	7.33997e-05	5.36412e-05	8.41324e-05	0.000141892	0.000135459	0.000142955	0.000121476
ENSG00000080371_RAB21	0.000386333	0.000324629	0.000327072	0.000297899	0.000256722	0.000518225	0.000328267	0.00043076	0.000419216	0.000553539
ENSG00000080503_SMARCA2	0.00518945	0.00397091	0.00409615	0.00272313	0.00240667	0.00364855	0.00351456	0.00469236	0.00424351	0.00398264
ENSG00000080603_SRCAP	0.000317678	0.000257019	0.000255961	0.000156238	0.000163921	0.000200325	0.000240339	0.00021229	0.000271976	0.000239467
ENSG00000080802_CNOT4	0.00015657	0.00022998	0.000215906	0.000165056	0.000102772	0.000133051	0.000182538	0.000340669	0.000238574	0.000189073
ENSG00000080815_PSEN1	0.000241638	0.000318084	0.000286863	0.000191999	0.000198757	0.000224787	0.000389123	0.000262706	0.000351324	0.000228824
ENSG00000080822_CLDND1	0.000185096	0.000215944	0.000293591	9.96089e-05	5.55552e-05	0.000146488	0.000180861	0.000186286	0.000218025	0.000256251
ENSG00000080824_HSP90AA1	0.000461897	0.00064768	0.000485318	0.000599802	0.000347753	0.000657018	0.000800828	0.000681963	0.000900096	0.00104464
ENSG00000080839_RBL1	0.000275542	0.000335356	0.000324336	0.000216548	0.000133134	0.000195731	0.000315788	0.000308038	0.000360362	0.000252981
ENSG00000080845_DLGAP4	0.000162993	0.000286324	0.000234948	0.00014827	0.000221236	0.000190081	0.000141717	0.000176972	0.000178725	0.000230461
ENSG00000081087_OSTM1	0.000186515	0.000314041	0.000245534	0.000275101	0.000230768	0.000330193	0.000199123	0.000280853	0.000405051	0.000674042
ENSG00000081154_PCNP	0.00327736	0.00559185	0.00372212	0.00452662	0.00300461	0.00248881	0.00355035	0.00369356	0.00505646	0.0053067
ENSG00000081181_ARG2	0.00089287	0.00102471	0.00103396	0.00033513	0.00038084	0.000913275	0.001165	0.00144721	0.000808014	0.00049242
ENSG00000081189_MEF2C	0.00162133	0.00269711	0.00184918	0.0015923	0.000946136	0.00126591	0.00164391	0.00135977	0.00210444	0.00218938
ENSG00000081237_PTPRC	0.000107488	0.000193057	0.000195557	8.85502e-05	0.00018484	0.000155216	5.23893e-05	0.000644517	0.000716516	0.000381778
ENSG00000081320_STK17B	2.29855e-05	5.02824e-05	9.25709e-05	3.01776e-05	4.07571e-05	7.95732e-05	4.05741e-05	0.000136243	0.000155415	8.70409e-05
ENSG00000081377_CDC14B	0.00316566	0.00340323	0.00282162	0.00247134	0.00260686	0.00427761	0.00252486	0.00308743	0.0025971	0.00530159
ENSG00000081665_ZNF506	4.8854e-05	9.36271e-05	8.24499e-05	6.8614e-05	7.90473e-05	6.64958e-05	0.000146119	0.000120103	0.000203661	7.0497e-05
ENSG00000081870_HSPB11	0.00013615	9.7367e-05	0.000273548	0.000126642	0.00016763	8.35094e-05	0.00017672	0.000158978	0.000116901	0.000122638
ENSG00000081913_PHLPP1	8.95776e-05	8.03322e-05	6.42178e-05	4.66357e-05	4.97444e-05	5.12074e-05	7.3565e-05	0.000133339	0.000115649	5.136e-05
ENSG00000082074_FYB	0.00629102	0.00840959	0.00865704	0.00621692	0.00538286	0.00621258	0.00642697	0.00979046	0.010517	0.0132007
ENSG00000082146_STRADB	0.000274489	0.000321631	0.000490463	0.000180878	0.000241707	0.000282479	0.000411417	0.000462406	0.000663777	0.000472478
ENSG00000082153_BZW1	0.000113964	0.000192371	0.000184183	0.000141926	9.35656e-05	9.92424e-05	0.000121215	0.000321776	0.00030222	0.00019205
ENSG00000082212_ME2	0.000553674	0.000587395	0.000488888	0.000350162	0.00020736	0.000378943	0.000499075	0.000406137	0.00045756	0.000457242
ENSG00000082213_C5orf22	5.02133e-05	4.39226e-05	6.81427e-05	6.68419e-05	4.62809e-05	5.52965e-05	7.49869e-05	3.49207e-05	3.20493e-05	0.000108532
ENSG00000082258_CCNT2	3.09575e-05	3.75536e-05	4.10619e-05	4.88972e-05	3.09046e-05	2.64411e-05	4.18552e-05	5.88082e-05	7.29474e-05	6.31983e-05
ENSG00000082397_EPB41L3	0.000461185	0.000481331	0.000499038	0.000400434	0.000674947	0.00092955	0.000817105	0.00133356	0.000856482	0.000451071
ENSG00000082515_MRPL22	6.06317e-05	7.80035e-05	4.64984e-05	4.17981e-05	2.9246e-05	3.855e-05	5.35565e-05	7.88206e-05	3.55014e-05	3.13612e-05
ENSG00000082701_GSK3B	0.000836962	0.00090326	0.000919748	0.000590324	0.000439064	0.000636285	0.000648803	0.00100164	0.000808068	0.000714016
ENSG00000082781_ITGB5	0.00807287	0.00647337	0.00471848	0.00429359	0.00415692	0.0074513	0.00507595	0.00512912	0.00616071	0.0102116
ENSG00000082805_ERC1	0.000399178	0.000356132	0.00034377	0.000250568	0.000256252	0.000406814	0.00042316	0.000377636	0.000461691	0.00040833
ENSG00000082898_XPO1	0.0013198	0.00151384	0.00123992	0.000935507	0.000687882	0.000894375	0.00136837	0.00160881	0.00179948	0.0012403
ENSG00000082996_RNF13	0.00112175	0.00166245	0.00132386	0.000994537	0.000950676	0.000931198	0.00178889	0.00182846	0.00196653	0.00124145
ENSG00000083168_KAT6A	0.00252639	0.00234549	0.0025333	0.00169807	0.00119192	0.00120324	0.00130097	0.00320676	0.00251586	0.00199642
ENSG00000083223_ZCCHC6	0.000414458	0.000527881	0.000553705	0.000361727	0.000392116	0.000368135	0.0003986	0.000681646	0.000854131	0.000627643
ENSG00000083290_ULK2	0.00013897	0.000109292	7.96957e-05	0.000124828	5.55842e-05	7.17176e-05	6.8129e-05	6.64683e-05	9.02281e-05	0.000110506
ENSG00000083312_TNPO1	0.000414634	0.000461723	0.000486662	0.000369481	0.00046731	0.000658296	0.000694461	0.000522704	0.00088291	0.000556365
ENSG00000083444_PLOD1	2.61794e-05	0.000107226	5.96321e-05	3.51684e-05	2.66978e-05	0.000155255	6.64691e-05	1.55382e-05	5.86407e-05	0.000158055
ENSG00000083535_PIBF1	0.000200647	0.000282279	0.000240908	0.000147886	0.000136776	0.000167158	0.000231938	0.000234185	0.000336615	0.000280063
ENSG00000083544_TDRD3	0.000515177	0.000548695	0.00051879	0.000427655	0.000327189	0.000408283	0.000838594	0.000479639	0.000939743	0.000637558
ENSG00000083642_PDS5B	0.000191313	0.00026166	0.000239436	0.00016102	0.000113846	0.000177301	0.000220635	0.000304518	0.000323615	0.0002105
ENSG00000083720_OXCT1	5.02287e-05	0.000107223	7.56656e-05	7.32752e-05	2.85616e-05	2.82571e-05	5.59613e-05	3.07393e-05	5.63777e-05	4.79012e-05
ENSG00000083799_CYLD	6.38266e-05	6.7529e-05	6.74928e-05	4.93531e-05	6.48234e-05	5.47519e-05	5.62036e-05	8.03695e-05	8.62005e-05	0.00014429
ENSG00000083828_ZNF586	8.25269e-05	0.000125211	0.000159208	0.000117925	5.01606e-05	0.000107092	0.000109969	0.000127724	0.000128518	5.34167e-05
ENSG00000083845_RPS5	0.000119934	0.000438436	0.000428299	0.000294238	0.000248147	0.000218078	0.000395665	0.000419923	0.000291283	0.000360577
ENSG00000083937_CHMP2B	3.41541e-05	0.00022622	8.42886e-05	0.000144883	0.000125756	3.28354e-05	6.02905e-05	6.4328e-05	7.5103e-05	0.000181123
ENSG00000084070_SMAP2	0.000306342	0.000408905	0.000684983	0.00015885	0.000277016	0.000246188	0.000292233	0.000579958	0.00102323	0.000330196
ENSG00000084072_PPIE	0.000558072	0.000821332	0.000900697	0.000755764	0.000359703	0.000555624	0.000895702	0.00075802	0.00089582	0.000772823
ENSG00000084073_ZMPSTE24	0.000311167	0.000468144	0.000442505	0.000466406	0.000419177	0.000435653	0.000442097	0.00052782	0.000459845	0.000578441
ENSG00000084090_STARD7	4.52083e-05	0.000126532	6.21737e-05	4.20307e-05	9.07238e-05	5.87332e-05	5.53286e-05	6.62919e-05	0.000116725	4.59609e-05
ENSG00000084093_REST	0.000241482	0.000269798	0.000278707	0.000180015	0.000138222	0.000178651	0.000198019	0.000261297	0.000313287	0.000271308
ENSG00000084112_SSH1	0.00133205	0.00115171	0.000787907	0.000914818	0.00112485	0.00200762	0.00123692	0.000957344	0.000887212	0.00242066
ENSG00000084207_GSTP1	0.000357124	0.000427545	0.000380626	0.000145537	0.000251592	0.000272247	0.000125743	0.000261667	0.000404508	0.000214765
ENSG00000084234_APLP2	0.000114695	0.000427635	0.000397495	0.000146314	0.000279616	0.000430827	0.000242321	0.000325456	0.000546992	0.000424257
ENSG00000084463_WBP11	0.000549363	0.000582139	0.00052371	0.000402482	0.000333798	0.000346752	0.000518355	0.000722621	0.000487304	0.0007791
ENSG00000084623_EIF3I	5.30551e-05	0.000122484	0.000111786	4.39951e-05	4.69865e-05	7.84637e-05	2.40118e-05	7.66893e-05	0.000117404	7.90657e-05
ENSG00000084676_NCOA1	0.00120744	0.001252	0.0014366	0.000948224	0.000823902	0.00118724	0.000788591	0.00124129	0.00119621	0.0014817
ENSG00000084693_AGBL5	0.00160982	0.00197804	0.00130476	0.00106204	0.000894333	0.00117856	0.00121146	0.00120126	0.00134885	0.00135996
ENSG00000084731_KIF3C	0.00292158	0.0014846	0.00160886	0.00115283	0.00106225	0.00259594	0.00161781	0.00113738	0.00145065	0.00217889
ENSG00000084733_RAB10	0.00290844	0.00438894	0.00493259	0.00293035	0.00183621	0.00237968	0.00254602	0.00607773	0.00394593	0.0043817
ENSG00000084754_HADHA	8.85415e-05	0.00013491	0.000121691	7.33694e-05	6.21386e-05	0.000144306	9.50705e-05	0.00012762	0.000151097	0.000159951
ENSG00000085063_CD59	0.000180339	7.51767e-05	5.99911e-05	7.07602e-05	5.93715e-05	0.000593226	0.000154135	0.000137202	0.000395264	0.00018438
ENSG00000085117_CD82	0.00195341	0.00181317	0.00132086	0.00135291	0.0019037	0.00247077	0.00117949	0.00059918	0.00158082	0.0031334
ENSG00000085185_BCORL1	7.69723e-05	0.000177616	5.96147e-05	8.97219e-05	6.22572e-05	0.000164263	8.43355e-05	7.11169e-05	9.38922e-05	0.000176071
ENSG00000085224_ATRX	0.000178426	0.000227588	0.000248552	0.000176075	0.00013904	0.000153415	0.000205576	0.000241332	0.000247333	0.000249598
ENSG00000085231_TAF9	1.19813e-05	1.41654e-05	5.56047e-05	3.76415e-06	1.60803e-05	1.30684e-05	2.41598e-05	7.02326e-05	6.64508e-05	2.66153e-05
ENSG00000085382_HACE1	4.60408e-05	5.92403e-05	6.0697e-05	4.73382e-05	3.77011e-05	3.66845e-05	7.06135e-05	3.39536e-05	3.72888e-05	5.73516e-05
ENSG00000085433_WDR47	8.59512e-05	0.000117659	0.000121472	9.30718e-05	8.08015e-05	8.24155e-05	0.000169323	0.0001121	0.000186477	0.000132009
ENSG00000085449_WDFY1	0.000494918	0.000414722	0.000360665	0.000351858	0.000255245	0.000403727	0.000318281	0.000566962	0.00050826	0.00045968
ENSG00000085511_MAP3K4	4.10824e-05	6.03554e-05	6.78008e-05	1.59772e-05	2.06977e-05	2.36449e-05	2.95521e-05	1.08274e-05	2.71166e-05	4.73374e-05
ENSG00000085662_AKR1B1	0.000131636	0.000403788	0.000313136	0.000164316	0.000162852	0.000295983	0.000338957	0.000130769	0.000509387	1.98076e-05
ENSG00000085733_CTTN	0.0168822	0.0161369	0.0136354	0.0114232	0.0104795	0.015261	0.0116506	0.00995727	0.0128234	0.0165919
ENSG00000085741_WNT11	0.000146499	0.000436308	0.000280957	0.000108381	8.84179e-05	0.000139945	0.000221734	6.82338e-05	8.97307e-05	0.000155865
ENSG00000085788_DDHD2	7.60293e-05	0.000100202	3.23568e-05	3.74392e-05	4.6617e-05	7.37709e-05	9.13667e-05	5.37677e-05	7.35834e-05	0.000144209
ENSG00000085832_EPS15	0.000590904	0.000923368	0.000937864	0.000895498	0.000742452	0.00110777	0.000823996	0.00117195	0.00160571	0.00168558
ENSG00000085871_MGST2	0.00020737	0.000275682	0.000449811	0.000283292	0.000141694	0.00010847	0.000309401	0.000223837	0.000550918	0.000214473
ENSG00000085872_CHERP	0.000206339	0.000196539	0.000232298	0.000124572	9.90092e-05	0.000108875	0.000115468	0.000239725	0.000137483	0.000195196
ENSG00000085978_ATG16L1	6.26517e-05	3.45598e-05	7.09508e-05	6.74804e-05	4.31984e-05	5.43259e-05	0.000106909	0.000130646	9.13178e-05	6.67162e-05
ENSG00000086061_DNAJA1	6.66844e-05	0.000136063	0.000121344	8.46735e-05	3.65377e-05	5.99712e-05	0.000162785	0.000172017	0.000124562	0.000112526
ENSG00000086062_B4GALT1	0.00111422	0.000993669	0.0009344	0.000640709	0.000868099	0.000707783	0.000822358	0.000941981	0.000814661	0.00154029
ENSG00000086065_CHMP5	0.000376687	0.000891542	0.00061969	0.000612455	0.000267133	0.000310027	0.000546328	0.000791047	0.000692834	0.000704462
ENSG00000086102_NFX1	0.00105648	0.00134156	0.00123127	0.000799155	0.000518617	0.000530325	0.00101287	0.00105141	0.000908346	0.000688956
ENSG00000086200_IPO11	0.000159632	0.000269928	0.000233144	0.000392392	0.000218674	0.000249138	0.000246603	0.000581512	0.000294402	0.000202519
ENSG00000086232_EIF2AK1	0.0120426	0.0091539	0.00982845	0.00673908	0.00726667	0.0115661	0.0120075	0.0141184	0.0124977	0.00877862
ENSG00000086289_EPDR1	0.000183586	0.000134824	0.000192756	0.000180729	5.14454e-05	0.000183836	6.25285e-05	0.000152196	0.00025228	0.000125941
ENSG00000086504_MRPL28	0.00016402	0.000265375	0.000111155	5.90792e-05	7.86606e-05	0.000139933	7.58591e-05	0.000163513	8.878e-05	0.000162948
ENSG00000086506_HBQ1	0.00106982	0.00292919	0.000833978	0.00122909	0.000716895	0.000871586	0.000376465	0.00193083	0.00180425	0.000850713
ENSG00000086589_RBM22	7.27491e-05	0.000106696	0.000174053	5.79541e-05	3.18885e-05	3.77283e-05	3.42325e-05	0.000160127	0.000123572	9.26277e-05
ENSG00000086598_TMED2	0.000456491	0.000589086	0.000563915	0.000363399	0.000351803	0.000320399	0.000626506	0.000543585	0.000617186	0.000554792
ENSG00000086619_ERO1LB	5.37979e-05	4.09971e-05	4.06688e-05	2.73016e-05	2.76648e-05	2.05748e-05	4.66149e-05	4.44436e-05	7.15307e-05	5.68644e-05
ENSG00000086666_ZFAND6	0.00767395	0.00864072	0.00773369	0.00609463	0.00589259	0.00451359	0.00793297	0.00990053	0.00866123	0.00614265
ENSG00000086758_HUWE1	0.000227689	0.000243314	0.000271355	0.000135663	0.000168431	0.000228745	0.000260382	0.000166055	0.000273429	0.000326855
ENSG00000087053_MTMR2	0.0002657	0.000342176	0.000243531	0.000285901	0.000375817	0.000674439	0.000282078	0.000364441	0.000365562	0.000637409
ENSG00000087074_PPP1R15A	0.00156745	0.00296563	0.00255948	0.00128566	0.00105319	0.00107816	0.00188767	0.00288603	0.00231048	0.00129166
ENSG00000087086_FTL	0.104565	0.0611702	0.0738936	0.04152	0.0437161	0.0664354	0.0811953	0.0954532	0.0605656	0.0593949
ENSG00000087088_BAX	0.000339349	0.00048303	0.000612881	0.00016975	0.000155613	0.000343202	0.000317304	0.000164239	0.000362614	0.000365747
ENSG00000087095_NLK	0.00228049	0.00297442	0.00237916	0.00172534	0.00161445	0.0015856	0.00255058	0.00330599	0.00297303	0.00220882
ENSG00000087111_PIGS	0.000147369	0.000212029	8.84231e-05	0.000116019	0.00010987	0.000242026	0.00012103	0.000116333	0.000211	0.00021931
ENSG00000087152_ATXN7L3	0.000841333	0.000609009	0.000640993	0.000403962	0.000552365	0.00106733	0.000549427	0.00051437	0.000704249	0.00132544
ENSG00000087157_PGS1	0.000213983	0.000174818	0.000237206	0.000149935	0.00022166	0.000223797	0.000226516	0.0003403	0.000418903	0.000216101
ENSG00000087191_PSMC5	0.000195996	0.000358851	0.000414693	0.000232048	0.000206392	0.000361566	0.000199597	0.000196386	0.000382656	0.000455302
ENSG00000087206_UIMC1	0.00445777	0.00420381	0.00352106	0.00313878	0.00230336	0.00270274	0.0060572	0.00527094	0.00561442	0.007562
ENSG00000087237_CETP	0.000579647	0.000478416	0.000434268	0.000297108	0.000463845	0.00093663	0.000642878	0.00081638	0.000470546	0.0010291
ENSG00000087258_GNAO1	0.000612041	0.000671988	0.000561528	0.000339886	0.000256048	0.000283237	0.000499496	0.000590861	0.000447232	0.000374769
ENSG00000087263_OGFOD1	0.000153691	0.000215072	0.000263456	0.000128682	0.000129522	0.000150038	0.000200486	0.000246728	0.000261332	0.000222235
ENSG00000087274_ADD1	0.00284654	0.00191197	0.00181574	0.00153232	0.00152437	0.00200264	0.00179633	0.00175367	0.00230496	0.00323771
ENSG00000087301_TXNDC16	0.000120958	0.000142749	0.000162201	0.000150516	0.000104456	9.78025e-05	0.000151806	0.000230517	0.000235075	0.000213632
ENSG00000087302_C14orf166	0.000218637	0.000356213	0.000285575	0.000194256	0.000195556	0.000143005	0.000224206	0.000199573	0.00021073	0.000184112
ENSG00000087303_NID2	0.000179356	0.000385514	0.000205073	0.000238591	0.000224727	0.000265037	0.000254414	0.00015364	0.000190956	0.00038641
ENSG00000087338_GMCL1	6.52785e-05	5.54176e-05	5.16811e-05	4.72464e-05	3.96316e-05	0.000115905	6.44334e-05	0.000111622	5.7232e-05	8.25923e-05
ENSG00000087365_SF3B2	0.000123481	0.000305169	0.000270986	8.85516e-05	0.000108299	0.000202899	0.000193786	0.000234227	0.000208396	0.000203533
ENSG00000087460_GNAS	0.0891753	0.0619229	0.0497809	0.0558181	0.0558314	0.0664122	0.0771149	0.0649072	0.0953776	0.0679599
ENSG00000087470_DNM1L	0.000931214	0.00140039	0.00091902	0.00115877	0.00114767	0.000991875	0.00107523	0.000832469	0.00128243	0.0014167
ENSG00000087495_PHACTR3	0.000431612	0.000516934	0.000345875	0.000283997	0.000303459	0.000344478	0.000447533	0.000477906	0.000500265	0.000397572
ENSG00000087502_ERGIC2	3.60916e-05	5.41129e-05	2.74897e-05	2.91484e-05	2.08742e-05	2.98024e-05	5.73145e-05	3.3349e-05	4.75608e-05	2.17604e-05
ENSG00000087586_AURKA	0.000102866	0.000259616	0.000145705	9.4595e-05	0.000121873	0.000154008	0.000221574	0.000320102	0.000246973	0.000106745
ENSG00000087589_CASS4	0.000558056	0.000966668	0.00062272	0.000311847	0.000183258	0.000232448	0.000275403	0.000842449	0.000513703	0.00063285
ENSG00000087903_RFX2	0.000251923	0.000172054	0.000121233	0.00010011	0.000107281	0.000117306	9.82764e-05	0.00014873	0.000155119	0.000104224
ENSG00000088038_CNOT3	0.000201274	0.000253328	0.000259369	9.51377e-05	0.000128491	9.47034e-05	0.000137041	0.0001431	0.000223163	0.000122843
ENSG00000088053_GP6	0.00641991	0.00560237	0.00492221	0.00409232	0.00357509	0.00573016	0.00382663	0.00445894	0.00740326	0.00674607
ENSG00000088179_PTPN4	9.50795e-05	0.000113879	0.000121889	8.20162e-05	5.66548e-05	7.48873e-05	0.000104633	0.000145169	0.000149165	0.00013863
ENSG00000088247_KHSRP	0.000105414	0.000145141	0.000115942	8.44934e-05	5.80195e-05	9.50107e-05	0.000114412	0.000122306	0.000126027	0.000204028
ENSG00000088305_DNMT3B	7.60996e-05	6.20249e-05	5.78562e-05	2.78691e-05	3.08055e-05	2.58214e-05	9.71347e-05	3.44955e-05	3.94061e-05	9.17163e-05
ENSG00000088448_ANKRD10	0.00339849	0.0017428	0.00235265	0.00154762	0.00119845	0.00165822	0.00184516	0.00333118	0.00262778	0.00201488
ENSG00000088726_TMEM40	0.00697805	0.007766	0.00654089	0.00488922	0.00367574	0.00423266	0.0051428	0.0103564	0.00612486	0.00458107
ENSG00000088766_CRLS1	0.000127648	0.000118985	0.000181152	0.000135695	0.000111928	0.000158991	0.000216176	9.19411e-05	0.000270365	0.00014605
ENSG00000088826_SMOX	0.0167671	0.0122391	0.0114952	0.00876425	0.00769513	0.00915194	0.0109019	0.0135273	0.00860611	0.0092827
ENSG00000088832_FKBP1A	0.0103078	0.0113222	0.00977417	0.00426399	0.00781497	0.0134965	0.00865009	0.0136961	0.0155333	0.0186628
ENSG00000088833_NSFL1C	0.000205498	0.000232068	0.000232738	0.000125874	8.75139e-05	0.000166033	0.000158807	0.00018529	0.000208618	0.000210367
ENSG00000088888_MAVS	0.00150187	0.00142285	0.00162087	0.00089959	0.000835958	0.00159307	0.00102	0.00104359	0.00128254	0.00141143
ENSG00000088930_XRN2	0.000114135	0.000250901	0.00016078	0.000102576	0.00010341	0.000134328	0.000144061	0.000259855	0.00034759	0.000234314
ENSG00000088986_DYNLL1	0.00984932	0.0182199	0.0131441	0.0101186	0.0077662	0.00532637	0.00788002	0.0136631	0.0172477	0.00694235
ENSG00000089006_SNX5	0.000413344	0.000553048	0.000504774	0.000333699	0.000420474	0.000529444	0.000563606	0.000391707	0.000534186	0.000602911
ENSG00000089009_RPL6	4.29901e-05	0.000125268	9.9964e-05	7.20554e-05	5.62497e-05	0.000132091	0.000114119	1.53095e-05	0.000184339	0.000115213
ENSG00000089053_ANAPC5	0.00446548	0.00676165	0.00668437	0.00658973	0.00388474	0.00552177	0.00542866	0.00622636	0.00950382	0.0066863
ENSG00000089057_SLC23A2	9.80659e-05	7.80805e-05	0.000131841	6.62744e-05	5.14638e-05	6.83317e-05	6.35699e-05	9.61405e-05	8.23072e-05	0.00010713
ENSG00000089063_C20orf30	0.000195588	0.00045791	0.000366574	0.000284979	0.000395071	0.000416588	0.000187476	0.000311797	0.000339755	0.000467135
ENSG00000089123_TASP1	0.000136398	0.000210662	0.000240609	0.000118158	7.38057e-05	0.000109881	0.000227093	0.000199	0.000151003	0.000109717
ENSG00000089157_RPLP0	3.96086e-05	0.000163696	0.00020099	6.99782e-05	7.68099e-05	0.000102217	0.000364695	9.87968e-05	0.000198259	0.00021862
ENSG00000089159_PXN	6.1202e-05	0.000109885	0.00016312	7.74226e-05	6.35786e-05	8.16089e-05	5.31687e-05	0.000401172	0.000588995	7.17996e-05
ENSG00000089234_BRAP	0.000281037	0.000496203	0.000409931	0.000222492	0.000191646	0.00025767	0.00046707	0.00061644	0.000355043	0.00024203
ENSG00000089248_ERP29	0.000145952	0.000218852	0.000190641	0.000160464	0.000115404	0.000136034	0.000155331	0.000204729	0.000139982	0.000246592
ENSG00000089280_FUS	4.91933e-05	9.32992e-05	0.000152672	8.37447e-05	6.26557e-05	0.000100583	9.90472e-05	8.70598e-05	0.000167515	7.55222e-05
ENSG00000089289_IGBP1	0.00082932	0.000923418	0.00121032	0.000795103	0.000569648	0.000615953	0.00107876	0.000942274	0.000906576	0.00089475
ENSG00000089327_FXYD5	0.0303984	0.0164619	0.0228701	0.0146639	0.0177768	0.0208477	0.0453355	0.0354068	0.0309619	0.0244056
ENSG00000089351_GRAMD1A	0.000395551	0.000355511	0.000249574	0.000201138	0.000227224	0.000278764	0.00023833	0.000380027	0.000381752	0.00021218
ENSG00000089486_C16orf5	0.00459461	0.00502979	0.00477279	0.00320228	0.00250431	0.00428537	0.00338359	0.00336007	0.00340971	0.00563378
ENSG00000089505_CMTM1	0.000239214	0.000539944	0.0003455	0.00039312	0.000135415	0.000220786	0.000123566	0.000234055	0.000183706	0.000294563
ENSG00000089597_GANAB	0.000292587	0.000377981	0.00033259	0.000321341	0.000254994	0.000369352	0.000358985	0.00027251	0.000395735	0.00068661
ENSG00000089639_GMIP	0.000570763	0.00043046	0.000526347	0.000212685	0.000361529	0.000530648	0.000483512	0.000374005	0.000774032	0.000402183
ENSG00000089682_RBM41	0.000204783	0.000210405	0.000157435	0.000102567	0.000144229	0.000131802	0.000189858	0.000180863	0.000251027	0.000201782
ENSG00000089693_MLF2	5.70753e-05	0.000131393	0.000110041	3.44065e-05	3.54082e-05	3.97031e-05	8.90854e-05	0.000115881	0.000127587	4.53629e-05
ENSG00000089737_DDX24	0.000209294	0.000171166	0.000218802	0.000127313	6.65835e-05	0.000156963	0.000156915	0.000394188	0.000251951	0.00021237
ENSG00000089820_ARHGAP4	0.000173709	0.000105842	0.000265663	0.000102226	0.000127741	0.000156836	6.9281e-05	0.000170681	0.000298063	8.45618e-05
ENSG00000089902_RCOR1	0.000260556	0.000317836	0.00029906	0.00017558	0.000131132	0.000333497	0.000251385	0.000395082	0.000352578	0.000292534
ENSG00000089916_C14orf118	0.000497938	0.000708997	0.000485993	0.000413132	0.000491803	0.000615555	0.000899934	0.000302241	0.000962639	0.000855282
ENSG00000090006_LTBP4	6.59922e-05	0.00020555	0.000113702	9.08178e-05	7.72797e-05	0.00012175	8.26991e-05	4.34681e-05	8.59098e-05	8.00767e-05
ENSG00000090013_BLVRB	9.41517e-05	0.000440718	0.000563118	5.08468e-05	0.000171924	0.000176012	0.000222962	0.000421023	0.000577184	0.000213361
ENSG00000090020_SLC9A1	0.00124537	0.00154352	0.00125531	0.0011514	0.000950486	0.000785478	0.00110206	0.0010529	0.00118695	0.00154867
ENSG00000090054_SPTLC1	3.74014e-05	8.06193e-05	0.000125555	5.86924e-05	7.66014e-05	8.14664e-05	7.82241e-05	8.2799e-05	9.05805e-05	0.000111546
ENSG00000090060_PAPOLA	0.00121284	0.00160696	0.00147427	0.00111338	0.000997924	0.0011545	0.00176081	0.00184748	0.00181485	0.00145495
ENSG00000090061_CCNK	0.000370899	0.000418896	0.000625966	0.000237324	0.000180024	0.000236086	0.000339719	0.000628636	0.000336183	0.000247429
ENSG00000090238_YPEL3	0.00379621	0.00280422	0.00250698	0.00158864	0.0012505	0.00104754	0.00499133	0.00500268	0.00317209	0.00140717
ENSG00000090273_NUDC	7.36203e-05	0.000110106	5.6484e-05	3.74956e-05	3.82932e-05	4.16311e-05	8.50177e-05	0.00010001	9.54395e-05	0.000150573
ENSG00000090316_MAEA	7.02652e-05	5.8963e-05	0.000113071	5.37695e-05	3.28879e-05	3.91683e-05	6.50924e-05	0.000150397	0.000160983	7.36133e-05
ENSG00000090372_STRN4	0.00324126	0.00387122	0.00341246	0.00252742	0.00312201	0.00281992	0.00205765	0.00351012	0.00271031	0.00397921
ENSG00000090376_IRAK3	0.00037039	0.00046039	0.000440798	0.00030907	0.000305641	0.00042234	0.000430963	0.000445476	0.000544482	0.000377542
ENSG00000090487_SPG21	7.88761e-05	0.00025756	0.000135816	0.00018072	0.000116504	0.000153098	5.20299e-05	0.000151718	0.000188066	0.000143639
ENSG00000090565_RAB11FIP3	0.000834711	0.000334165	0.000369767	0.00030196	0.000200968	0.00024223	0.000448244	0.00065058	0.000316351	0.000351633
ENSG00000090581_GNPTG	0.000174383	0.000310786	0.000224376	0.000102017	0.000191827	0.000225557	0.000173914	0.000136749	0.000256933	0.000201468
ENSG00000090686_USP48	0.00021676	0.000274448	0.000301077	0.000228611	0.000182483	0.000164655	0.000285235	0.00027345	0.000326099	0.000213941
ENSG00000090776_EFNB1	0.0010974	0.00096844	0.000928377	0.000515545	0.000555353	0.000215882	0.000361246	0.000788341	0.000718466	0.000576786
ENSG00000090861_AARS	8.5587e-05	7.82875e-05	5.98456e-05	6.84516e-05	3.1659e-05	0.000106046	4.7464e-05	4.30666e-05	7.96211e-05	4.61815e-05
ENSG00000090863_GLG1	0.000220309	0.000256979	0.000178686	0.000133811	0.000106727	0.000188056	0.000180721	0.000175162	0.000237698	0.000307721
ENSG00000090905_TNRC6A	0.000108196	0.000146376	0.000121524	8.72051e-05	8.01964e-05	8.35108e-05	0.000158185	0.000206441	0.000205869	0.000144444
ENSG00000090975_PITPNM2	0.00477176	0.00381885	0.00331817	0.00270703	0.00378869	0.00689724	0.0031301	0.00197002	0.00371148	0.0062589
ENSG00000091009_RBM27	0.000105361	0.00012433	0.000100932	7.19473e-05	6.19097e-05	8.89964e-05	9.74919e-05	0.000144322	0.000114488	0.00013556
ENSG00000091039_OSBPL8	0.000467315	0.000701313	0.00087076	0.000547691	0.000490862	0.000820515	0.000627301	0.000574891	0.00093753	0.00101543
ENSG00000091127_PUS7	0.000195871	0.000196846	0.000216535	0.000166135	0.000133236	0.000120989	0.000122751	0.000260879	0.000176114	0.000148847
ENSG00000091140_DLD	3.68831e-05	4.99209e-05	6.50037e-05	3.24373e-05	2.97845e-05	2.90599e-05	3.26077e-05	2.67396e-05	4.42027e-05	4.43006e-05
ENSG00000091157_WDR7	0.00024755	0.000339517	0.000272981	0.000224998	0.000172279	0.000215513	0.000295717	0.000338859	0.000239944	0.000288538
ENSG00000091164_TXNL1	0.000131236	0.000109595	0.000127877	7.91105e-05	7.38456e-05	5.65129e-05	8.78378e-05	0.000125032	0.000121502	0.000125729
ENSG00000091317_CMTM6	0.00243722	0.00493373	0.00460562	0.00397221	0.00196378	0.00183219	0.00200871	0.00437427	0.0034037	0.00435848
ENSG00000091490_SEL1L3	8.84311e-05	4.44336e-05	0.000243606	0.000123214	0.000341658	0.00100726	0.00020845	0.00021669	0.000147511	0.000283571
ENSG00000091527_CDV3	0.000371723	0.000515175	0.000478969	0.000319901	0.0002196	0.000295514	0.00040804	0.000328586	0.000603349	0.000441892
ENSG00000091542_ALKBH5	0.00104447	0.00100871	0.000933292	0.000508504	0.000686741	0.000809674	0.000989896	0.000651995	0.000618667	0.000946048
ENSG00000091732_ZC3HC1	0.000119843	0.000161263	0.000140943	0.000116076	5.7079e-05	0.000120957	0.000142431	0.000189559	0.000133373	7.3956e-05
ENSG00000092010_PSME1	0.000217115	0.000440903	0.000286444	0.000264905	0.000229764	0.000226986	0.000198966	0.000206807	0.000407584	0.000332453
ENSG00000092020_PPP2R3C	0.00026809	0.000308417	0.00026387	0.000282741	0.000279398	0.000236789	0.000298689	0.000252935	0.00040715	0.000343355
ENSG00000092096_SLC22A17	0.000112385	0.000121191	4.94053e-05	8.9193e-05	0.000104131	9.02251e-05	5.33642e-05	0.000151816	5.44346e-05	0.000202442
ENSG00000092108_SCFD1	0.000407289	0.00112259	0.000864714	0.000469916	0.000452186	0.000379629	0.000810836	0.000787594	0.000784081	0.000617846
ENSG00000092148_HECTD1	0.0001194	0.000109871	0.000110784	9.9253e-05	0.000100292	0.000131039	0.000171192	0.000130771	0.000199932	0.000178994
ENSG00000092199_HNRNPC	0.00135122	0.00155288	0.00154912	0.000913415	0.000965346	0.00112401	0.00159747	0.00173046	0.00169032	0.00170711
ENSG00000092203_TOX4	0.000264318	0.000283702	0.000299698	0.000147152	9.93046e-05	0.000194243	0.000290228	0.000237674	0.000271796	0.000263729
ENSG00000092330_TINF2	0.000289564	0.000395553	0.000346613	0.000172136	0.000184833	0.000196909	0.000259859	0.000285326	0.000323472	0.000335844
ENSG00000092439_TRPM7	0.00025723	0.000307053	0.000338571	0.000271962	0.000253971	0.000230092	0.000405552	0.000372384	0.000407391	0.000305553
ENSG00000092531_SNAP23	0.012547	0.0170306	0.0125373	0.0114202	0.0104241	0.0125495	0.0153726	0.0122858	0.0164619	0.0185083
ENSG00000092621_PHGDH	3.72428e-05	8.05657e-05	0.000232879	0.000118294	0.000117119	3.60876e-05	4.26172e-05	8.82923e-05	0.000160966	0.000328354
ENSG00000092841_MYL6	0.0453278	0.0415055	0.0314532	0.03571	0.0400986	0.0477585	0.0338217	0.053026	0.0564082	0.0396003
ENSG00000092847_EIF2C1	0.00178608	0.00157364	0.00158952	0.000950616	0.00118939	0.00191042	0.00108124	0.00119959	0.0012151	0.00266202
ENSG00000092871_RFFL	0.000163289	0.000111355	9.97319e-05	4.08946e-05	6.60088e-05	7.3624e-05	9.80346e-05	0.00010285	0.000147661	0.000198472
ENSG00000092929_UNC13D	0.0034912	0.00334214	0.00261478	0.00256958	0.00241691	0.00390918	0.00268671	0.00152264	0.0033809	0.00407724
ENSG00000092931_MFSD11	0.000531559	0.000631933	0.000551978	0.00036601	0.000344375	0.000362658	0.000527979	0.000508823	0.000426925	0.000562058
ENSG00000092964_DPYSL2	0.000342946	0.000468624	0.000409068	0.000524256	0.000265152	0.000559197	0.000277398	0.000323384	0.000506332	0.00044457
ENSG00000092969_TGFB2	0.000398432	0.000208249	0.000177977	0.000109035	9.43805e-05	0.000128513	0.00098208	0.000354794	0.00174512	0.000514438
ENSG00000093000_NUP50	0.000178761	0.000120586	0.000205444	8.10974e-05	0.00011966	0.000106691	0.000125921	0.000230175	0.000255124	0.000113206
ENSG00000093010_COMT	0.000361427	0.000353748	0.000168355	0.000224001	0.000303818	0.000308885	0.000204057	0.000142483	0.00038258	0.000295623
ENSG00000093167_LRRFIP2	0.000666831	0.00104217	0.000982601	0.000665541	0.000505364	0.000626281	0.000748729	0.000719634	0.00101508	0.000815576
ENSG00000094631_HDAC6	0.000241647	0.000211433	0.000219019	0.000178342	0.000156041	0.00025591	0.000210735	0.000211186	0.00024777	0.000363816
ENSG00000094841_UPRT	0.000157278	0.00011649	0.00012013	8.7289e-05	7.84919e-05	0.000102165	0.000101849	0.000262195	0.000159504	0.00010392
ENSG00000094975_C1orf9	0.00024694	0.000384511	0.000264303	0.000263837	0.000239972	0.000250623	0.000352836	0.000354061	0.000407368	0.000233876
ENSG00000095015_MAP3K1	9.22705e-05	0.000133087	0.000105697	5.84674e-05	6.2119e-05	8.98831e-05	0.000194978	0.000201035	0.000211413	9.53805e-05
ENSG00000095059_DHPS	0.000151171	0.000367114	0.000467542	0.000288676	0.000174245	0.000246484	0.000297018	0.000361268	0.000321338	0.000231172
ENSG00000095139_ARCN1	0.000320914	0.0004156	0.000404123	0.000267028	0.000227907	0.000282238	0.000335984	0.000309794	0.000314949	0.000460833
ENSG00000095261_PSMD5	3.65361e-05	0.000130449	6.93523e-05	1.13614e-05	4.73099e-05	5.40336e-05	7.3914e-05	3.983e-05	6.36056e-05	6.69444e-05
ENSG00000095303_PTGS1	0.0307934	0.0316827	0.0259653	0.0246199	0.0305432	0.0465434	0.0304242	0.0281943	0.0350902	0.0595108
ENSG00000095321_CRAT	0.00409135	0.00356083	0.00368406	0.00243516	0.00325707	0.00476891	0.00223378	0.00162393	0.00332338	0.0049911
ENSG00000095564_BTAF1	8.44793e-05	0.000109617	0.000117999	6.68145e-05	4.50176e-05	9.14896e-05	9.4335e-05	0.000111297	0.000165603	0.000100394
ENSG00000095574_IKZF5	4.32142e-05	8.34129e-05	0.000101794	5.16965e-05	5.85901e-05	3.70804e-05	5.92844e-05	9.76621e-05	5.58098e-05	9.50102e-05
ENSG00000095637_SORBS1	3.74568e-05	8.42806e-05	3.94521e-05	3.07017e-05	1.2297e-05	5.88175e-05	5.23832e-05	8.5799e-05	4.07224e-05	4.80088e-05
ENSG00000095739_BAMBI	0.000258976	0.000122595	0.000247937	3.95928e-05	0.000105817	3.53651e-05	0.000189034	0.000774083	0.000147648	7.29281e-05
ENSG00000095787_WAC	0.00181041	0.00199566	0.00243218	0.00144108	0.0012736	0.00133464	0.00202329	0.00260811	0.00224728	0.00211938
ENSG00000095794_CREM	0.000407286	0.000466917	0.000256534	0.000278556	0.000221398	0.000318689	0.000286163	0.00043868	0.000340454	0.000248083
ENSG00000095951_HIVEP1	6.92734e-05	4.87663e-05	6.15375e-05	3.09513e-05	3.91869e-05	5.71778e-05	5.39785e-05	7.76007e-05	8.66902e-05	5.55138e-05
ENSG00000096063_SRPK1	5.42143e-05	3.10213e-05	6.10216e-05	4.31746e-05	3.63456e-05	5.59594e-05	6.8362e-05	0.000128553	9.13593e-05	7.733e-05
ENSG00000096093_EFHC1	9.14233e-05	0.000130263	8.04512e-05	8.03567e-05	8.92669e-05	3.80846e-05	0.000181014	0.000129645	8.08415e-05	8.56859e-05
ENSG00000096384_HSP90AB1	0.000150708	0.000242847	0.000231708	0.000162025	0.000137331	0.00016824	0.000154668	0.000202601	0.000237112	0.000239599
ENSG00000096401_CDC5L	0.000111588	0.000165668	0.00018267	0.000138495	9.66243e-05	0.000101602	0.000146707	0.000210523	0.000158351	0.000291907
ENSG00000096746_HNRNPH3	0.000765063	0.00123291	0.00115194	0.000889999	0.000513274	0.000627319	0.000913072	0.00124847	0.00106972	0.0010928
ENSG00000096872_IFT74	0.000166711	0.00015991	0.00018004	9.28774e-05	0.00011172	0.000117463	0.000263204	0.00017127	0.000236669	0.00016829
ENSG00000096968_JAK2	0.00119335	0.00123311	0.00104424	0.000660427	0.000618148	0.00114403	0.000929868	0.00134447	0.000944015	0.00129456
ENSG00000097021_ACOT7	0.00073503	0.000862074	0.000448695	0.000722951	0.000742093	0.00173605	0.000419201	0.00105562	0.000907592	0.000879369
ENSG00000097033_SH3GLB1	0.00109745	0.0013571	0.00136221	0.0012728	0.00101285	0.00169556	0.00141786	0.00147866	0.00165704	0.00151125
ENSG00000099204_ABLIM1	0.00216738	0.000986365	0.00213252	0.000878298	0.00145789	0.00193067	0.000374057	0.00103688	0.00121179	0.000757138
ENSG00000099219_ERMP1	6.81582e-05	8.36485e-05	5.78543e-05	8.36068e-05	4.48143e-05	3.81854e-05	5.58624e-05	6.75138e-05	4.83374e-05	7.18383e-05
ENSG00000099246_RAB18	4.98305e-05	0.000101082	9.14269e-05	8.12667e-05	4.38109e-05	5.68194e-05	9.37237e-05	0.000160749	0.000193059	0.000124869
ENSG00000099256_PRTFDC1	0.00059387	0.000990689	0.000983621	0.000956521	0.000643004	0.000978051	0.000836887	0.000771075	0.00136643	0.00120435
ENSG00000099282_TSPAN15	0.00085787	0.000776359	0.000508787	0.000291534	0.000351705	0.000445837	0.000430525	0.000683353	0.000519225	0.000511896
ENSG00000099308_MAST3	9.22973e-05	0.000173494	0.000299757	5.0717e-05	0.000109766	0.000179653	0.000105069	0.000277309	0.000253801	0.00020242
ENSG00000099331_MYO9B	0.000537759	0.00049584	0.000442009	0.000277321	0.000266028	0.000487521	0.000419836	0.000757469	0.000726019	0.000449083
ENSG00000099337_KCNK6	0.000797475	0.000815565	0.000755754	0.000451193	0.000406727	0.000382038	0.000401063	0.000499879	0.000803865	0.000589824
ENSG00000099341_PSMD8	6.50128e-05	0.00015262	6.65648e-05	5.91971e-05	8.54924e-05	8.98559e-05	9.92371e-05	0.000155437	0.000121353	9.54392e-05
ENSG00000099364_FBXL19	8.25816e-05	0.000126887	7.02263e-05	3.58537e-05	3.32838e-05	5.19167e-05	6.63575e-05	4.2649e-05	5.42216e-05	6.16737e-05
ENSG00000099622_CIRBP	0.00103644	0.00174267	0.00143185	0.000995105	0.000743643	0.000799753	0.00064233	0.000916208	0.00126385	0.00153598
ENSG00000099624_ATP5D	9.16524e-05	0.000166149	7.82064e-05	0.000153368	0.000106669	9.6068e-05	0.000160062	0.000132596	0.000111923	0.000223718
ENSG00000099749_TXLNG2P	0.00118147	0.0012841	0.00124431	0.000892621	0.00070234	0.0011808	0.00153592	0.00145678	0.00212268	0.00106514
ENSG00000099783_HNRNPM	0.000209969	0.000312767	0.000300708	0.000187498	0.000151585	0.000184906	0.000187343	0.000417507	0.000464129	0.000209405
ENSG00000099785_MARCH2	0.0463766	0.0304979	0.0232447	0.0202821	0.0235606	0.035139	0.0291944	0.0227322	0.0306821	0.0363022
ENSG00000099795_NDUFB7	0.0008639	0.00104135	0.00115139	0.00035133	0.00083842	0.000667211	0.00121759	0.00110947	0.000855912	0.000790827
ENSG00000099797_TECR	0.000103181	0.000190035	0.000125624	6.9507e-05	0.000138217	0.00013012	9.78986e-05	9.69037e-05	4.46312e-05	8.65035e-05
ENSG00000099804_CDC34	0.000338793	0.000226151	0.000362776	0.000136714	0.000144793	0.000131451	0.000191776	0.000370664	0.00028499	0.000112798
ENSG00000099817_POLR2E	0.00320551	0.00404484	0.00323317	0.0012714	0.00187946	0.0019876	0.00223468	0.00204901	0.00531811	0.00512335
ENSG00000099875_MKNK2	4.6724e-05	0.000141399	0.0002782	0.000112988	6.75714e-05	8.09753e-05	4.37209e-05	0.000144677	0.000261343	6.67429e-05
ENSG00000099917_MED15	0.000300017	0.000451882	0.000454583	0.000267856	0.000271591	0.000253383	0.000425685	0.000532831	0.00073074	0.000444813
ENSG00000099940_SNAP29	0.00139302	0.00148199	0.00154648	0.000934422	0.000979819	0.00133766	0.00125871	0.00133162	0.00150385	0.00180121
ENSG00000099942_CRKL	0.00435779	0.00349268	0.00352737	0.00238899	0.00195538	0.00275134	0.00283065	0.00325679	0.00363065	0.00324026
ENSG00000099956_SMARCB1	0.000147429	0.000108111	0.000155835	0.00012436	0.000116021	0.000125603	0.000117476	3.53159e-05	0.000126722	6.4452e-05
ENSG00000099968_BCL2L13	8.12328e-05	0.000106924	8.13139e-05	9.33399e-05	5.52449e-05	8.46024e-05	9.82203e-05	0.000108138	0.000103768	0.000146109
ENSG00000099991_CABIN1	0.000105302	0.000106538	0.000125968	8.50357e-05	0.000106098	0.000154436	0.000252513	8.50843e-05	0.000159938	0.000175141
ENSG00000099995_SF3A1	0.00284396	0.00271737	0.00306486	0.00160781	0.00105665	0.00118337	0.0013626	0.0029569	0.00188043	0.00183951
ENSG00000099999_RNF215	0.000105049	0.000144935	0.000116431	5.18188e-05	5.65731e-05	7.75326e-05	4.05191e-05	0.000113176	3.46357e-05	5.22953e-05
ENSG00000100014_SPECC1L	0.000104848	0.000196679	0.000134667	0.000120682	0.000114925	0.000191867	0.000138818	0.000160615	0.00016261	0.000150166
ENSG00000100028_SNRPD3	0.00021014	0.000168085	0.000166028	0.00014743	0.000124882	0.000166923	0.000221844	0.000166253	0.000143931	0.000268488
ENSG00000100030_MAPK1	0.00112591	0.00117381	0.00139627	0.000824891	0.00117553	0.0014533	0.000981061	0.00106202	0.00135251	0.00172354
ENSG00000100060_MFNG	0.00133103	0.00116242	0.000817355	0.00062146	0.000998675	0.00185866	0.00166689	0.00129543	0.00165649	0.00150574
ENSG00000100075_SLC25A1	0.00015853	0.000194952	0.000102569	0.000156576	0.000157167	0.000301586	4.81956e-05	3.6665e-05	0.000117808	0.000230982
ENSG00000100077_ADRBK2	0.00107762	0.00110222	0.000836454	0.000718345	0.000673037	0.000900891	0.000664548	0.000827772	0.00122766	0.00174267
ENSG00000100097_LGALS1	0.000102506	0.000359868	0.00021807	0.000110773	0.000238284	0.000210468	0.000265532	0.000386185	0.000268734	0.000163177
ENSG00000100099_HPS4	0.000309706	0.000430283	0.000250253	0.000205453	0.000157085	0.000131603	0.000267962	0.000324061	0.000255928	0.000271232
ENSG00000100106_TRIOBP	5.2633e-05	6.24159e-05	6.32539e-05	3.83137e-05	4.34727e-05	7.51467e-05	2.24084e-05	5.71824e-05	7.07442e-05	5.20723e-05
ENSG00000100129_EIF3L	0.000103044	0.000172222	0.000170163	6.75044e-05	5.70276e-05	0.00010138	9.19385e-05	0.000121493	0.000111448	8.72926e-05
ENSG00000100138_NHP2L1	0.000295518	0.00066233	0.000829885	0.000419993	0.000191633	0.000420158	0.000715606	0.000899019	0.000738475	0.000284777
ENSG00000100154_TTC28	0.000122	7.61514e-05	0.000127297	6.92238e-05	8.67415e-05	9.92543e-05	5.56956e-05	0.000105584	9.46083e-05	8.84269e-05
ENSG00000100201_DDX17	0.00186262	0.0018149	0.00202697	0.00133068	0.00129753	0.00136689	0.00130847	0.00317984	0.00182528	0.00199443
ENSG00000100206_DMC1	7.10007e-05	0.000248961	9.04736e-05	0.000120665	8.13993e-05	0.0001365	0.00018906	8.12246e-05	0.000165026	0.000100128
ENSG00000100207_TCF20	0.000425302	0.000353298	0.000498088	0.000259015	0.000311373	0.000438375	0.000286461	0.000295506	0.00059637	0.000481436
ENSG00000100219_XBP1	0.00031249	0.000255207	0.000178381	0.000156994	0.000175729	0.000143366	0.000261776	0.000345082	0.000292597	9.83931e-05
ENSG00000100221_JOSD1	0.000446623	0.000418828	0.000460147	0.000273027	0.000314202	0.000476098	0.000669188	0.000472739	0.000561738	0.000581791
ENSG00000100225_FBXO7	0.00302843	0.00365499	0.00455975	0.00245154	0.00290821	0.00358497	0.00316176	0.00329736	0.00410837	0.00400112
ENSG00000100226_GTPBP1	0.000374951	0.000174685	0.000302281	0.000171214	0.00019721	0.000571889	0.000443425	0.000342655	0.000433871	0.000507274
ENSG00000100227_POLDIP3	0.000141887	0.00023407	0.000223941	0.000112913	0.000119402	0.000152772	9.99972e-05	0.000186458	0.00024096	0.00022827
ENSG00000100239_PPP6R2	0.000127559	0.000153808	0.000150689	0.000160323	0.000114323	0.000157274	0.000125076	0.000135217	0.000168881	0.00034031
ENSG00000100241_SBF1	6.84279e-05	0.000100762	0.000105975	7.00985e-05	8.18496e-05	0.000155415	7.5066e-05	5.22069e-05	0.000154732	0.000210641
ENSG00000100242_SUN2	6.23476e-05	0.000118488	0.000195075	9.10227e-05	7.52873e-05	7.74846e-05	0.000104868	0.000151834	0.000196753	6.04387e-05
ENSG00000100243_CYB5R3	0.0216449	0.0168898	0.0113299	0.0129464	0.0200712	0.0195491	0.010703	0.0114352	0.0148088	0.0207072
ENSG00000100266_PACSIN2	0.00800982	0.00598078	0.0067748	0.0044167	0.00539065	0.00817785	0.0051748	0.00535421	0.00713664	0.00751582
ENSG00000100280_AP1B1	0.00176	0.000845406	0.000837786	0.000614933	0.00110148	0.0016593	0.00129915	0.00094161	0.000905647	0.00148311
ENSG00000100281_HMGXB4	6.4614e-05	8.50888e-05	6.02488e-05	2.44777e-05	3.19428e-05	1.16179e-05	8.55438e-05	5.61317e-05	4.6047e-05	0.000101775
ENSG00000100296_THOC5	7.97017e-05	3.96934e-05	0.000113288	2.98876e-05	3.22422e-05	4.43808e-05	5.04323e-05	9.99993e-05	7.38462e-05	2.68774e-05
ENSG00000100297_MCM5	5.45999e-05	0.000113712	5.71773e-05	7.74105e-05	3.29722e-05	4.21705e-05	0.000108819	0.00010283	6.11238e-05	9.44649e-05
ENSG00000100299_ARSA	0.00031001	0.000187552	8.09281e-05	0.000182531	0.000123811	0.00035107	0.00027414	0.000330639	0.000305808	0.000173018
ENSG00000100300_TSPO	0.00012708	0.000215228	0.000171495	4.22473e-05	0.000112724	0.000265052	4.55008e-05	0.000150576	0.000105119	0.000124467
ENSG00000100307_CBX7	8.38974e-05	6.97529e-05	7.18635e-05	4.17709e-05	3.84041e-05	8.83047e-05	0.000112031	8.11175e-05	0.000107621	0.000197089
ENSG00000100311_PDGFB	0.000583666	0.000842218	0.00116961	0.000509392	0.000453917	0.000303038	0.000236696	0.000666933	0.000215436	0.000331129
ENSG00000100316_RPL3	0.000231984	0.000731818	0.000422141	0.000366616	0.000197282	0.000262294	0.000418782	0.000393853	0.000522322	0.000464339
ENSG00000100325_ASCC2	0.000188253	0.000171089	0.000453569	7.41377e-05	0.000140262	0.000158761	0.00013276	0.000302542	0.000262444	0.000145657
ENSG00000100330_MTMR3	0.000229976	0.000225504	0.000235296	0.000131859	0.000141091	0.000193864	0.000201542	0.000257134	0.000308738	0.000283491
ENSG00000100335_SMCR7L	0.00053711	0.000481775	0.000498404	0.000287884	0.00018451	0.000307961	0.000239219	0.000236204	0.000278156	0.000300194
ENSG00000100345_MYH9	0.053065	0.0409683	0.0377295	0.0398309	0.0392207	0.082424	0.0340841	0.0338114	0.0432563	0.0995586
ENSG00000100348_TXN2	4.09227e-05	4.10282e-05	6.52191e-05	4.58102e-05	5.33511e-05	3.39039e-05	6.20964e-05	0.000117756	0.000113228	8.2536e-05
ENSG00000100351_GRAP2	0.0405237	0.0433001	0.0358068	0.0281077	0.0291145	0.0452075	0.040809	0.0371726	0.0434573	0.0476766
ENSG00000100353_EIF3D	0.000161713	0.00019709	0.000239937	0.00014128	7.74473e-05	9.30249e-05	0.000159747	0.000189384	0.000223467	0.000201755
ENSG00000100354_TNRC6B	0.000260457	8.38042e-05	0.00015694	0.000186548	0.000170284	0.000204384	0.000157943	0.00031267	0.000218693	0.000210943
ENSG00000100359_SGSM3	0.000229612	0.000314763	0.000367855	0.000225398	0.000243032	0.000246532	0.000245912	0.000296371	0.000212124	0.000267406
ENSG00000100362_PVALB	0.00266844	0.00742011	0.00212025	0.00382926	0.000959229	0.00113187	0.0010063	0.00307119	0.00233071	0.000664547
ENSG00000100364_KIAA0930	0.000118786	6.30738e-05	7.25508e-05	4.6465e-05	7.51562e-05	8.4113e-05	5.77042e-05	4.05702e-05	0.000113679	0.000116779
ENSG00000100368_CSF2RB	3.11428e-05	0.000148569	0.000276114	3.80898e-05	8.18785e-05	4.84426e-05	6.38841e-05	0.000474327	0.000508611	4.11892e-05
ENSG00000100372_SLC25A17	5.34543e-05	8.27734e-05	5.21458e-05	7.90908e-05	7.28371e-05	4.82576e-05	8.57341e-05	2.67059e-05	9.6929e-05	0.000128383
ENSG00000100380_ST13	0.00012406	0.000165257	0.000140827	0.000108226	0.000146387	0.000157524	0.000194758	0.000237603	0.000165706	0.000247779
ENSG00000100385_IL2RB	8.43191e-05	0.000199339	0.000189332	2.59553e-05	0	0.00018763	0	0	0.000389426	9.94083e-06
ENSG00000100387_RBX1	0.011602	0.0201992	0.0154382	0.00916879	0.00747039	0.00723988	0.0123794	0.0243484	0.0180419	0.00861872
ENSG00000100393_EP300	0.000621676	0.000724449	0.000700182	0.000385816	0.000338657	0.000356799	0.000519071	0.000885997	0.000749718	0.000487908
ENSG00000100399_CHADL	0.000162031	0.000167755	0.000176007	0.00011539	8.02446e-05	4.26437e-05	5.99616e-05	0.000117535	0.000126745	8.58842e-05
ENSG00000100401_RANGAP1	5.2694e-05	0.000112685	5.31046e-05	3.91261e-05	4.91147e-05	8.1814e-05	5.43423e-05	3.79623e-05	5.83316e-05	8.26074e-05
ENSG00000100403_ZC3H7B	0.000145202	0.000155891	7.46882e-05	8.37116e-05	0.00010478	0.000157522	6.14679e-05	5.9867e-05	0.000116213	0.000101632
ENSG00000100412_ACO2	0.000122165	0.000150174	0.000261238	0.000107953	0.000142971	0.000127653	0.00013765	0.000105699	0.000167076	0.000213296
ENSG00000100418_PPPDE2	0.000247265	0.00012417	0.000247124	4.67069e-05	0.000122143	0.000174874	0.000147969	0.000194733	0.000129685	0.0001408
ENSG00000100426_ZBED4	0.000419314	0.000169516	0.00024746	0.000160977	0.000168032	0.000248219	0.00012082	0.000105443	0.000247952	0.000190615
ENSG00000100427_MLC1	0.000632495	0.000468285	0.000243329	0.000501192	0.000859091	0.000617575	0.000258066	0.000298404	0.000383966	0.000630696
ENSG00000100429_HDAC10	0.000140648	0.000158774	9.0959e-05	0.000118424	0.000188053	0.000258316	0.000141528	0.000121479	0.000171962	0.000175294
ENSG00000100439_ABHD4	0.00385333	0.00268419	0.0023533	0.00223033	0.00182903	0.00265844	0.00555658	0.00419425	0.00418413	0.00222303
ENSG00000100442_FKBP3	0.000603543	0.000521404	0.00054506	0.000263236	0.000231598	0.000207953	0.000631615	0.000472222	0.000627618	0.000464818
ENSG00000100445_SDR39U1	5.20835e-05	7.80646e-05	5.91315e-05	3.13804e-05	2.45309e-05	7.53781e-05	8.87619e-05	8.78674e-05	7.55339e-05	6.47157e-05
ENSG00000100461_RBM23	0.000432708	0.000484755	0.000414332	0.000295546	0.00020727	0.000264398	0.000298865	0.000460975	0.000473641	0.000246348
ENSG00000100478_AP4S1	0.000169656	0.000293313	0.000164402	0.000166982	8.98302e-05	0.00016872	0.000107184	0.000250579	0.000251463	0.00033781
ENSG00000100479_POLE2	0.000846097	0.00075876	0.0011748	0.000505276	0.000379817	0.000583652	0.0011676	0.00158165	0.00104512	0.000779913
ENSG00000100485_SOS2	0.000316556	0.000447996	0.000479762	0.000284613	0.000263121	0.000187877	0.000394659	0.000451091	0.000586635	0.000277317
ENSG00000100503_NIN	0.000996209	0.000727345	0.000529779	0.000751283	0.000673234	0.00147473	0.000820525	0.00061366	0.000908909	0.00146185
ENSG00000100504_PYGL	0.00647787	0.00613111	0.00589351	0.00427467	0.0024504	0.00373919	0.00633341	0.00626587	0.00514906	0.00391803
ENSG00000100526_CDKN3	0.000214044	0.000288894	0.000189756	0.000125039	0.000104015	0.000137601	0.000392479	0.000345812	0.000219598	0.000270965
ENSG00000100528_CNIH	6.57066e-05	0.000269702	0.000197163	0.000160894	0.000102361	0.000185078	0.000196165	0.000151684	0.000159232	0.000140663
ENSG00000100532_CGRRF1	0.000784534	0.000540859	0.000732668	0.000621574	0.000615649	0.000503683	0.000447577	0.000708263	0.000791416	0.000507306
ENSG00000100554_ATP6V1D	0.000230777	0.000365211	0.000363733	0.000243524	0.000118162	0.000169259	0.000344834	0.000367976	0.000423888	0.000340766
ENSG00000100567_PSMA3	8.05839e-05	0.000102406	0.000102669	4.8987e-05	8.72032e-05	5.93089e-05	6.75736e-05	8.41987e-05	0.000112898	8.2147e-05
ENSG00000100568_VTI1B	0.00120473	0.00116937	0.00145086	0.000929604	0.00107723	0.00172945	0.00101543	0.00111994	0.00156235	0.00182089
ENSG00000100578_KIAA0586	6.15016e-05	8.65066e-05	9.0628e-05	5.91667e-05	3.87989e-05	7.11051e-05	7.76081e-05	9.97271e-05	0.000117957	0.000121225
ENSG00000100580_TMED8	0.000307037	0.000372893	0.000274609	0.00033605	0.000353515	0.000301675	0.000304292	0.000230708	0.000274087	0.000943563
ENSG00000100591_AHSA1	0.000209802	0.000230735	0.000147063	8.26518e-05	0.000118471	0.000109634	0.00017503	0.000241635	0.000183634	0.000126575
ENSG00000100592_DAAM1	0.000986483	0.00164643	0.00155633	0.00119532	0.000744052	0.000680978	0.000925639	0.00146317	0.0011719	0.00150274
ENSG00000100596_SPTLC2	9.62729e-05	0.000115169	0.000170839	0.000104082	5.0997e-05	0.00013527	7.76423e-05	0.000141787	0.000201202	0.00019618
ENSG00000100599_RIN3	0.000125648	0.000161359	0.00029197	0.000143195	0.000148719	0.000197511	9.41212e-05	0.000258479	0.000266502	0.000164951
ENSG00000100600_LGMN	0.000758985	0.00081816	0.000548054	0.000627367	0.000497022	0.000545828	0.000709108	0.000711762	0.000573049	0.000832037
ENSG00000100603_SNW1	0.000522495	0.000663752	0.000600907	0.000368929	0.000295959	0.00030007	0.000790895	0.00165659	0.000643087	0.000598802
ENSG00000100605_ITPK1	4.29801e-05	0.000104629	0.000195501	7.0664e-05	0.0001017	6.92618e-05	7.01623e-05	0.000210299	0.000233561	0.000151256
ENSG00000100612_DHRS7	0.000201279	0.000173375	0.00016112	8.91759e-05	0.000137875	0.000172224	0.000232826	0.000102711	0.000316576	0.000241395
ENSG00000100614_PPM1A	0.00835445	0.00733447	0.00808644	0.00708249	0.00498905	0.00730618	0.00513482	0.00900103	0.0104671	0.00801704
ENSG00000100629_CEP128	0.000157339	0.000119042	8.47724e-05	8.0495e-05	7.11449e-05	6.71433e-05	0.000106186	9.2424e-05	0.000122333	0.000134378
ENSG00000100644_HIF1A	0.000519674	0.000764596	0.00074095	0.000496961	0.000510192	0.000550638	0.000682212	0.000861416	0.00083051	0.0010017
ENSG00000100647_KIAA0247	0.000429029	0.000440035	0.000460433	0.000234662	0.000217528	0.000359526	0.000274824	0.000293389	0.000440145	0.000544035
ENSG00000100650_SRSF5	9.74043e-05	9.70613e-05	0.000153954	6.51844e-05	5.91941e-05	7.09e-05	4.7724e-05	0.000195368	0.000298555	8.05046e-05
ENSG00000100664_EIF5	0.000525622	0.000577756	0.000644301	0.000497788	0.000277271	0.000517445	0.000656653	0.000851516	0.00066996	0.000484056
ENSG00000100678_SLC8A3	0.00118118	0.000815089	0.000648452	0.000498415	0.000516089	0.000886897	0.000663048	0.00100585	0.00132886	0.00106076
ENSG00000100697_DICER1	0.000252779	0.000239416	0.000327301	0.00017617	0.000213387	0.00026125	0.000144875	0.000231055	0.000242	0.00032899
ENSG00000100711_ZFYVE21	0.000558571	0.000879812	0.000905041	0.00155078	0.000776719	0.000758891	0.000560311	0.000279724	0.00101482	0.00141833
ENSG00000100722_ZC3H14	0.00019225	0.000286773	0.00025339	0.000121729	9.95027e-05	0.000164605	0.00029055	0.000262031	0.000218386	0.000151078
ENSG00000100731_PCNX	1.92229e-05	3.72648e-05	6.08195e-05	2.95016e-05	3.13182e-05	3.03382e-05	2.28104e-05	8.66925e-05	7.89968e-05	4.63439e-05
ENSG00000100744_C14orf129	5.94706e-05	0.000131134	8.87759e-05	0.000120095	5.08087e-05	3.29208e-05	4.21299e-05	9.68503e-05	8.81003e-05	0.000101185
ENSG00000100749_VRK1	0.000993761	0.00106041	0.00074702	0.000849338	0.000706938	0.0011183	0.00100115	0.000975127	0.000953031	0.00149171
ENSG00000100784_RPS6KA5	9.57238e-05	8.45245e-05	0.000110616	5.51241e-05	7.66986e-05	5.15695e-05	8.15395e-05	7.83791e-05	0.000119454	7.71569e-05
ENSG00000100796_SMEK1	0.000409775	0.00063035	0.000554676	0.000355922	0.000309474	0.000376332	0.000443301	0.000656411	0.000561527	0.000491044
ENSG00000100811_YY1	0.000886848	0.000680805	0.000794984	0.000432907	0.000531404	0.00081007	0.000658305	0.000819114	0.000706777	0.000920478
ENSG00000100814_CCNB1IP1	0.00015106	0.000287389	8.62733e-05	0.000144295	8.27271e-05	0.000132514	0.000166911	0.000148756	0.000236261	0.000180492
ENSG00000100815_TRIP11	0.000191218	0.000378263	0.000329096	0.000220144	0.000204429	0.000193982	0.000353469	0.000302673	0.000350969	0.000300703
ENSG00000100823_APEX1	0.000345467	0.000287415	0.000323701	0.000137226	0.000206131	9.15129e-05	0.0001032	0.000424085	0.000209228	0.000367302
ENSG00000100836_PABPN1	0.00117405	0.000900819	0.00114602	0.000548595	0.00057148	0.000537264	0.00073026	0.000908216	0.000964048	0.000620063
ENSG00000100852_ARHGAP5	0.000679696	0.000647576	0.00064123	0.000578671	0.000465466	0.000635259	0.000636207	0.000685797	0.000774689	0.000823891
ENSG00000100883_SRP54	0.000113982	0.000143622	0.000203733	0.000120761	0.000136084	0.000119683	0.000203692	0.000124504	0.000229236	0.000123698
ENSG00000100888_CHD8	7.24725e-05	8.15601e-05	0.000103077	5.39445e-05	6.12373e-05	8.8721e-05	0.000102523	9.01567e-05	0.000153619	7.01206e-05
ENSG00000100889_PCK2	0.000141118	0.000177268	0.000128363	5.84801e-05	3.03796e-05	9.94469e-05	0.000114684	3.85468e-05	4.37116e-05	0.000168491
ENSG00000100897_DCAF11	0.000141913	0.000352527	0.00012082	0.000220125	0.000119523	0.000254595	0.000164949	0.0002165	0.000123406	0.000236757
ENSG00000100902_PSMA6	0.000345067	0.000677542	0.000742172	0.000393421	0.000321833	0.000217871	0.000381926	0.00046181	0.000555455	0.000319827
ENSG00000100906_NFKBIA	0.00013993	0.000272	0.000305021	0.000182675	0.000197153	0.000123179	0.000111783	0.000164864	0.000401675	0.000186981
ENSG00000100926_TM9SF1	4.52444e-05	5.34322e-05	6.94937e-05	6.51702e-05	4.09381e-05	1.49798e-05	1.04939e-05	6.39565e-05	2.36057e-05	0.000111727
ENSG00000100934_SEC23A	0.000290632	0.00029823	0.000274138	0.000215696	0.00024647	0.000262792	0.000266162	0.000237623	0.000264701	0.000475258
ENSG00000100938_GMPR2	0.000173004	0.000210669	0.000221879	0.000181507	0.00021576	0.000192094	0.000252723	0.0001751	0.000328502	0.000160701
ENSG00000100979_PLTP	0.000226215	0.000338388	0.000332716	0.000249627	9.82878e-05	0.000245684	0.000161144	0.000408964	0.000204825	0.000166926
ENSG00000100982_PCIF1	0.00103661	0.000891794	0.00114488	0.00050724	0.000647667	0.000881527	0.000690295	0.000846736	0.000707805	0.000953909
ENSG00000100983_GSS	0.000292449	0.000189675	0.000179466	9.21284e-05	0.00011208	0.000230069	0.000104728	0.00025662	0.000210773	0.000292661
ENSG00000100991_TRPC4AP	4.37909e-05	9.87252e-05	7.47702e-05	5.4803e-05	6.10289e-05	3.16881e-05	5.00398e-05	7.84978e-05	0.000113968	5.19496e-05
ENSG00000100994_PYGB	0.00429422	0.00559345	0.00402319	0.0032834	0.0042352	0.00630904	0.00292631	0.00416111	0.00494932	0.00687811
ENSG00000101017_CD40	0.000171888	0.000305995	0.000261823	0.000273965	9.65292e-05	0.000130363	0.000225423	0.000181262	0.000652258	0.000273768
ENSG00000101019_UQCC	8.17769e-05	8.53552e-05	0.000111886	7.58687e-05	5.88457e-05	8.93296e-05	8.90051e-05	6.39428e-05	0.000165072	7.49242e-05
ENSG00000101040_ZMYND8	0.00157924	0.00189819	0.00172997	0.00111888	0.00094061	0.00122611	0.0018048	0.00182536	0.00189241	0.00124573
ENSG00000101057_MYBL2	0.000293574	0.000112019	0.000130789	8.9465e-05	0.000112641	9.25093e-05	0.000486386	0.000354716	0.000232226	6.21198e-05
ENSG00000101079_NDRG3	0.000187694	0.00015728	0.000279526	0.00020121	0.000251696	0.000498275	0.000339663	0.000450743	0.000270971	0.000503819
ENSG00000101082_SLA2	0.0112192	0.0107917	0.0104341	0.00741067	0.00774041	0.0088956	0.00809798	0.0142695	0.0107793	0.0103112
ENSG00000101084_C20orf24	0.000468242	0.000430309	0.000416387	0.000224936	0.000238486	0.000284298	0.000515362	0.000492626	0.000559025	0.000187418
ENSG00000101096_NFATC2	0.000767381	0.000526058	0.00106871	0.000844161	0.000727416	0.00112227	0.000759144	0.000703103	0.000955172	0.00120494
ENSG00000101109_STK4	0.00331301	0.00326073	0.00346057	0.00275344	0.00244424	0.00249119	0.00284711	0.00344058	0.00300157	0.00460922
ENSG00000101126_ADNP	0.000505155	0.00041852	0.000492971	0.000240091	0.000276803	0.00026666	0.000462386	0.00059218	0.000574285	0.000389789
ENSG00000101150_TPD52L2	0.000275783	0.000404035	0.000328384	0.000258125	0.000186223	0.000392059	0.000380632	0.000326949	0.000404991	0.000644149
ENSG00000101152_DNAJC5	0.000145884	0.000147962	0.000155446	0.000109977	0.000136536	0.000144852	0.000144649	0.000124086	0.000138613	0.000189805
ENSG00000101158_TH1L	0.000655203	0.000480091	0.000480913	0.000337742	0.000263145	0.000440068	0.000529665	0.000445303	0.000665429	0.000533876
ENSG00000101160_CTSZ	0.000632052	0.000423043	0.000527723	0.000259004	0.000282094	0.000453389	0.000273752	0.000488443	0.000753267	0.000327131
ENSG00000101161_PRPF6	7.99789e-05	9.16375e-05	8.83216e-05	5.4656e-05	4.65627e-05	7.9038e-05	5.97051e-05	5.12007e-05	6.76167e-05	0.000114974
ENSG00000101162_TUBB1	0.330585	0.280492	0.2376	0.236587	0.200202	0.295734	0.275848	0.30499	0.408374	0.417609
ENSG00000101166_SLMO2	6.19357e-05	0.00013498	9.24308e-05	6.37339e-05	5.82557e-05	4.74105e-05	0.000138933	3.67146e-05	0.000125372	0.000172737
ENSG00000101182_PSMA7	0.000903137	0.00126065	0.000885069	0.00043909	0.000494645	0.000498223	0.000884623	0.00133555	0.000955386	0.000543688
ENSG00000101193_C20orf11	0.000466	0.000459993	0.000449028	0.000313414	0.000316568	0.000420493	0.000451421	0.000511971	0.000521299	0.000676416
ENSG00000101236_RNF24	0.00231871	0.00179553	0.00201448	0.00114348	0.0013326	0.00186763	0.00151121	0.00185389	0.00248814	0.00194738
ENSG00000101246_ARFRP1	0.000103261	0.000112517	7.4961e-05	7.83766e-05	0.000114066	0.000158355	0.000163616	0.000138932	4.2126e-05	0.000116651
ENSG00000101266_CSNK2A1	3.01147e-05	3.31356e-05	5.4919e-05	5.02441e-05	3.57406e-05	3.24945e-05	4.38506e-05	5.32846e-05	4.80929e-05	7.0017e-05
ENSG00000101290_CDS2	0.000571859	0.000576594	0.000460623	0.000553588	0.000660364	0.00104616	0.000416853	0.000478489	0.000662526	0.00119984
ENSG00000101294_HM13	0.000131312	0.00011866	0.000253582	7.10716e-05	7.16704e-05	8.74416e-05	5.61606e-05	9.91518e-05	0.00027607	5.07536e-05
ENSG00000101298_SNPH	0.000646293	0.00027827	0.000337007	0.000169719	0.000432898	0.000455411	0.00022487	0.000374861	0.000312314	0.000268741
ENSG00000101310_SEC23B	3.42129e-05	2.01191e-05	3.16619e-05	4.65248e-05	6.74854e-05	9.19457e-05	2.28761e-05	2.85718e-05	5.86633e-05	3.7663e-05
ENSG00000101333_PLCB4	0.000203227	0.000234719	0.00027228	0.000230755	0.000153895	0.000207574	0.000409367	0.000314441	0.000260559	0.000492912
ENSG00000101335_MYL9	0.0874666	0.0602021	0.0447395	0.0740406	0.0795691	0.160992	0.0889009	0.0856544	0.117963	0.106231
ENSG00000101337_TM9SF4	0.000206629	0.000218988	0.000209274	0.00013152	0.000185116	0.000156708	0.000195003	0.000140134	0.000191482	0.000245515
ENSG00000101347_SAMHD1	3.78693e-05	0.000205745	0.00023528	6.47821e-05	0.000101443	0.000130337	5.05018e-05	0.00014688	0.000258239	0.000120756
ENSG00000101367_MAPRE1	0.00290282	0.0025968	0.0022665	0.00210392	0.00196214	0.00305675	0.00251791	0.0034098	0.00324655	0.00383402
ENSG00000101412_E2F1	0.00201037	0.000203474	0.000810428	6.74607e-05	0.000712193	0.00110124	0.0049841	0.00179745	0.000827124	0.000624357
ENSG00000101413_RPRD1B	0.000147651	0.000155692	0.000204384	0.000150519	6.74384e-05	0.000159963	9.08902e-05	0.000257665	0.000185327	0.000169502
ENSG00000101417_PXMP4	0.000204734	0.000122544	0.000200263	3.56726e-05	8.84799e-05	7.31597e-05	0.000245363	0.000162392	7.73976e-05	0.000108051
ENSG00000101421_CHMP4B	0.0012284	0.00164808	0.0012111	0.000704298	0.000838413	0.000970477	0.00141301	0.00120495	0.00121037	0.00111076
ENSG00000101439_CST3	0.00678097	0.00485279	0.0030829	0.00315951	0.00334492	0.0060101	0.00255119	0.00528034	0.00632387	0.00440408
ENSG00000101447_FAM83D	0.000387339	0.000247625	0.000128378	0.000136478	7.42762e-05	5.73286e-05	0.000199822	0.00109756	0.000286713	0.000135207
ENSG00000101460_MAP1LC3A	0.000171486	0.000262728	0.000214231	0.000175143	0.0002136	0.000260161	7.65753e-05	0.000447348	0.000182689	5.73587e-05
ENSG00000101470_TNNC2	0.00170244	0.00184764	0.00228131	0.000989909	0.000879953	0.00191163	0.00149503	0.0029306	0.00174556	0.00190764
ENSG00000101473_ACOT8	0.000632634	0.000695257	0.000616463	0.000209787	0.000346977	0.000363475	0.000368017	0.000470651	0.000508243	0.000293853
ENSG00000101474_C20orf3	0.000129808	8.45046e-05	0.000191657	8.08159e-05	0.000103304	7.97832e-05	0.000132036	0.000254762	0.000291784	9.00411e-05
ENSG00000101557_USP14	0.000135575	0.000148165	0.000174936	0.000132156	0.000115774	0.00017541	0.000206398	0.000166226	0.000200773	0.000219741
ENSG00000101558_VAPA	0.000979081	0.000842982	0.000942631	0.000614961	0.000440623	0.000590502	0.000715505	0.00121669	0.00066342	0.000630737
ENSG00000101577_LPIN2	0.000610185	0.000334122	0.000466627	0.000301511	0.000235859	0.000416415	0.000378255	0.000479741	0.000599941	0.000354602
ENSG00000101596_SMCHD1	0.000103375	0.000165308	0.000164552	8.2005e-05	8.81106e-05	9.7417e-05	0.000100851	0.000280478	0.000433841	9.21378e-05
ENSG00000101605_MYOM1	0.000556295	0.000650791	0.000538852	0.000384866	0.000301879	0.000226351	0.000451977	0.00058605	0.000564813	0.000492419
ENSG00000101608_MYL12A	0.061307	0.121486	0.120614	0.0842862	0.0582623	0.0492824	0.0798729	0.123267	0.0974252	0.0824137
ENSG00000101639_CEP192	0.000277503	0.000288966	0.000202369	0.000196665	0.000212037	0.000264245	0.000307766	0.000213664	0.000415763	0.000402819
ENSG00000101745_ANKRD12	0.00112046	0.00157964	0.00136889	0.000979192	0.00100991	0.00144538	0.00189591	0.00160611	0.00184012	0.00201604
ENSG00000101751_POLI	0.00045219	0.000525373	0.000451652	0.000491126	0.00030302	0.000317817	0.000494029	0.000506944	0.000755428	0.000513994
ENSG00000101752_MIB1	0.000157388	0.000211817	0.000150955	0.00016283	0.000119584	0.000280282	0.000193579	0.000144638	0.000195258	0.00028118
ENSG00000101773_RBBP8	0.000215302	0.000224468	0.000276484	0.000140237	0.000157291	0.000171422	0.000264817	0.00026605	0.00025421	0.000316089
ENSG00000101782_RIOK3	0.00983548	0.00666825	0.00765467	0.00572978	0.00446214	0.00474642	0.00901501	0.013111	0.00841285	0.00812745
ENSG00000101844_ATG4A	4.14151e-05	0.000102178	9.68332e-05	6.14168e-05	4.46327e-05	4.43491e-05	5.79145e-05	6.75327e-05	9.96105e-05	0.000119997
ENSG00000101856_PGRMC1	0.0356471	0.0351971	0.0331251	0.0277862	0.029765	0.0373909	0.0368411	0.0380358	0.0582046	0.0400815
ENSG00000101868_POLA1	0.00010496	9.14308e-05	0.000101905	6.25348e-05	5.25274e-05	0.000103828	0.000100873	0.000104827	8.89922e-05	7.4212e-05
ENSG00000101888_NXT2	0.000253238	0.000440937	0.000510324	0.000472807	0.000267084	0.000235131	0.000348829	0.000292799	0.000348232	0.000494846
ENSG00000101901_ALG13	6.51527e-05	7.40202e-05	5.27394e-05	4.10202e-05	7.4301e-05	4.28295e-05	8.93528e-05	8.08419e-05	9.68523e-05	7.57789e-05
ENSG00000101911_PRPS2	8.00128e-05	9.4013e-05	8.97271e-05	7.79675e-05	0.000105537	6.99668e-05	0.000123184	0.000124138	0.000127057	0.000140326
ENSG00000101940_WDR13	0.00205263	0.00163968	0.00146275	0.000894025	0.0010921	0.00185761	0.00152636	0.0013099	0.00143853	0.00128737
ENSG00000101945_SUV39H1	0.000119682	8.29713e-05	0.000124836	4.19604e-05	7.44956e-05	5.11744e-05	7.66048e-05	0.000108993	9.67709e-05	0.000101405
ENSG00000101966_XIAP	7.67199e-05	6.76735e-05	0.000178933	0.000120072	4.28391e-05	0.00012572	0.000281625	6.81888e-05	0.000222316	0.000133261
ENSG00000101972_STAG2	0.000779338	0.00128634	0.00101797	0.000620009	0.000672678	0.000806526	0.000450952	0.00101299	0.00115943	0.00105905
ENSG00000101986_ABCD1	0.000262781	0.000348864	0.000336343	0.000187454	0.00025643	0.000320428	0.000263534	0.000282655	0.000253261	0.000402178
ENSG00000102007_PLP2	0.000281661	0.000364049	0.000410424	0.000285272	0.00020963	0.000133841	0.000150111	0.00034129	0.000459401	0.000266092
ENSG00000102024_PLS3	8.94141e-05	7.5986e-05	7.69233e-05	5.16943e-05	8.25676e-05	0.000123557	3.30712e-05	5.88599e-05	9.9366e-05	0.000100417
ENSG00000102030_NAA10	0.000136471	0.000113056	0.000177792	0.000120846	8.20263e-05	0.000151841	8.60554e-05	0.000236181	0.000113149	0.000165844
ENSG00000102032_RENBP	0.000293312	0.000170077	0.000188923	0.00010029	0.000161804	0.000147406	6.82986e-05	0.000128304	0.000156129	7.91338e-05
ENSG00000102034_ELF4	4.66048e-05	8.16065e-05	7.29921e-05	3.52294e-05	5.53121e-05	0.000120536	6.19466e-05	7.04211e-05	0.000142098	7.70275e-05
ENSG00000102053_ZC3H12B	0.000160243	0.000154561	0.000156585	0.000112627	9.20798e-05	0.000230619	0.000176413	0.000145661	0.000222431	0.000285119
ENSG00000102054_RBBP7	5.34818e-05	0.000139861	0.000388308	6.12016e-05	0.000110876	0.000136834	0.000132159	0.000236453	0.000146487	0.000129842
ENSG00000102081_FMR1	0.000230208	0.000220516	0.000166083	0.000147249	0.000136885	0.000184184	0.000164285	0.000194913	0.000166227	0.000209442
ENSG00000102119_EMD	0.0037972	0.00453913	0.00245115	0.00266927	0.00175778	0.00168617	0.00292714	0.00156091	0.00318023	0.00205606
ENSG00000102144_PGK1	0.00102296	0.00109946	0.000928411	0.000834293	0.000852229	0.00158529	0.0010169	0.000735438	0.00162853	0.00149643
ENSG00000102145_GATA1	0.00320458	0.0026496	0.00303209	0.00107615	0.00118954	0.00114285	0.00219469	0.0033448	0.00190339	0.00130995
ENSG00000102158_MAGT1	0.000135203	0.00019018	0.000133426	0.000137279	8.1389e-05	6.10532e-05	8.319e-05	0.000116728	0.000155723	0.00024571
ENSG00000102172_SMS	0.000571781	0.000521807	0.000270341	0.000295949	0.000325166	0.000413788	0.000410629	0.000410925	0.000412887	0.000560512
ENSG00000102178_UBL4A	0.00780905	0.00712992	0.00577835	0.00407163	0.00447365	0.00681323	0.00764494	0.00552039	0.0070925	0.00637022
ENSG00000102181_CD99L2	9.42107e-05	0.000192406	0.000144678	3.71441e-05	0.000105357	0.000106295	0.000128437	0.000164532	0.000190924	0.00022718
ENSG00000102189_EEA1	9.8986e-05	0.000118635	0.00014347	8.26061e-05	7.32971e-05	8.21734e-05	0.00014035	0.000108253	0.000120299	9.97907e-05
ENSG00000102218_RP2	0.000223256	0.000254308	0.00028686	0.00017137	0.000176952	0.000249021	0.00018375	0.000305046	0.000280228	0.00034466
ENSG00000102225_CDK16	0.000658245	0.000508555	0.000730228	0.000456507	0.000458227	0.000815379	0.000574383	0.000641199	0.000625072	0.000757596
ENSG00000102226_USP11	0.000192439	0.000165494	0.000169402	0.000139667	0.000146368	0.000183141	0.00019973	0.000208088	0.000125478	0.000351218
ENSG00000102230_PCYT1B	0.00658172	0.00328356	0.00432252	0.00250479	0.00228842	0.0047372	0.0051073	0.00663755	0.00476171	0.00330326
ENSG00000102245_CD40LG	0.000221819	0.000709126	0.00033542	0.000546042	0.000310404	0.000217817	0.000227027	0.000725172	0.000285551	0.000726407
ENSG00000102265_TIMP1	0.0431683	0.037304	0.022293	0.0177071	0.0221746	0.0285136	0.0298087	0.057564	0.0466791	0.0198061
ENSG00000102316_MAGED2	0.00209677	0.00197043	0.00202954	0.0012834	0.00121349	0.00233802	0.00167845	0.00193717	0.00212793	0.00270614
ENSG00000102317_RBM3	8.2572e-05	0.000134861	0.000150537	0.000143692	0.000119293	0.000141849	0.000135426	0.0001083	0.000129898	0.000227053
ENSG00000102362_SYTL4	0.00158634	0.00154251	0.00176295	0.000879577	0.000673198	0.00145606	0.000978207	0.00167179	0.00167943	0.00194213
ENSG00000102384_CENPI	0.000110615	0.000114893	0.000182026	0.000105516	0.000129106	8.20564e-05	4.35455e-05	0.000252124	0.00024083	0.00011606
ENSG00000102393_GLA	0.00298187	0.00473078	0.00492205	0.00289391	0.00219405	0.00519705	0.00652677	0.00501641	0.00928855	0.00209021
ENSG00000102401_ARMCX3	0.00167096	0.00176656	0.00152468	0.0017541	0.00108901	0.00165148	0.00132187	0.001137	0.00201282	0.00167794
ENSG00000102409_BEX4	0.00111758	0.00121294	0.000952647	0.00078812	0.000501801	0.000889736	0.000865383	0.00112302	0.00109852	0.000654792
ENSG00000102524_TNFSF13B	0.000355824	0.000352384	0.000449559	0.000367717	0.000446921	0.000218343	0.000331705	0.00180897	0.000501806	0.000608658
ENSG00000102531_FNDC3A	0.000174713	0.000218282	0.000268764	0.00017768	0.000168206	0.000151717	0.000275664	0.000330733	0.000319715	0.000230628
ENSG00000102572_STK24	0.00507509	0.00373648	0.00415532	0.00315908	0.00240891	0.00376411	0.0030545	0.00379459	0.00429596	0.00459903
ENSG00000102580_DNAJC3	0.00267996	0.00354658	0.0029556	0.00200111	0.00182904	0.00171479	0.00304132	0.00306585	0.00455823	0.00211029
ENSG00000102595_UGGT2	0.000117198	0.000115605	0.00010168	0.000108789	8.58384e-05	8.15711e-05	0.000105998	0.00013662	0.000219354	7.66662e-05
ENSG00000102606_ARHGEF7	0.000283423	0.000158516	0.000141098	0.000141733	7.50992e-05	6.53503e-05	0.000113161	0.000328959	0.000239912	0.000161344
ENSG00000102699_PARP4	0.000145176	0.000172022	0.00015343	0.000108881	9.37176e-05	0.000111644	0.000104501	0.000198288	0.000196588	0.000130575
ENSG00000102710_FAM48A	0.000125673	0.000214816	0.000360138	0.000129139	0.000130762	0.00011089	0.000268677	0.000249399	0.000291962	0.000220925
ENSG00000102743_SLC25A15	0.000207573	0.000436835	0.000265327	0.0004094	0.0002559	0.000306661	0.00013602	0.000172887	0.000193303	0.000693387
ENSG00000102753_KPNA3	0.000584171	0.000673758	0.000616832	0.000560963	0.000457423	0.000463953	0.000732757	0.000918323	0.000641017	0.000518919
ENSG00000102760_C13orf15	0.00211001	0.00339351	0.00217653	0.00162669	0.000896312	0.000804861	0.000825819	0.00208109	0.00236927	0.00134213
ENSG00000102763_KIAA0564	0.000614634	0.00137877	0.0010416	0.00125009	0.000494425	0.000462804	0.000606245	0.0010416	0.00110239	0.00114557
ENSG00000102780_DGKH	0.000140995	0.000120564	0.00015143	0.000162928	0.000106795	0.000192502	7.27845e-05	0.000390339	6.75052e-05	0.000261053
ENSG00000102781_KATNAL1	0.000122847	0.000116534	0.000171931	0.000149977	0.00011725	0.000265349	0.00012619	0.000189443	0.000153767	0.00045076
ENSG00000102786_INTS6	0.000151474	0.000271386	0.00027071	0.000172073	0.000202807	0.00027593	0.000205026	0.000169778	0.000350384	0.000271443
ENSG00000102804_TSC22D1	0.0370017	0.0252449	0.034602	0.0164038	0.0171421	0.0163747	0.0280756	0.0509737	0.0276046	0.0154718
ENSG00000102858_MGRN1	0.000391575	0.000330954	0.000360169	0.000198276	0.000301979	0.000396253	0.000416243	0.000396364	0.000426799	0.000401419
ENSG00000102879_CORO1A	0.000270878	0.000572771	0.000610921	0.000212128	0.000363327	0.000191034	0.000255132	0.000968003	0.000922878	0.000348169
ENSG00000102882_MAPK3	0.000720712	0.00120539	0.000684585	0.000595798	0.000315363	0.000815001	0.000885038	0.000977189	0.000911044	0.00119004
ENSG00000102893_PHKB	0.00316263	0.00349441	0.00270433	0.00252863	0.0025108	0.00344237	0.00308117	0.00316559	0.00345511	0.00394585
ENSG00000102897_LYRM1	0.000757301	0.000781256	0.000964234	0.000384015	0.000457349	0.000542655	0.000820232	0.00124503	0.000671686	0.000512583
ENSG00000102898_NUTF2	0.00843702	0.00364531	0.0052264	0.00188558	0.002635	0.00311453	0.00493218	0.00641099	0.00467258	0.00292894
ENSG00000102901_CENPT	0.00197633	0.00150477	0.00167854	0.00115964	0.00108987	0.00134543	0.000970617	0.00157974	0.00163276	0.00101737
ENSG00000102908_NFAT5	0.0015988	0.00150473	0.00169123	0.0010539	0.00118034	0.001546	0.00127822	0.00177421	0.00174209	0.00242141
ENSG00000102910_LONP2	7.29465e-05	8.85886e-05	7.88137e-05	5.33247e-05	6.89423e-05	6.81145e-05	9.30977e-05	9.57947e-05	0.000113539	8.89343e-05
ENSG00000102931_ARL2BP	4.42477e-05	7.80615e-05	7.96438e-05	7.24593e-05	5.81232e-05	7.25786e-05	5.06101e-05	0.000129099	8.6414e-05	8.57162e-05
ENSG00000102974_CTCF	0.00129277	0.00164341	0.00113195	0.00107133	0.000568456	0.000470023	0.000854984	0.00159072	0.00114534	0.000660834
ENSG00000102977_ACD	0.000448983	0.000342594	0.000258101	0.000264599	0.000244018	0.000159618	0.000259327	0.00015803	0.000304359	0.000321077
ENSG00000102981_PARD6A	0.000105204	0.000112234	8.29844e-05	0.000120388	0.000144672	8.82943e-05	0.000119366	4.84045e-05	0.00012949	0.000115542
ENSG00000103005_C16orf57	0.000154701	0.000196888	0.000191432	0.000155386	0.000139184	0.000210142	0.000157297	0.000189964	0.000176879	0.000396814
ENSG00000103035_PSMD7	1.85346e-05	7.17689e-05	3.8106e-05	1.66614e-05	1.79975e-05	1.77616e-05	3.03751e-05	3.7717e-05	3.82957e-05	2.32584e-05
ENSG00000103064_SLC7A6	6.80804e-05	9.09317e-05	8.10731e-05	4.45259e-05	3.18515e-05	5.33879e-05	7.08604e-05	0.000102968	5.87593e-05	6.27292e-05
ENSG00000103091_WDR59	5.69963e-05	6.75134e-05	6.34342e-05	4.93296e-05	3.36317e-05	3.31334e-05	8.33393e-05	9.38454e-05	8.06575e-05	5.92324e-05
ENSG00000103111_MON1B	4.33665e-05	7.90775e-05	8.08578e-05	4.64841e-05	3.28006e-05	4.71757e-05	6.42875e-05	6.81485e-05	9.01682e-05	9.38107e-05
ENSG00000103121_C16orf61	0.000931811	0.0016388	0.00112999	0.000712824	0.000848975	0.00111763	0.00227923	0.00711281	0.00196246	0.00152903
ENSG00000103126_AXIN1	0.00057212	0.000526247	0.000441341	0.000252458	0.00024876	0.000279191	0.000339328	0.000196996	0.000281159	0.000264832
ENSG00000103145_HCFC1R1	0.000122135	0.000237496	0.000234203	0.000110915	0.000219498	0.00016123	0.000117279	0.000224963	0.000127338	0.00012592
ENSG00000103148_NPRL3	0.00256133	0.00450357	0.00242812	0.00213672	0.00262553	0.00323856	0.00463835	0.0038744	0.00281174	0.00333445
ENSG00000103160_HSDL1	0.000961189	0.000462302	0.000688131	0.000350171	0.000399876	0.000521872	0.00032671	0.000687417	0.000428962	0.000652209
ENSG00000103184_SEC14L5	0.00144852	0.00141089	0.00156369	0.00146005	0.00143623	0.00355212	0.000908506	0.00104316	0.00148848	0.00338329
ENSG00000103187_COTL1	0.0130222	0.0111084	0.0132981	0.00846808	0.0128881	0.0151535	0.00733345	0.00698343	0.0133951	0.00881018
ENSG00000103194_USP10	0.00126965	0.00112543	0.00163736	0.00100488	0.000792735	0.000918628	0.00118306	0.00279298	0.00164748	0.00242144
ENSG00000103202_NME4	0.000599605	0.000346488	0.000195172	0.000947616	0.000372081	0.00249022	0.000962055	0.00202036	0.00212995	0.00124267
ENSG00000103222_ABCC1	0.000982654	0.000715541	0.000626482	0.000515522	0.00058739	0.000568209	0.000674941	0.000446244	0.000583228	0.000593351
ENSG00000103249_CLCN7	0.000149136	8.13597e-05	5.63967e-05	3.93872e-05	5.90142e-05	6.35969e-05	7.53717e-05	7.33295e-05	8.99004e-05	7.84346e-05
ENSG00000103257_SLC7A5	0.00101388	0.000612995	0.000637148	8.93548e-05	0.000304103	0.000404134	0.000218932	7.051e-05	0.000386431	0.000388966
ENSG00000103266_STUB1	0.000663777	0.000858794	0.000647127	0.000347229	0.000628562	0.000728766	0.000691377	0.000660685	0.000867161	0.000832794
ENSG00000103275_UBE2I	0.000197355	0.000269443	0.000330089	0.000118483	0.000134125	0.000144898	0.000195125	0.000229391	0.000247194	0.000261315
ENSG00000103342_GSPT1	0.000118674	0.000206431	0.000289783	0.000130538	0.000100076	0.000129875	0.000144195	0.000231971	0.000173959	0.000196764
ENSG00000103351_CLUAP1	0.000103683	7.04425e-05	0.000119632	5.346e-05	3.62669e-05	5.74201e-05	5.19802e-05	7.27677e-05	0.000139026	5.97797e-05
ENSG00000103363_TCEB2	0.00156593	0.00203488	0.00156841	0.00115392	0.00102124	0.0020286	0.00224056	0.00153505	0.00189781	0.00137049
ENSG00000103404_USP31	0.000569769	0.000544529	0.000492185	0.000500961	0.000468698	0.000866968	0.000438823	0.000362397	0.000684986	0.000912579
ENSG00000103429_BFAR	0.000139724	0.000101273	0.000137124	0.000138967	9.01518e-05	0.00010169	0.000195631	0.000182558	9.49257e-05	0.000138377
ENSG00000103479_RBL2	0.000425736	0.000325805	0.00050381	0.000212078	0.000275531	0.00034966	0.00038506	0.000523411	0.000466087	0.000405584
ENSG00000103495_MAZ	0.00211079	0.00246165	0.00174959	0.00109075	0.00135974	0.00168206	0.00177175	0.000761675	0.00239354	0.00210458
ENSG00000103496_STX4	9.51207e-05	0.00018812	0.000194387	5.54902e-05	9.64937e-05	5.45538e-05	8.80543e-05	0.000214859	0.000178821	0.000144572
ENSG00000103502_CDIPT	0.000808519	0.000560013	0.000411521	0.000405392	0.000471772	0.000607302	0.000699655	0.000592526	0.000848003	0.000842507
ENSG00000103507_BCKDK	0.000189919	0.000344437	0.000249438	0.000224856	0.000268423	0.000213497	0.000273857	0.000259613	0.000285447	0.000179802
ENSG00000103510_KAT8	0.000116604	0.000167728	0.000143452	5.65632e-05	5.9708e-05	6.98537e-05	9.34097e-05	0.000131471	9.34566e-05	0.000124505
ENSG00000103512_NOMO1	0.000264976	0.000515913	0.00023098	0.000353396	0.000171764	4.6506e-05	6.89104e-05	0.000194862	0.000716316	9.30788e-05
ENSG00000103540_CCP110	8.37362e-05	8.01823e-05	9.91154e-05	7.93436e-05	5.59485e-05	5.01988e-05	6.50067e-05	6.34494e-05	7.61323e-05	0.000178057
ENSG00000103544_C16orf62	0.000254522	0.000260881	0.000263235	0.000190768	0.000154338	0.000276666	0.000295757	0.00023923	0.000295456	0.000230388
ENSG00000103549_RNF40	0.000157736	0.000143514	0.000201852	0.00010425	0.000106112	0.000157956	0.000170668	0.000151039	0.000210418	0.000125845
ENSG00000103591_AAGAB	0.000132051	0.000284243	0.000159076	0.000211581	0.000101523	0.0001337	0.00018524	0.000193495	0.000187762	0.000150079
ENSG00000103653_CSK	0.00283466	0.00293495	0.00276956	0.00166534	0.00184182	0.00234775	0.00122022	0.0021226	0.00242822	0.00249045
ENSG00000103657_HERC1	0.000832253	0.000548323	0.00059565	0.00043935	0.000443794	0.000758745	0.00068777	0.00069488	0.000629369	0.000773834
ENSG00000103671_TRIP4	0.000101431	0.000109961	0.00010897	8.39039e-05	5.56305e-05	0.000102429	0.000118539	6.49875e-05	0.000112988	0.000186065
ENSG00000103740_ACSBG1	0.000178966	0.000390235	0.000351799	0.000273992	0.000311157	0.000364893	0.000248612	0.0002381	0.000325817	0.000462947
ENSG00000103769_RAB11A	0.0127921	0.0176638	0.0197122	0.0135231	0.00796149	0.0109558	0.0186174	0.0273231	0.0195038	0.0123704
ENSG00000103876_FAH	0.00149642	0.0011077	0.00213025	0.000564524	0.000919593	0.00146676	0.000645037	0.0015905	0.00129307	0.00115812
ENSG00000103888_KIAA1199	4.72415e-05	7.86563e-05	3.96166e-05	6.59649e-05	6.29009e-05	0.00013804	7.0918e-05	0.000148205	0.000142388	0.000226285
ENSG00000103942_HOMER2	0.00120948	0.00159422	0.0022069	0.00141859	0.00207184	0.00345963	0.00103999	0.00166631	0.00121126	0.00321544
ENSG00000103994_ZFP106	0.000102334	0.000112011	0.000151444	9.10183e-05	7.1367e-05	0.000107697	8.20664e-05	0.000161814	0.000153228	0.00018641
ENSG00000104047_DTWD1	0.000217694	0.000268739	0.000373763	0.000217429	0.00018158	0.000207485	0.000364899	0.000440252	0.000284874	0.000333672
ENSG00000104064_GABPB1	0.000243732	0.000440506	0.000539589	0.000251364	0.000240333	0.000207307	0.000459933	0.000453842	0.000340407	0.000235119
ENSG00000104131_EIF3J	0.00012242	0.000105336	9.44816e-05	6.21538e-05	6.16843e-05	9.01493e-05	0.0001087	0.000158676	0.000179884	0.000134739
ENSG00000104133_SPG11	0.00027444	0.00039715	0.000351995	0.000270268	0.000245231	0.000331532	0.000428856	0.000370504	0.000493486	0.000416954
ENSG00000104164_PLDN	0.00242431	0.0026474	0.00308355	0.0019091	0.00234124	0.0039245	0.00293643	0.00437133	0.00254694	0.00577101
ENSG00000104219_ZDHHC2	0.000132343	0.000195253	0.00011674	0.00011323	0.00013023	0.000215103	0.000111705	6.23319e-05	0.00023029	0.00022268
ENSG00000104228_TRIM35	0.000450485	0.000451412	0.000512167	0.000340544	0.000311355	0.000306604	0.000299354	0.000356311	0.000409068	0.000317245
ENSG00000104231_ZFAND1	0.00182806	0.00213966	0.00233274	0.00214694	0.00114501	0.00211734	0.00435805	0.00468568	0.00456996	0.00176344
ENSG00000104267_CA2	0.050592	0.113088	0.0493354	0.0326296	0.0110406	0.0160715	0.0325713	0.0760599	0.043125	0.0291443
ENSG00000104320_NBN	3.25013e-05	9.13328e-05	7.51484e-05	4.48298e-05	4.43171e-05	6.49355e-05	3.47709e-05	8.24958e-05	0.000142507	8.95383e-05
ENSG00000104324_PGCP	0.000492325	0.000456356	0.00020421	0.0002582	0.000418638	0.000716118	0.00033248	0.000456588	0.00057673	0.000598212
ENSG00000104325_DECR1	5.05944e-05	9.72973e-05	0.000117489	9.45658e-05	3.20463e-05	8.39607e-05	0.000153266	0.00013293	0.000277561	0.000188966
ENSG00000104331_IMPAD1	0.000245774	0.000182058	0.000182994	0.000157448	0.00016829	0.000369056	0.000203205	0.000252175	0.000242041	0.000584273
ENSG00000104341_LAPTM4B	0.000681244	0.00109346	0.000688289	0.000498806	0.000736523	0.000547277	0.0014217	0.000835253	0.000931424	0.000682709
ENSG00000104343_UBE2W	0.000207714	0.000248077	0.00028593	0.000250488	0.000155888	0.000108087	0.00014147	0.000282787	0.000235124	0.000308906
ENSG00000104365_IKBKB	0.000272423	0.000322657	0.000313631	0.000179828	0.000145854	0.000150571	0.00030359	0.000215483	0.000290268	0.000180686
ENSG00000104375_STK3	0.000607643	0.000911451	0.000634731	0.000646464	0.000600621	0.000523144	0.000961335	0.00107733	0.000892846	0.000758706
ENSG00000104388_RAB2A	0.0001733	0.00010301	7.97083e-05	7.31243e-05	6.03812e-05	5.7732e-05	0.000142043	0.000202891	0.000223041	0.00010862
ENSG00000104408_EIF3E	0.00018311	0.000246547	0.000286881	0.000151243	0.0001485	0.000214528	0.000202745	0.000139062	0.000233175	0.000157648
ENSG00000104412_TTC35	0.00033981	0.000484279	0.000373028	0.000187048	0.00025616	0.00026132	0.000378279	0.00052079	0.000578345	0.000249951
ENSG00000104432_IL7	7.16768e-05	0.000159496	5.90066e-05	0.000119166	4.82883e-05	1.98246e-05	2.77898e-05	0.00014107	7.20447e-05	6.90186e-05
ENSG00000104442_ARMC1	7.06305e-05	6.26001e-05	7.46326e-05	4.25569e-05	3.78677e-05	3.40899e-05	8.94199e-05	7.54662e-05	6.06901e-05	6.28703e-05
ENSG00000104447_TRPS1	4.81286e-05	5.11235e-05	5.69511e-05	2.84272e-05	4.02593e-05	3.15991e-05	2.68955e-05	0.00011257	3.89814e-05	6.38099e-05
ENSG00000104472_CHRAC1	9.76884e-05	0.000157882	0.000163306	0.000164208	6.93409e-05	0.000150713	9.22075e-05	9.71204e-05	0.000134839	0.000124655
ENSG00000104497_SNX16	3.26284e-05	5.02819e-05	7.18112e-05	7.73368e-05	4.7056e-05	6.52905e-05	0.000145968	4.76576e-05	2.06173e-05	5.97943e-05
ENSG00000104517_UBR5	0.000234635	0.000234046	0.000204299	0.000123669	0.000121414	0.000211018	0.000197649	0.000303775	0.000266331	0.000238826
ENSG00000104522_TSTA3	8.30223e-05	4.47994e-05	7.22149e-05	0.000105325	8.0466e-05	0.000153862	0.000142382	0.000133228	0.000128877	7.42628e-05
ENSG00000104529_EEF1D	5.10815e-05	0.000121151	0.000113583	6.41381e-05	5.82012e-05	6.59385e-05	0.000133441	9.5156e-05	0.000166441	9.77723e-05
ENSG00000104613_INTS10	4.82035e-05	7.17011e-05	4.71304e-05	7.11921e-05	3.26487e-05	3.67727e-05	5.25478e-05	7.35937e-05	5.62297e-05	7.03919e-05
ENSG00000104660_LEPROTL1	0.00017918	0.000220043	0.000169521	0.000128915	0.00010347	0.000135471	0.000242513	0.000299055	0.000235537	0.000215532
ENSG00000104671_DCTN6	0.000367561	0.000604298	0.000511381	0.00025749	0.000203551	0.000202354	0.00055949	0.000751064	0.00049941	0.000151623
ENSG00000104687_GSR	0.0012069	0.00126403	0.00136788	0.00104791	0.000894332	0.00101435	0.00134026	0.00157839	0.00127613	0.00142462
ENSG00000104695_PPP2CB	0.00058419	0.000656801	0.000745435	0.000615074	0.000321591	0.000374589	0.000517942	0.000669978	0.000699997	0.000501538
ENSG00000104714_ERICH1	0.000608879	0.0005094	0.000396834	0.000357623	0.00043356	0.000387941	0.0004691	0.000781283	0.00032845	0.000478115
ENSG00000104763_ASAH1	0.00850131	0.00617777	0.00675179	0.00624706	0.00404025	0.0071738	0.0127173	0.0140653	0.00857013	0.0069182
ENSG00000104765_BNIP3L	0.00447654	0.00421243	0.00462284	0.00350262	0.00267892	0.00462586	0.00626923	0.00650388	0.00522341	0.00436053
ENSG00000104774_MAN2B1	0.000290441	0.00027472	0.000414461	0.000293138	0.000367346	0.000702951	0.000267195	0.000351221	0.000418838	0.000756117
ENSG00000104805_NUCB1	0.00365707	0.00413774	0.00368139	0.003306	0.00403247	0.00497684	0.00304564	0.00324396	0.00372035	0.00587368
ENSG00000104812_GYS1	7.96805e-05	9.30448e-05	9.95396e-05	4.97792e-05	6.32877e-05	5.96816e-05	6.78269e-05	8.76892e-05	7.07399e-05	0.000141645
ENSG00000104823_ECH1	0.000167284	0.000439278	0.000388906	0.00034397	0.000108499	0.000233766	0.00013812	0.000398304	0.000273151	0.000237862
ENSG00000104824_HNRNPL	0.000868445	0.00101685	0.000910387	0.000527428	0.000491803	0.000946406	0.00073735	0.000834065	0.00104942	0.00108808
ENSG00000104825_NFKBIB	5.81467e-05	6.96179e-05	8.70826e-05	5.17671e-05	2.91009e-05	2.59055e-05	4.75661e-05	9.04006e-05	5.60468e-05	5.18834e-05
ENSG00000104853_CLPTM1	0.000179093	0.000187335	0.000181392	0.000141016	0.000138354	0.00016403	0.00017366	0.000215309	0.000269761	0.000288953
ENSG00000104872_PIH1D1	0.0003171	0.000444112	0.000311957	0.000180025	0.000163487	0.000140764	0.000208465	0.000703962	0.000270359	0.000226468
ENSG00000104880_ARHGEF18	0.000104049	6.09222e-05	8.88936e-05	4.49578e-05	3.45327e-05	9.20535e-05	6.06352e-05	4.82008e-05	9.49088e-05	6.02402e-05
ENSG00000104886_PLEKHJ1	0.000448301	0.000370945	0.000338788	0.000220356	0.000191438	0.000145555	0.000351255	0.000283912	0.000197352	0.000299293
ENSG00000104894_CD37	0.00277026	0.00353861	0.00167363	0.0014643	0.00277851	0.00332074	0.00195141	0.00236515	0.00310869	0.00399786
ENSG00000104897_SF3A2	0.00237283	0.0016942	0.00135403	0.000739356	0.000607598	0.000826925	0.00123239	0.00194481	0.000777832	0.000776141
ENSG00000104903_LYL1	0.00497522	0.00451704	0.00416937	0.00172093	0.00159206	0.00192508	0.00208606	0.00507532	0.00288371	0.00188773
ENSG00000104904_OAZ1	0.0981896	0.0746154	0.0654775	0.0581748	0.0645079	0.0961007	0.0822648	0.0695908	0.0978407	0.115905
ENSG00000104946_TBC1D17	0.000401536	0.000344406	0.000436797	0.000359745	0.000314872	0.000363833	0.000128744	0.000455652	0.000344601	0.000228082
ENSG00000104960_PTOV1	0.000187816	0.000200351	0.000124303	9.85251e-05	9.90062e-05	0.000164899	0.000174068	0.000270889	0.000213249	0.000145037
ENSG00000104964_AES	0.00143227	0.00321154	0.00256863	0.00190057	0.00320933	0.00162762	0.00109802	0.000581006	0.00255049	0.00275983
ENSG00000104969_SGTA	0.000178059	0.000136032	0.000187614	7.21889e-05	9.79954e-05	0.000161467	9.26632e-05	0.000166588	0.000154416	0.000141312
ENSG00000104973_MED25	0.000146691	8.97487e-05	0.000174855	4.68494e-05	5.60289e-05	6.36424e-05	8.50392e-05	9.0523e-05	0.000126789	5.2462e-05
ENSG00000104979_C19orf53	0.000302526	0.000301909	0.000254813	0.000122832	9.55369e-05	6.48726e-05	0.000311256	0.000330547	0.000178568	0.000101779
ENSG00000105011_ASF1B	0.000152842	0.000207205	0.000108689	6.62209e-05	0.00012981	0.000134616	9.08982e-05	0.000121815	0.000129312	0.000115389
ENSG00000105053_VRK3	0.000135641	0.000178374	0.000154498	0.000156295	0.00013837	0.000117841	0.000130908	0.000126461	0.000105941	7.09081e-05
ENSG00000105058_FAM32A	0.00305703	0.00328869	0.00349237	0.00236669	0.00213321	0.00226559	0.00365979	0.00452494	0.00384791	0.00313531
ENSG00000105063_PPP6R1	0.00278085	0.00261908	0.00194462	0.00184406	0.00252508	0.0068025	0.0025236	0.00177109	0.00254704	0.00450456
ENSG00000105176_C19orf2	0.000164512	0.000207923	0.000151849	0.000143061	7.86084e-05	0.0001455	0.000193041	0.000112366	0.000246599	0.000173753
ENSG00000105186_ANKRD27	0.0002383	0.000195736	0.000173643	8.83481e-05	0.000127769	0.000236787	0.000123961	0.000218411	0.000150207	0.000154358
ENSG00000105193_RPS16	0.000238355	0.000688164	0.000601654	0.000459363	0.00026036	0.000359072	0.000842653	0.000733167	0.000646289	0.000624502
ENSG00000105204_DYRK1B	0.000188846	0.000135852	9.2946e-05	7.91339e-05	5.76698e-05	0.000103876	7.41315e-05	0.000109557	0.000142097	8.2068e-05
ENSG00000105220_GPI	0.00110061	0.00110628	0.00105562	0.000678619	0.000869915	0.00135318	0.00124419	0.0012562	0.00102965	0.00141626
ENSG00000105221_AKT2	0.000361335	0.000371069	0.000222018	0.000290268	0.000320636	0.000555006	0.000346487	0.000231241	0.000349252	0.00061862
ENSG00000105223_PLD3	0.000232032	0.000267533	0.000228046	0.000109615	0.000186328	0.000192306	0.00018461	0.000153634	0.000217628	0.000331865
ENSG00000105229_PIAS4	0.000571483	0.000308722	0.000483497	0.000219777	0.000218378	0.00021837	0.000287526	0.000526075	0.000289443	0.000249123
ENSG00000105254_TBCB	0.000381827	0.000595284	0.000326607	0.000431073	0.000306025	0.000789434	0.000359482	0.000560699	0.000523091	0.000477182
ENSG00000105287_PRKD2	0.000497757	0.000503683	0.000337536	0.000210844	0.000228644	0.000152675	0.000297035	0.000533679	0.000355904	0.000221544
ENSG00000105323_HNRNPUL1	0.00117323	0.00139745	0.00140816	0.000911788	0.000854654	0.00158576	0.00111842	0.000963206	0.00108234	0.00192564
ENSG00000105325_FZR1	0.000142656	0.000118345	0.000142081	0.000102464	8.83207e-05	0.000134285	0.000101314	0.000143186	0.000119457	0.000112328
ENSG00000105327_BBC3	0.00147236	0.000968935	0.000745942	0.00025633	0.000260626	0.000180584	0.000646669	0.00105731	0.000405125	0.000391567
ENSG00000105329_TGFB1	0.074984	0.0755123	0.0578748	0.0458491	0.0424813	0.046621	0.0541259	0.0620998	0.0632288	0.0637245
ENSG00000105339_DENND3	0.000677661	0.00106269	0.000944069	0.000550445	0.000396785	0.000677015	0.000716806	0.00113007	0.000892648	0.000788608
ENSG00000105355_PLIN3	0.000956724	0.000740184	0.000763638	0.00056747	0.00062579	0.00067307	0.00062435	0.000706319	0.000752949	0.00110053
ENSG00000105372_RPS19	0.00054843	0.00128442	0.00128732	0.000302183	0.000244452	0.000434002	0.000603103	0.000392836	0.000730655	0.000407161
ENSG00000105373_GLTSCR2	5.28289e-05	0.000139765	8.64557e-05	8.06186e-05	4.79258e-05	9.47875e-05	9.66315e-05	6.17583e-05	0.000119565	9.61823e-05
ENSG00000105374_NKG7	0.000256543	0.000354432	0.000386228	0.000348166	0.000198006	0.000105901	0.000307251	0.000411307	0.00067327	0.000250905
ENSG00000105393_BABAM1	0.00058402	0.000595116	0.000751455	0.000245995	0.00034424	0.000555584	0.000340106	0.000520074	0.00047358	0.000685438
ENSG00000105397_TYK2	4.10207e-05	9.62268e-05	0.000130446	4.62073e-05	6.38875e-05	8.82628e-05	2.73532e-05	0.000124403	0.000155148	5.20065e-05
ENSG00000105401_CDC37	0.00393315	0.00285411	0.00257473	0.00231486	0.00242282	0.00386488	0.00271825	0.00286478	0.00406893	0.00328757
ENSG00000105402_NAPA	0.00405028	0.00313308	0.00302098	0.00241094	0.00242933	0.00376059	0.00351462	0.00387364	0.00470364	0.00392206
ENSG00000105404_RABAC1	0.00609736	0.00566953	0.00416341	0.00327105	0.00393177	0.00303466	0.00546332	0.00474985	0.00538713	0.00350978
ENSG00000105426_PTPRS	0.000617662	0.000896344	0.00110487	0.000717075	0.000962234	0.00300743	0.0005892	0.0008811	0.00152334	0.00249713
ENSG00000105438_KDELR1	0.000773574	0.00155686	0.000908963	0.000562561	0.000634646	0.000330646	0.000840566	0.0013255	0.000733681	0.00110758
ENSG00000105483_CARD8	0.00195028	0.00142775	0.00219645	0.000913298	0.00110641	0.00156004	0.00140242	0.00201082	0.00237551	0.00268983
ENSG00000105486_LIG1	0.000136344	0.000148041	0.000236741	0.000117185	7.90974e-05	6.35885e-05	0.000138897	0.000309823	0.00011212	0.000108066
ENSG00000105497_ZNF175	0.000246696	0.000360181	0.000260824	0.000183049	8.62702e-05	5.16015e-05	0.00025862	0.000409463	0.000243651	0.000279949
ENSG00000105499_PLA2G4C	0.000218831	0.000123647	0.000190962	0.000418743	0.00010676	0.000798705	0.000982466	0.000839037	0.000363092	0.000749017
ENSG00000105507_CABP5	0.00202011	0.00290179	0.00497518	0.00168482	0.00271	0.0054472	0.00417568	0.00272082	0.00471772	0.0058876
ENSG00000105568_PPP2R1A	0.00023818	0.000352356	0.000290244	0.000200445	0.000172724	0.000259398	0.000274323	0.000374527	0.000139715	0.000395547
ENSG00000105576_TNPO2	0.00026401	0.00025307	0.000207953	0.000176841	0.000194537	0.000290056	0.00028806	0.000113882	0.000171982	0.000400243
ENSG00000105583_C19orf56	0.00118116	0.00157424	0.0010399	0.00120565	0.000848588	0.000947262	0.00140365	0.000877297	0.00120575	0.00100698
ENSG00000105639_JAK3	0.000402023	0.000513977	0.000409508	0.000325751	0.000336008	0.000763141	0.000405805	0.0004329	0.000457197	0.000921109
ENSG00000105669_COPE	0.000803463	0.0012024	0.00106537	0.00060031	0.000658816	0.000729364	0.00053454	0.00060899	0.000835039	0.000665762
ENSG00000105698_USF2	0.0171158	0.0114795	0.0143685	0.00892885	0.0092974	0.0151903	0.0133249	0.00650295	0.0110723	0.0184896
ENSG00000105699_LSR	0.000307486	0.000135133	0.00013538	0.000226745	0.0001246	0.000164962	0.000207011	0.00030146	0.000251683	0.000275825
ENSG00000105700_C19orf50	0.000784697	0.00100461	0.000835224	0.000544738	0.000305681	0.000579021	0.00109991	0.000896267	0.00101336	0.000601082
ENSG00000105701_FKBP8	0.0148008	0.00973016	0.00932414	0.0068554	0.0072273	0.0169672	0.00930587	0.00964128	0.0119177	0.0129082
ENSG00000105711_SCN1B	0.00229541	0.00176839	0.00224686	0.000861862	0.00127477	0.00189981	0.00103961	0.00257566	0.00146531	0.00113305
ENSG00000105717_PBX4	0.000322325	0.000305597	0.000185449	0.000130384	0.00028008	0.000251313	0.000393828	0.000266072	0.000170287	0.000111671
ENSG00000105722_ERF	8.52612e-05	0.000135793	0.00010821	4.80671e-05	7.29814e-05	5.50238e-05	0.000128167	8.45054e-05	0.000157659	9.33723e-05
ENSG00000105723_GSK3A	0.000515036	0.000705922	0.00067642	0.000419659	0.000285848	0.0003646	0.000507663	0.000395584	0.00061373	0.000478864
ENSG00000105771_SMG9	4.239e-05	5.4263e-05	7.57971e-05	3.37979e-05	4.1011e-05	4.55763e-05	3.40724e-05	3.34778e-05	3.31592e-05	8.79228e-05
ENSG00000105778_AVL9	2.59769e-05	3.80073e-05	3.66623e-05	3.32999e-05	2.27732e-05	1.75992e-05	2.44784e-05	3.00746e-05	4.27103e-05	2.65945e-05
ENSG00000105810_CDK6	0.000282706	0.000215153	0.000251681	0.000133276	0.000164073	0.000236956	0.000267727	0.000262465	0.000236429	0.000358104
ENSG00000105821_DNAJC2	0.000128504	9.81643e-05	0.00012127	8.14131e-05	8.78887e-05	3.6895e-05	0.000177485	0.000188893	0.00014509	8.3831e-05
ENSG00000105829_BET1	0.000820194	0.00119218	0.00121587	0.000860991	0.000438247	0.000413864	0.000803042	0.00160244	0.00138308	0.00116754
ENSG00000105851_PIK3CG	0.00160459	0.00224601	0.00192893	0.00166255	0.0013661	0.00179762	0.00110407	0.00121007	0.00251792	0.00272638
ENSG00000105856_HBP1	0.00133736	0.00090483	0.00126497	0.000829647	0.000632673	0.000753107	0.0013731	0.00272081	0.00180664	0.00102592
ENSG00000105879_CBLL1	0.00015555	0.000282729	0.000309024	0.000220562	9.94259e-05	7.52317e-05	0.000242834	0.000302533	0.000187072	0.000145569
ENSG00000105887_MTPN	0.0427552	0.0514173	0.0426611	0.0440791	0.0416254	0.0524503	0.0395384	0.0437591	0.0475353	0.062038
ENSG00000105926_MPP6	0.000401008	0.000493226	0.0005971	0.000326184	0.000291461	0.000243536	0.00030479	0.000333863	0.000502296	0.000317843
ENSG00000105939_ZC3HAV1	0.000257688	0.000294173	0.000246931	0.000192984	0.00015139	0.000305516	0.000330173	0.000588399	0.000330917	0.000329325
ENSG00000105953_OGDH	0.000493722	0.000553321	0.000545197	0.000292594	0.000275969	0.000527118	0.000382052	0.000471771	0.000487874	0.000527107
ENSG00000105967_TFEC	1.83657e-05	8.7514e-05	5.39887e-05	2.38287e-05	2.30606e-05	1.98967e-05	2.86055e-05	5.06749e-05	6.21427e-05	3.84377e-05
ENSG00000105968_H2AFV	0.000201899	0.000232763	0.000221833	0.000203907	0.0001882	0.000268383	0.000177008	0.000110845	0.000166461	0.000438303
ENSG00000105971_CAV2	0.0010189	0.000918204	0.000433668	0.00101974	0.000618845	0.000353564	0.000730261	0.0013261	0.000788066	9.66665e-05
ENSG00000105983_LMBR1	0.000311659	0.000395999	0.000328468	0.000256949	0.000196932	0.000155592	0.000372057	0.000444401	0.000578881	0.000328265
ENSG00000105993_DNAJB6	0.00156407	0.00175778	0.00157031	0.00156135	0.000990702	0.00131697	0.00133928	0.00183892	0.00142483	0.00193197
ENSG00000106012_IQCE	0.000104515	0.000128364	0.000106976	4.84554e-05	5.91174e-05	0.000105267	7.68551e-05	7.58024e-05	9.96258e-05	9.78681e-05
ENSG00000106034_C7orf58	0.000121373	0.000127759	0.000122108	8.15492e-05	6.75468e-05	0.000152346	8.4502e-05	0.000266206	0.000124433	0.000230844
ENSG00000106052_TAX1BP1	0.000779579	0.00112833	0.000947445	0.000747875	0.00044084	0.000665743	0.000921368	0.00123895	0.00118382	0.000805781
ENSG00000106070_GRB10	0.000366961	0.000326939	0.000233164	0.000220113	0.000236639	0.000217115	0.00046944	0.000358341	0.000243976	0.000337988
ENSG00000106077_ABHD11	7.45583e-05	0.000162319	0.000129013	4.76716e-05	6.28042e-05	9.66422e-05	9.62117e-05	6.37904e-05	9.77618e-05	0.000116576
ENSG00000106089_STX1A	0.00107473	0.000788199	0.00106767	0.000649467	0.000703572	0.000655178	0.000810102	0.000926058	0.00081249	0.000850284
ENSG00000106144_CASP2	0.000883564	0.000765995	0.00108553	0.00081963	0.000717321	0.00076961	0.000910578	0.00181069	0.00108638	0.00134739
ENSG00000106153_CHCHD2	0.00113211	0.00249738	0.00299211	0.00130373	0.00115049	0.00113687	0.002352	0.00216104	0.00159215	0.00155071
ENSG00000106211_HSPB1	0.00779322	0.00942989	0.00318906	0.0073816	0.00710223	0.00481693	0.0199567	0.00643138	0.00997719	0.00450241
ENSG00000106244_PDAP1	0.000277594	0.000405969	0.000418895	0.00026051	0.000203179	0.000273818	0.000326385	0.00024192	0.000233525	0.000251167
ENSG00000106245_BUD31	0.000697531	0.000897211	0.00107532	0.000376774	0.000280137	0.000347087	0.000925275	0.00192375	0.00058562	0.000479279
ENSG00000106261_ZKSCAN1	9.96188e-05	0.000148612	0.000158812	7.11212e-05	7.438e-05	0.000125112	0.000106862	0.000143288	0.000126845	0.000135285
ENSG00000106263_EIF3B	7.2628e-05	5.81686e-05	0.0001695	5.27129e-05	3.45225e-05	5.30656e-05	6.63168e-05	0.000125682	0.000149146	8.03419e-05
ENSG00000106266_SNX8	0.00010137	0.00022402	0.000115956	3.59576e-05	0.000132228	0.000155904	6.30902e-05	0.000104321	0.000105844	0.000163553
ENSG00000106290_TAF6	0.000184144	0.000259286	0.000119024	7.82967e-05	0.000153721	0.00018415	0.00012993	0.000238595	8.24993e-05	0.000154128
ENSG00000106330_MOSPD3	0.000178428	0.000128946	0.000212706	0.000109692	0.0002462	0.000201726	0.000115235	0.000101886	0.000252192	6.94239e-05
ENSG00000106346_USP42	6.43126e-05	6.62847e-05	4.40402e-05	3.41632e-05	8.04982e-05	5.05602e-05	0.000117173	0.000130973	0.000104018	6.97925e-05
ENSG00000106348_IMPDH1	4.92468e-05	0.000100212	0.000119277	3.725e-05	8.1159e-05	0.00023138	3.71353e-05	0.00021899	0.000275	7.8914e-05
ENSG00000106366_SERPINE1	0.00188729	0.00150961	0.00192258	0.00151917	0.00140474	0.000569516	0.000655141	0.0023784	0.000812149	0.0015641
ENSG00000106367_AP1S1	0.000116742	0.000235657	0.000142796	0.000189804	0.000171451	0.000151239	0.000184993	5.53208e-05	0.000167704	0.000181079
ENSG00000106392_C1GALT1	0.000851119	0.000895736	0.00117989	0.000828877	0.000690818	0.000713071	0.000560758	0.00106499	0.000933784	0.000939915
ENSG00000106400_ZNHIT1	0.000116319	8.55614e-05	0.000169239	8.9429e-05	8.03042e-05	6.62298e-05	6.54469e-05	0.000176936	0.000250613	0.000146654
ENSG00000106415_GLCCI1	0.000290037	0.000538498	0.000409999	0.000290613	0.000200916	0.000258387	0.000459245	0.000585162	0.000441815	0.000318546
ENSG00000106443_PHF14	0.000221696	0.000277875	0.000270094	0.00018636	0.000103636	0.000199638	0.000228983	0.000229203	0.000298556	0.000202205
ENSG00000106459_NRF1	8.32204e-05	0.000116059	0.000156839	9.30497e-05	0.000103196	0.000111425	7.79931e-05	0.000203656	0.00018606	0.000165116
ENSG00000106460_TMEM106B	0.000123514	0.000206053	7.99717e-05	7.28291e-05	0.000105952	5.49527e-05	8.19183e-05	0.000160598	7.0677e-05	0.000149834
ENSG00000106462_EZH2	0.000105329	0.00020648	0.00020956	0.000128734	7.36655e-05	8.96172e-05	0.000131	0.00017527	0.000153947	0.000170661
ENSG00000106477_CEP41	7.05669e-05	6.9621e-05	0.000110014	0.000139781	4.80398e-05	6.41971e-05	3.86417e-05	0.000226686	0.000114404	0.000105659
ENSG00000106484_MEST	0.00134324	0.000748745	0.0012098	0.00133035	0.000724964	0.00106149	0.00128438	0.00114505	0.00117706	0.0021045
ENSG00000106524_ANKMY2	0.000108989	0.000200731	0.000129605	0.00010508	7.18181e-05	9.36455e-05	0.000133041	0.000169192	0.000132571	6.37329e-05
ENSG00000106537_TSPAN13	0.000140828	0.000175841	0.000668224	0.000244042	0.000377989	0.000185077	5.15047e-05	0.000557967	0.000203206	0.000375034
ENSG00000106546_AHR	0.000106255	0.000152165	0.000196934	0.000115467	0.000106607	0.000114606	9.0198e-05	0.000291803	0.000206586	0.000223352
ENSG00000106588_PSMA2	0.000142752	0.000367998	0.000492288	0.000232823	0.000161547	0.000213459	0.000217888	0.000282207	0.0001939	0.000196068
ENSG00000106603_C7orf44	8.42105e-05	0.000142871	5.10719e-05	0.000130237	3.4067e-05	0.000115921	0.000121083	9.10551e-05	7.78973e-05	8.91869e-05
ENSG00000106609_C7orf42	0.00178933	0.00194061	0.00176371	0.00126548	0.00127647	0.00159518	0.00157798	0.00128628	0.00153253	0.00267067
ENSG00000106615_RHEB	0.00047049	0.000630598	0.000391073	0.000407595	0.000292707	0.00045128	0.000387026	0.000665283	0.00047376	0.000379961
ENSG00000106617_PRKAG2	0.000102151	8.58632e-05	7.23983e-05	9.24259e-05	7.12021e-05	0.000105038	0.000102086	0.000200406	0.00013107	6.89381e-05
ENSG00000106635_BCL7B	0.000892565	0.000970814	0.0010083	0.000646526	0.000510017	0.000728298	0.000846844	0.00113195	0.000703482	0.000841243
ENSG00000106636_YKT6	8.51098e-05	0.000110665	0.000129402	4.84542e-05	8.15689e-05	9.75669e-05	7.33649e-05	5.70792e-05	0.000225873	0.000127499
ENSG00000106665_CLIP2	0.0035498	0.00331548	0.00252077	0.00201156	0.00216839	0.00386958	0.0032955	0.00185729	0.00276834	0.00318805
ENSG00000106682_EIF4H	0.000159412	0.000172767	0.000218025	8.29887e-05	4.74112e-05	8.29238e-05	0.000105854	0.000192659	0.000179585	7.80424e-05
ENSG00000106683_LIMK1	0.000540103	0.000615026	0.000567936	0.000450516	0.000421562	0.000862754	0.00052168	0.000387337	0.000326896	0.00065768
ENSG00000106701_FSD1L	7.98425e-06	2.47804e-05	1.98199e-05	2.57963e-05	1.27994e-05	1.44358e-05	3.50691e-05	3.60409e-05	3.15563e-05	2.72351e-05
ENSG00000106723_SPIN1	0.000151216	0.000110499	0.000115524	6.07604e-05	8.45308e-05	0.000108265	0.000117728	7.85153e-05	8.47821e-05	0.000159975
ENSG00000106733_C9orf95	0.000152023	0.000196727	6.779e-05	7.56501e-05	5.68658e-05	0.000210546	0.000139522	0.0002137	0.000240334	0.000172863
ENSG00000106772_PRUNE2	0.000167931	0.000105171	0.000132814	0.000134635	6.5926e-05	0.000173398	0.000218858	8.5425e-05	0.000327993	0.00030744
ENSG00000106780_MEGF9	4.56051e-05	0.000133592	0.000130049	3.56754e-05	9.89246e-05	0.000105704	4.69627e-05	0.000175184	0.000301886	5.62958e-05
ENSG00000106829_TLE4	0.00037533	0.000324534	0.000368518	0.000215227	0.000210124	0.000190707	0.000381246	0.000362682	0.000403209	0.000239638
ENSG00000106868_SUSD1	0.00850501	0.00953193	0.00839866	0.00671526	0.00655921	0.00751366	0.00962646	0.00848338	0.00802968	0.0104198
ENSG00000106948_AKNA	5.80424e-05	0.00019614	0.000365843	9.59106e-05	0.000116473	9.1439e-05	0.000121249	0.00031907	0.000427201	9.09109e-05
ENSG00000106976_DNM1	0.000515816	0.000908839	0.000782544	0.00095536	0.000547703	0.00122658	0.000586694	0.000734734	0.000937526	0.00108441
ENSG00000106992_AK1	5.29108e-05	0.000131089	8.26342e-05	6.89318e-05	7.03459e-05	9.77119e-05	0.00019543	6.39811e-05	8.11255e-05	0.000107832
ENSG00000107021_TBC1D13	0.000833411	0.000757139	0.000777588	0.000540606	0.000678796	0.00112639	0.000522498	0.000657662	0.000606966	0.00108724
ENSG00000107036_KIAA1432	8.82266e-05	9.68808e-05	0.000134159	7.19782e-05	6.16251e-05	8.51448e-05	0.000113915	0.000113362	0.00012769	0.000116983
ENSG00000107077_KDM4C	4.87903e-05	3.38849e-05	4.69963e-05	8.82406e-06	8.75769e-06	4.72122e-05	1.92641e-05	3.35127e-05	3.26044e-05	0
ENSG00000107099_DOCK8	0.000106234	0.000139575	0.000245689	0.000119335	8.6777e-05	0.000169516	0.000141063	0.000356905	0.000416047	0.000162441
ENSG00000107140_TESK1	0.000112836	0.000172484	7.79693e-05	6.91307e-05	6.84405e-05	9.91942e-05	0.000171171	4.14204e-05	7.46883e-05	8.21318e-05
ENSG00000107175_CREB3	6.10008e-05	9.36199e-05	9.14621e-05	8.04534e-05	5.96876e-05	5.62026e-05	0.000122564	4.85381e-05	6.01559e-05	6.48433e-05
ENSG00000107185_RGP1	0.000160138	0.000185667	0.000200501	0.000103966	0.000102125	0.000211893	0.000108411	8.41833e-05	9.13825e-05	0.000218826
ENSG00000107223_EDF1	0.0003082	0.000551606	0.000588112	0.000321797	0.000275209	0.000361634	0.000287781	0.000464016	0.00047354	0.000338103
ENSG00000107242_PIP5K1B	0.000191363	0.000202847	0.000178702	0.000138277	0.000112559	0.000226103	0.000303918	0.000352529	0.000125358	9.47534e-05
ENSG00000107262_BAG1	0.000467959	0.00047304	0.000518124	0.000390593	0.000293647	0.000316545	0.000398803	0.00048975	0.000523668	0.000445221
ENSG00000107263_RAPGEF1	5.05132e-05	4.94037e-05	0.000103238	4.20011e-05	4.32644e-05	2.91872e-05	5.94674e-05	7.00485e-05	9.77082e-05	3.86841e-05
ENSG00000107290_SETX	0.000469688	0.000393713	0.000454635	0.000258818	0.000222416	0.000275196	0.000386587	0.000513203	0.000548525	0.000476884
ENSG00000107341_UBE2R2	0.000654384	0.000520205	0.000600658	0.000416467	0.000588339	0.000851659	0.000648319	0.0010897	0.000792807	0.000888542
ENSG00000107362_FAM108B1	0.000162909	0.000244316	0.000295586	0.000152686	0.000180382	0.000117716	0.000243084	0.000309116	0.000291487	0.000261273
ENSG00000107372_ZFAND5	0.000483356	0.00047447	0.000697482	0.000246978	0.000352888	0.000329018	0.000505101	0.00144414	0.000626047	0.000441519
ENSG00000107438_PDLIM1	0.041846	0.0389985	0.0409813	0.0209665	0.0257284	0.0243208	0.0279587	0.0358	0.0299457	0.0248355
ENSG00000107521_HPS1	0.000371935	0.000240591	0.000275229	0.00023597	0.000305632	0.000488944	0.000353579	0.000224865	0.000302051	0.00041413
ENSG00000107537_PHYH	7.03483e-05	0.000193801	0.000104451	9.56655e-05	4.08226e-05	9.37266e-05	0.000186351	9.19349e-05	5.84316e-05	6.29282e-05
ENSG00000107581_EIF3A	8.06868e-05	0.000112358	0.000124491	0.000109261	5.7161e-05	8.14658e-05	0.000120874	8.2444e-05	0.000164293	0.000124678
ENSG00000107643_MAPK8	5.0714e-05	8.43765e-05	5.48788e-05	6.26111e-05	4.60682e-05	6.20995e-05	7.77604e-05	0.000167552	9.69079e-05	5.62843e-05
ENSG00000107651_SEC23IP	7.30991e-05	0.000188123	0.000103043	8.74805e-05	4.23713e-05	8.59218e-05	0.000138917	0.00013893	0.000103878	9.52259e-05
ENSG00000107669_ATE1	0.00125683	0.00177671	0.00201329	0.00165363	0.00133687	0.00128826	0.00170654	0.0014364	0.00139586	0.00248801
ENSG00000107738_C10orf54	0.0020104	0.00329476	0.00299902	0.00125678	0.00215934	0.0010759	0.00102022	0.00227268	0.00178855	0.00138922
ENSG00000107745_MICU1	0.00286263	0.00341082	0.00325352	0.00267713	0.00208815	0.00270003	0.00223456	0.00318162	0.00262352	0.00328014
ENSG00000107758_PPP3CB	0.000280307	0.000269441	0.000296409	0.000213723	0.000189502	0.000271639	0.000287873	0.000305685	0.000249049	0.000352623
ENSG00000107771_FAM190B	0.000139734	0.000168619	0.000173447	0.000146195	0.000133177	0.000186026	0.000233321	0.000376231	0.000243578	0.000178871
ENSG00000107789_MINPP1	0.000126097	0.000121916	0.000172006	9.60165e-05	9.19979e-05	6.06539e-05	0.000266927	0.000138978	0.000192122	0.000103828
ENSG00000107798_LIPA	0.00255604	0.00744027	0.00285502	0.00570633	0.00397076	0.00789994	0.00265615	0.0162202	0.00633438	0.00547703
ENSG00000107816_LZTS2	0.000615664	0.000348558	0.000516718	0.000282494	0.000314426	0.000678446	0.00064228	0.000352977	0.000738835	0.000230464
ENSG00000107819_SFXN3	0.000554925	0.000407248	0.000415868	0.000647361	0.000488914	0.00083407	0.000725402	0.000277932	0.000372508	0.00077943
ENSG00000107829_FBXW4	0.00012125	8.49039e-05	9.08152e-05	4.38704e-05	5.88078e-05	9.15488e-05	4.72329e-05	4.90472e-05	0.000102755	8.45708e-05
ENSG00000107854_TNKS2	8.86704e-05	0.000155957	0.000148157	0.00012195	0.000118515	9.95232e-05	0.000169629	0.000115421	0.000228629	0.000154589
ENSG00000107862_GBF1	0.000627842	0.000284454	0.000287561	0.000149895	0.000207167	0.000257403	0.000260024	0.000386662	0.000233151	0.000253772
ENSG00000107863_ARHGAP21	0.00402143	0.00348611	0.00361268	0.00251828	0.00240676	0.00465367	0.00327363	0.00264737	0.00310838	0.00431704
ENSG00000107882_SUFU	0.000126547	6.59711e-05	0.000117059	3.58232e-05	7.09212e-05	9.03182e-05	8.76304e-05	8.91457e-05	0.000103471	0.000115955
ENSG00000107929_LARP4B	0.000140903	0.000123878	0.000196784	8.24688e-05	7.27104e-05	9.61704e-05	0.000144647	0.000172615	0.00019618	0.000124204
ENSG00000107951_MTPAP	4.74072e-05	4.62158e-05	3.52605e-05	5.26268e-05	3.6062e-05	4.29e-05	2.10616e-05	8.11715e-05	7.08436e-05	3.51021e-05
ENSG00000107957_SH3PXD2A	0.000311266	0.000166091	0.000150188	0.000140121	0.000162585	0.000496328	0.000249596	6.76149e-05	0.000170514	0.000360943
ENSG00000107959_PITRM1	0.000120986	3.53953e-05	4.10735e-05	7.22644e-05	3.95754e-05	3.28778e-05	3.90382e-05	1.6875e-05	6.60515e-05	2.71558e-05
ENSG00000107960_OBFC1	0.000134461	4.55576e-05	0.000112236	7.13578e-05	4.17484e-05	3.61232e-05	8.50596e-05	6.41178e-05	0.000125157	8.30602e-05
ENSG00000107968_MAP3K8	0.000153822	0.000239598	0.000188351	0.000140488	0.00010573	8.40674e-05	0.000126223	0.000212233	0.000265766	0.000104214
ENSG00000108010_GLRX3	0.000470184	0.00102476	0.000665062	0.000835727	0.000350403	0.000330324	0.00060459	0.000683549	0.000502859	0.000308025
ENSG00000108021_FAM208B	3.52086e-05	4.94316e-05	4.97364e-05	4.23718e-05	3.34834e-05	4.26324e-05	4.20126e-05	6.65856e-05	5.74114e-05	4.93655e-05
ENSG00000108039_XPNPEP1	0.00411847	0.00373444	0.00295608	0.00223178	0.00168226	0.00230157	0.0029221	0.00420992	0.00420227	0.00281177
ENSG00000108055_SMC3	0.00020059	0.000232941	0.000232638	0.000135375	9.66227e-05	8.63772e-05	0.000198037	0.000220256	0.000181606	0.000192709
ENSG00000108061_SHOC2	0.00394907	0.00472724	0.00451899	0.00344236	0.00314611	0.00340785	0.00487982	0.00521364	0.00519893	0.00433999
ENSG00000108091_CCDC6	0.000153256	0.000181558	0.000223151	0.000123938	0.000124581	0.000152005	0.000162996	0.000362308	0.000169729	0.000143634
ENSG00000108094_CUL2	0.000186487	0.000231683	0.000219568	0.00019986	0.000143199	0.000178875	0.000235213	0.00033942	0.000287149	0.000174598
ENSG00000108100_CCNY	0.00322188	0.00256588	0.0029617	0.00175024	0.0022954	0.00443519	0.00359776	0.00228364	0.00321842	0.00402511
ENSG00000108107_RPL28	0.000157889	0.000458342	0.000567403	0.000184858	0.000205812	0.000239445	0.000337041	0.000439085	0.000311177	0.000186188
ENSG00000108175_ZMIZ1	0.000295383	0.00034712	0.000313203	0.000134424	0.000125345	0.000183383	0.000184672	0.000172917	0.000248461	0.000184672
ENSG00000108179_PPIF	0.00219471	0.00342664	0.00292937	0.00271886	0.00205772	0.00136789	0.00194086	0.000870881	0.00204672	0.00369823
ENSG00000108187_PBLD	0.000886819	0.000611426	0.000559163	0.00035856	0.000380502	0.00039232	0.000592498	0.000750353	0.000508926	0.000697943
ENSG00000108219_TSPAN14	0.000493784	0.0007423	0.000632237	0.000413074	0.000395759	0.000781131	0.000506249	0.000619905	0.000534365	0.00120031
ENSG00000108256_NUFIP2	4.13329e-05	7.28054e-05	0.000116533	3.91962e-05	3.86672e-05	3.5878e-05	3.45817e-05	0.000131557	9.40015e-05	7.20349e-05
ENSG00000108262_GIT1	0.000111017	0.000111456	0.000116071	5.72588e-05	6.14146e-05	6.31075e-05	7.49014e-05	4.73908e-05	0.000103166	0.000105008
ENSG00000108264_TADA2A	0.000295282	0.000604573	0.000661958	0.0004179	0.000322027	0.000281545	0.000782086	0.000833787	0.000540135	0.000318966
ENSG00000108298_RPL19	0.000529752	0.000940151	0.000748792	0.000354741	0.000281211	0.000522538	0.000551326	0.00063974	0.00137207	0.0010938
ENSG00000108306_FBXL20	6.04197e-05	4.30249e-05	7.90739e-05	4.99256e-05	3.46023e-05	4.25892e-05	7.96626e-05	7.84791e-05	7.84771e-05	6.96491e-05
ENSG00000108312_UBTF	5.13676e-05	6.23497e-05	0.000125588	5.51729e-05	3.266e-05	5.13331e-05	5.74782e-05	7.2016e-05	8.72418e-05	5.95018e-05
ENSG00000108349_CASC3	8.86175e-05	7.75705e-05	0.000147133	9.45641e-05	7.70778e-05	0.000177346	6.91103e-05	0.000101097	0.000170841	0.000116226
ENSG00000108370_RGS9	0.000197989	0.000210914	0.000351638	0.000171587	0.000181443	0.000308652	0.00010063	0.000253708	0.000149453	0.000228122
ENSG00000108384_RAD51C	6.91359e-05	0.000457682	0.000288294	0.000188446	0.000126045	7.17474e-05	0.000203447	0.00013672	0.000209458	0.000176537
ENSG00000108387_SEPT4	0.00142735	0.00178297	0.00257702	0.00107947	0.00111297	0.00160922	0.00105486	0.00264075	0.00171348	0.00106021
ENSG00000108395_TRIM37	0.000199336	0.000277539	0.000233	0.000179923	0.000139689	0.000136538	0.000257295	0.000365728	0.000266227	0.000225112
ENSG00000108405_P2RX1	0.00434709	0.00425178	0.00397782	0.00262219	0.0024841	0.00249934	0.0033106	0.00324458	0.00351977	0.00533164
ENSG00000108424_KPNB1	0.00020744	0.000258767	0.000224219	0.000161863	0.000164533	0.000225118	0.000226173	0.000264388	0.000283072	0.00027686
ENSG00000108433_GOSR2	0.000124993	0.000181511	0.000132857	0.000113188	0.000101741	9.93783e-05	0.000108619	7.25853e-05	0.000209621	0.000142396
ENSG00000108443_RPS6KB1	0.000105579	0.000142542	0.000112338	6.72286e-05	5.73312e-05	0.000134115	0.000170547	0.000154832	0.000207461	0.000132873
ENSG00000108469_RECQL5	6.89968e-05	0.000112942	4.10035e-05	5.82462e-05	6.0306e-05	6.64661e-05	3.54313e-05	8.85762e-05	7.27552e-05	0.00019535
ENSG00000108506_INTS2	5.70074e-05	0.000137474	7.93899e-05	7.90682e-05	4.68362e-05	7.37684e-05	9.59798e-05	0.000126426	0.00010779	8.81628e-05
ENSG00000108509_CAMTA2	0.000777565	0.00100307	0.000841222	0.000509636	0.000773062	0.00178275	0.000912492	0.000924252	0.000735145	0.00145503
ENSG00000108510_MED13	0.000522319	0.000568619	0.000657667	0.000388229	0.000352866	0.00045886	0.000412983	0.000615773	0.0006297	0.00056995
ENSG00000108518_PFN1	0.0111821	0.0154029	0.0118808	0.00708965	0.0090406	0.00706366	0.00820132	0.0130257	0.009075	0.00888848
ENSG00000108523_RNF167	0.00119097	0.00101985	0.000755153	0.00056309	0.000664242	0.000614222	0.000533224	0.000948634	0.000819398	0.000884413
ENSG00000108528_SLC25A11	0.000140493	0.000126459	0.00010145	8.10466e-05	0.000100196	0.00012954	0.000139906	0.000159181	0.000129802	0.000244014
ENSG00000108559_NUP88	9.09996e-05	7.62743e-05	7.32922e-05	5.28657e-05	8.41173e-05	5.39544e-05	0.00011052	7.91564e-05	7.60343e-05	8.62025e-05
ENSG00000108576_SLC6A4	0.00072105	0.00100079	0.000853711	0.00074381	0.000422902	0.000453223	0.000514727	0.00090456	0.000818869	0.00100259
ENSG00000108587_GOSR1	0.000108057	0.000115135	0.000130537	9.12671e-05	4.17162e-05	6.09546e-05	0.000105332	5.90664e-05	0.00012246	0.000130767
ENSG00000108588_CCDC47	9.0702e-05	9.86156e-05	0.000165402	6.44288e-05	8.37579e-05	8.29053e-05	0.000114189	0.000135734	0.000180383	0.000180887
ENSG00000108599_AKAP10	0.000260674	0.000293746	0.000271882	0.000224236	0.000196556	0.000223367	0.000396589	0.00032121	0.000377125	0.000331346
ENSG00000108604_SMARCD2	0.000162038	0.000195212	0.000193775	0.000110629	9.01127e-05	8.60042e-05	0.000127506	0.000192872	0.000182378	0.000115659
ENSG00000108622_ICAM2	0.00511398	0.00370334	0.00459648	0.0026185	0.00335935	0.00241869	0.00262853	0.00631241	0.00476395	0.00254177
ENSG00000108654_DDX5	0.000710099	0.00095392	0.000608541	0.000760504	0.000300295	0.000406315	0.000876831	0.0015274	0.00122199	0.000679157
ENSG00000108671_PSMD11	0.000170776	0.000234723	0.000224723	0.000174757	0.000132792	0.00017157	9.12065e-05	0.000306713	0.000213709	0.000201053
ENSG00000108679_LGALS3BP	0.000251449	8.97116e-05	5.00802e-05	4.38657e-05	0.000138644	0.000260319	9.31244e-05	8.34001e-05	0.00021983	0.000136603
ENSG00000108774_RAB5C	0.00217446	0.00268162	0.00226756	0.0013951	0.00115667	0.001723	0.00245145	0.00185818	0.0022044	0.00240331
ENSG00000108799_EZH1	9.26859e-05	0.000178466	0.000169767	7.27036e-05	5.00209e-05	8.85071e-05	0.00010391	0.000211255	0.000179388	0.000128541
ENSG00000108825_AARSD1	0.000255794	0.000386946	0.000360027	0.000239566	0.000189225	0.000299502	0.000211032	0.000107801	0.000151704	0.000251942
ENSG00000108829_LRRC59	0.000362558	0.000467417	0.000480291	0.000369257	0.000299416	0.000289549	0.000476738	0.000809686	0.000296844	0.000375063
ENSG00000108839_ALOX12	0.0073609	0.0104354	0.00856835	0.00730717	0.00772619	0.00846704	0.00657272	0.00482902	0.00891997	0.0107107
ENSG00000108840_HDAC5	0.00220733	0.00140295	0.00137052	0.00102222	0.00102919	0.00227602	0.00193397	0.00170683	0.00162045	0.00168581
ENSG00000108846_ABCC3	0.00351547	0.00327973	0.00223685	0.00250269	0.00275116	0.0040781	0.00277765	0.00247583	0.00365885	0.00446228
ENSG00000108848_LUC7L3	0.000109123	0.000122117	0.000135437	0.000101861	6.23575e-05	9.46883e-05	0.000144545	0.000152155	0.000205741	0.000117547
ENSG00000108861_DUSP3	0.000537669	0.000851627	0.000569465	0.000688611	0.000473816	0.000661494	0.000733688	0.000620301	0.00072654	0.00108577
ENSG00000108883_EFTUD2	0.000513561	0.000557768	0.000762234	0.000438296	0.00058733	0.000594366	0.000239848	0.000310583	0.000521888	0.000457312
ENSG00000108946_PRKAR1A	0.0101592	0.0113393	0.00892847	0.00821874	0.00621451	0.00980516	0.0104131	0.0114529	0.0108037	0.0144318
ENSG00000108953_YWHAE	0.0169108	0.0264732	0.0199703	0.0175071	0.0128207	0.0165257	0.0239835	0.0325371	0.0236441	0.0168131
ENSG00000108960_MMD	0.0520739	0.0385393	0.0351053	0.0272763	0.0266325	0.0400681	0.0448515	0.0540706	0.0535665	0.0504091
ENSG00000109016_DHRS7B	0.000132942	0.000121098	0.000168953	0.000120908	3.8838e-05	4.28052e-05	0.000117402	0.000184873	4.15902e-05	5.21027e-05
ENSG00000109046_WSB1	0.00012683	9.75792e-05	0.00013867	8.03987e-05	5.59551e-05	0.000113798	8.95224e-05	0.000162195	0.000164851	0.00018128
ENSG00000109062_SLC9A3R1	0.00340612	0.00295854	0.00277655	0.00169053	0.00140663	0.00190359	0.00226134	0.0024435	0.00274119	0.00169236
ENSG00000109066_TMEM104	0.000819034	0.000480969	0.000416615	0.00028965	0.000407458	0.000368904	0.000347044	0.000354788	0.000316802	0.000590655
ENSG00000109089_CDR2L	0.000299178	0.000156764	0.000297651	0.000158977	0.000213592	0.000278086	0.000263576	0.000207536	0.000197542	0.000208601
ENSG00000109111_SUPT6H	0.000187415	0.000258805	0.000254386	0.000170897	0.00013359	0.000206632	0.000239877	0.000175552	0.000232273	0.000319734
ENSG00000109118_PHF12	0.000268445	0.00011908	0.00022458	9.61715e-05	0.000100345	0.000117879	8.81595e-05	0.000335924	0.000261103	0.000155646
ENSG00000109133_TMEM33	5.02502e-05	7.64108e-05	6.21237e-05	4.51361e-05	5.06597e-05	2.35995e-05	3.61282e-05	6.17491e-05	0.000104344	0.000101687
ENSG00000109171_SLAIN2	0.00410107	0.0057443	0.00657474	0.00347884	0.00281357	0.00300122	0.00602152	0.00693619	0.00508329	0.00368936
ENSG00000109180_OCIAD1	0.000488022	0.000683297	0.00054309	0.000373252	0.000347853	0.000320165	0.000474471	0.000737723	0.000603535	0.000470338
ENSG00000109184_DCUN1D4	0.000153707	0.000228653	0.00033818	0.000129763	0.000119656	0.000148333	0.0002978	0.000310114	0.000253646	0.000217598
ENSG00000109220_CHIC2	0.000140991	8.95784e-05	0.000178232	3.44975e-05	6.65839e-05	0.000124038	7.91689e-05	0.0002471	0.000140388	0.000241841
ENSG00000109265_KIAA1211	0.00058749	0.000534336	0.000675402	0.000296352	0.000410804	0.000517745	0.000303482	0.000399472	0.000432228	0.000661248
ENSG00000109272_PF4V1	0.0256491	0.219789	0.026274	0.0835358	0.176944	0.106945	0.191234	0.723565	0.224331	0.161359
ENSG00000109323_MANBA	0.000458777	0.000440985	0.000635083	0.000448886	0.000375481	0.000339165	0.000581065	0.00063163	0.000623059	0.000391823
ENSG00000109332_UBE2D3	0.00100289	0.00087332	0.00115284	0.00067428	0.000706067	0.00079808	0.00103148	0.00179452	0.00148901	0.00110424
ENSG00000109339_MAPK10	0.000210497	3.93828e-05	0.000188133	0.000215296	0.000132146	0.000245673	0.000159201	0.000333712	0.000416315	0.000275984
ENSG00000109381_ELF2	0.000448553	0.000782276	0.000668876	0.000493487	0.000600817	0.000503642	0.00092531	0.00070892	0.000842796	0.000757726
ENSG00000109390_NDUFC1	0.00013711	0.000447593	0.000214355	0.000104903	0.000167087	5.49646e-05	8.53963e-05	0.000336289	0.000142675	0.000265698
ENSG00000109452_INPP4B	0.000233155	0.000351503	0.000297815	0.000230585	0.000231201	0.000216549	0.000267632	0.000304514	0.000301446	0.000242422
ENSG00000109458_GAB1	0.00096229	0.000376387	0.000725867	0.000212337	0.000296086	0.000287615	0.000640411	0.00183389	0.000551444	0.000279866
ENSG00000109466_KLHL2	4.16989e-05	9.15142e-05	6.02914e-05	5.49866e-05	3.80083e-05	6.7637e-05	4.30392e-05	8.66619e-05	7.58696e-05	4.0762e-05
ENSG00000109536_FRG1	3.79066e-05	5.34532e-05	0.000122872	4.62072e-05	4.95982e-05	6.18066e-05	0.000100372	0.000134992	5.00127e-05	5.95581e-05
ENSG00000109572_CLCN3	0.00335418	0.00510021	0.00546765	0.00532489	0.00232483	0.00478474	0.00282453	0.00468539	0.00705011	0.00543944
ENSG00000109606_DHX15	0.000125643	8.24269e-05	0.000106871	8.88437e-05	6.19135e-05	6.8829e-05	6.25115e-05	0.000112747	0.000180332	0.000124158
ENSG00000109618_SEPSECS	5.87415e-05	9.04992e-05	6.21805e-05	6.50806e-05	5.30881e-05	6.35568e-05	9.76765e-05	8.75797e-05	0.000107548	8.39305e-05
ENSG00000109670_FBXW7	0.000910109	0.00121233	0.00110285	0.000881806	0.000834647	0.000865193	0.00118151	0.00111986	0.00123208	0.000835875
ENSG00000109674_NEIL3	0.00060611	0.00054735	0.000959632	0.000430058	0.000391739	0.000376131	0.000951247	0.000542375	0.000786202	0.000537725
ENSG00000109685_WHSC1	0.000152657	0.000135888	0.000146976	0.000155353	0.00014231	0.000287285	0.000172031	0.000186101	0.000108328	0.000199869
ENSG00000109689_STIM2	4.02851e-05	3.90085e-05	4.16207e-05	3.20155e-05	3.24084e-05	4.52496e-05	8.33474e-05	5.78537e-05	9.45593e-05	6.16996e-05
ENSG00000109756_RAPGEF2	0.000199926	0.000158167	0.000156555	6.73625e-05	8.95222e-05	6.89054e-05	8.0449e-05	0.000281242	0.000200672	9.8204e-05
ENSG00000109787_KLF3	0.00249055	0.00210297	0.00224444	0.00141036	0.00160721	0.00222667	0.00195694	0.00249481	0.00248543	0.00249603
ENSG00000109805_NCAPG	0.000135385	0.000147189	0.000203508	0.00010735	7.02942e-05	0.000123934	0.000124821	0.000284768	0.000180312	8.30862e-05
ENSG00000109854_HTATIP2	0.00266579	0.000159972	0.00149414	0.00023721	0.000362094	0.000564241	0.00019779	0.00767015	0.00247308	0.000579629
ENSG00000109906_ZBTB16	0.000220501	0.000281264	0.000280883	0.000175306	8.20124e-05	0.000183294	0.000166935	0.000319978	0.000339716	0.000199564
ENSG00000109919_MTCH2	3.83196e-05	3.96864e-05	9.02381e-05	7.31353e-05	7.63102e-05	6.04987e-05	9.32856e-05	4.74491e-05	0.000117865	7.559e-05
ENSG00000109920_FNBP4	0.000160426	0.00020184	0.000227923	0.000154168	0.000133031	9.59626e-05	0.000205477	0.000241757	0.000274516	0.000193763
ENSG00000109929_SC5DL	9.91269e-05	0.000228608	0.000297565	0.000201911	0.000116129	9.83212e-05	0.000104547	0.000114915	0.000154601	0.000184619
ENSG00000109971_HSPA8	0.000149447	0.000390269	0.000434166	0.000351108	0.000248469	0.00031383	0.00023268	0.000280511	0.000530618	0.000651304
ENSG00000110002_VWA5A	0.000245541	0.000395154	0.000333919	0.000213808	0.000309163	0.000103776	0.000269742	0.000202703	0.000159344	0.000442568
ENSG00000110011_DNAJC4	0.00269952	0.00303182	0.00171339	0.0016615	0.00199908	0.00197996	0.00230603	0.00239816	0.00228738	0.00173649
ENSG00000110013_SIAE	0.00191997	0.00233564	0.00145524	0.00159479	0.00119243	0.00129511	0.00159518	0.00170538	0.0019331	0.00234623
ENSG00000110025_SNX15	4.68216e-05	0.000158602	7.25495e-05	3.49356e-05	3.76879e-05	5.27969e-05	5.55954e-05	0.000103807	7.61797e-05	0.000121588
ENSG00000110031_LPXN	7.74033e-05	5.62712e-05	0.000115066	7.02568e-05	4.49055e-05	5.53672e-05	8.12706e-05	0.000124707	9.42265e-05	4.46676e-05
ENSG00000110047_EHD1	0.00711461	0.00544236	0.0062883	0.00414296	0.00426942	0.00854207	0.00556715	0.00515977	0.00574227	0.00665805
ENSG00000110048_OSBP	4.75357e-05	7.09992e-05	9.14812e-05	5.46497e-05	6.81709e-05	5.56325e-05	7.64654e-05	9.9592e-05	8.39463e-05	8.02152e-05
ENSG00000110066_SUV420H1	8.83004e-05	0.000124431	0.000121053	8.42128e-05	9.9744e-05	8.12237e-05	0.000129417	0.000112518	0.000148149	0.000131879
ENSG00000110075_PPP6R3	0.000615551	0.000589189	0.000640821	0.000531758	0.000442674	0.000439089	0.000559096	0.00064648	0.000682663	0.000691955
ENSG00000110080_ST3GAL4	0.000489222	0.000486136	0.00101224	0.000140701	0.000608413	0.000381223	0.000515226	0.000681169	0.000345993	0.000735934
ENSG00000110090_CPT1A	0.00109844	0.00153359	0.00129021	0.0014956	0.000672144	0.00174423	0.000667227	0.000755939	0.00115646	0.00154867
ENSG00000110107_PRPF19	0.000267825	0.00028117	0.000320556	0.000170311	0.000176344	9.19812e-05	7.94853e-05	8.469e-05	9.09138e-05	0.000164288
ENSG00000110108_TMEM109	0.000276445	0.000339398	0.000266147	0.000272298	0.000392369	0.000196356	0.000189922	0.000199877	0.000196215	0.000462841
ENSG00000110200_C11orf51	0.000251576	0.000391999	0.000413068	0.000198282	0.000208918	0.000246741	0.000333522	0.000152999	0.000297637	0.000316836
ENSG00000110218_PANX1	0.00410329	0.00436479	0.00387272	0.00297526	0.00307379	0.00246817	0.00339246	0.00298829	0.00414202	0.0039463
ENSG00000110321_EIF4G2	0.010393	0.0118845	0.0123468	0.00997299	0.00915848	0.0120579	0.0112842	0.0114924	0.0150192	0.0165069
ENSG00000110324_IL10RA	4.34662e-05	0.000149502	0.000198555	6.93025e-05	9.69301e-05	8.01634e-05	3.26196e-05	9.55425e-05	0.000174066	5.24781e-05
ENSG00000110330_BIRC2	0.000456554	0.000427098	0.000514153	0.000328676	0.000434096	0.000553763	0.000567006	0.000743841	0.00057022	0.000802448
ENSG00000110367_DDX6	0.000889861	0.00122491	0.0009142	0.000677525	0.000543561	0.00068555	0.000714913	0.00127884	0.000970637	0.00105177
ENSG00000110395_CBL	0.0011563	0.000715073	0.000921739	0.000546644	0.000594002	0.000885445	0.000736111	0.000889931	0.0008145	0.00122828
ENSG00000110422_HIPK3	0.00799616	0.0109011	0.00907657	0.00753053	0.0071042	0.00936965	0.011718	0.00996199	0.0117758	0.010785
ENSG00000110429_FBXO3	7.02167e-06	1.43797e-05	1.19843e-05	1.06777e-05	1.4866e-05	7.70888e-06	1.63035e-05	1.02939e-05	1.41758e-05	1.73365e-05
ENSG00000110435_PDHX	0.000323188	0.000378405	0.000370501	0.000267503	0.000195186	0.00023513	0.000513475	0.000364527	0.00040587	0.00024021
ENSG00000110455_ACCS	0.000186581	0.000201803	0.0001935	0.000200334	0.000170275	0.000257178	0.000170516	6.42452e-05	0.000379143	0.000356386
ENSG00000110492_MDK	9.58435e-05	0.000138309	0.000113664	6.90557e-05	0.000108932	0.00018711	9.08263e-05	0.000175735	0.000108018	0.000224294
ENSG00000110497_AMBRA1	6.12843e-05	7.26073e-05	6.07871e-05	3.16252e-05	4.01946e-05	5.3177e-05	8.77197e-05	3.83383e-05	7.30355e-05	5.12652e-05
ENSG00000110514_MADD	0.00454513	0.00270303	0.00335053	0.00243364	0.00229151	0.00317012	0.00304347	0.00233	0.00344911	0.00341936
ENSG00000110665_C11orf21	0.000914016	0.000956227	0.00101468	0.00102212	0.00100267	0.00123873	0.000838581	0.00163701	0.00204957	0.00326585
ENSG00000110696_C11orf58	0.00117098	0.00141264	0.00117194	0.00102565	0.000774171	0.00127836	0.00135506	0.00168885	0.00145739	0.00181831
ENSG00000110697_PITPNM1	9.40285e-05	8.08631e-05	6.77509e-05	5.53248e-05	6.26229e-05	0.000118636	4.90755e-05	5.42223e-05	6.21783e-05	0.000146416
ENSG00000110700_RPS13	6.30212e-05	5.45746e-05	6.6823e-05	7.66291e-05	6.19478e-05	6.73622e-05	0.000177354	0.000187024	9.24664e-05	4.24361e-05
ENSG00000110711_AIP	2.83903e-05	0.000156481	8.89886e-05	5.83129e-05	5.60002e-05	5.14337e-05	0.000150726	0.00017693	0.000189223	8.66636e-05
ENSG00000110713_NUP98	0.000175037	0.000280947	0.000274209	0.000143638	0.000148255	0.000152504	0.000271319	0.000246106	0.000306663	0.000211851
ENSG00000110719_TCIRG1	1.52079e-05	0.000110429	0.000208569	4.75502e-05	5.83458e-05	6.68955e-05	2.52944e-05	0.000200204	0.000331676	5.12024e-05
ENSG00000110756_HPS5	6.52692e-05	0.000117434	7.12049e-05	9.11918e-05	6.95279e-05	9.03596e-05	0.000110548	0.00010734	0.000126872	9.89687e-05
ENSG00000110768_GTF2H1	0.000100764	9.21339e-05	0.000128273	0.000100417	4.9294e-05	0.000111111	9.32526e-05	8.79242e-05	0.000135647	9.10754e-05
ENSG00000110799_VWF	0.000984096	0.00111106	0.000515425	0.00088034	0.000517674	0.00212116	0.000709127	0.000519579	0.000904171	0.00223626
ENSG00000110851_PRDM4	0.000138913	0.000148415	0.000107708	0.000100137	6.18336e-05	7.95372e-05	0.000118763	0.000149114	0.000167016	0.000136352
ENSG00000110876_SELPLG	0.000101689	0.000163347	0.000382944	9.59094e-05	0.000165402	0.000125934	0.000172525	0.00075179	0.000662451	0.000100776
ENSG00000110880_CORO1C	0.0165791	0.0148601	0.0166858	0.0108369	0.00903103	0.00985843	0.0143528	0.0205304	0.0156566	0.00965168
ENSG00000110906_KCTD10	0.00202209	0.00120759	0.00163654	0.00107261	0.00096511	0.00113715	0.00100638	0.00315258	0.00117798	0.00158758
ENSG00000110911_SLC11A2	3.01303e-05	7.01006e-05	2.9877e-05	3.1997e-05	2.29671e-05	5.06632e-05	7.27076e-05	3.28566e-05	9.23541e-05	2.24665e-05
ENSG00000110917_MLEC	0.000191024	0.000262118	0.000208991	0.000286536	0.00035177	0.000623731	0.000121814	0.000112576	0.0002911	0.000369626
ENSG00000110934_BIN2	0.017096	0.0200648	0.0220897	0.0153389	0.011453	0.0137034	0.0203751	0.0269724	0.0206237	0.0195133
ENSG00000110955_ATP5B	0.000595542	0.00103833	0.00066917	0.000365194	0.000390224	0.000418871	0.000539132	0.000476112	0.000687843	0.000838911
ENSG00000110958_PTGES3	0.000748289	0.00131661	0.000851894	0.000707694	0.00062431	0.00070168	0.00121771	0.0013402	0.00106658	0.000850588
ENSG00000111011_RSRC2	0.000143159	0.000167425	0.000150305	0.000128627	0.0001158	9.54792e-05	0.000157652	0.000208959	0.000139117	0.000233067
ENSG00000111142_METAP2	8.93147e-05	7.89184e-05	0.000107574	8.01383e-05	3.07376e-05	7.84463e-05	8.13837e-05	0.000172721	0.000148392	8.76996e-05
ENSG00000111145_ELK3	0.00463716	0.00342717	0.00408966	0.002864	0.00336177	0.0047483	0.00421545	0.00433341	0.00496993	0.00641362
ENSG00000111196_MAGOHB	0.00047938	0.000591953	0.000493446	0.000352503	0.000198084	3.6878e-05	0.00043675	0.000871096	0.000810914	0.000146207
ENSG00000111215_PRR4	0.000284909	0.000294484	0.000252218	0.00015051	0.000176631	0.00026201	0.00067641	0.000699155	0.000201093	0.000260017
ENSG00000111229_ARPC3	0.00133357	0.00262713	0.00211308	0.00155009	0.001444	0.000853212	0.00141036	0.00226075	0.00150308	0.001625
ENSG00000111231_GPN3	7.8761e-05	7.93494e-05	0.000102404	0.000147561	5.62531e-05	4.71274e-05	0.00010812	0.00014666	8.8793e-05	7.91787e-05
ENSG00000111237_VPS29	0.000199014	0.000295613	0.000203752	0.000243163	0.00017901	0.000224319	0.000166638	0.00015834	0.000391296	0.000166318
ENSG00000111252_SH2B3	0.00211387	0.00168898	0.00166686	0.00115013	0.0017931	0.0025814	0.00126809	0.00150761	0.00199592	0.00216602
ENSG00000111269_CREBL2	0.000121517	0.000290751	0.000181918	0.000225296	0.000153949	0.000328542	0.000317534	0.000137875	0.000353392	0.000613949
ENSG00000111328_CDK2AP1	0.00906931	0.00801663	0.0068523	0.00493295	0.00528237	0.00784019	0.00382444	0.0077139	0.0115346	0.00660708
ENSG00000111348_ARHGDIB	0.0652171	0.0593497	0.0598518	0.0430732	0.0551303	0.0595159	0.0638751	0.0953623	0.082729	0.0635177
ENSG00000111358_GTF2H3	8.64293e-05	8.81962e-05	0.000146886	0.000158201	7.99223e-05	8.31758e-05	0.000119418	6.53335e-05	0.000155555	0.000160534
ENSG00000111371_SLC38A1	3.18458e-05	6.55899e-05	0.000132461	4.07214e-05	2.92305e-05	2.72777e-05	2.91531e-05	0.000101538	9.38847e-05	3.68833e-05
ENSG00000111424_VDR	0.00106447	0.000687419	0.00132898	0.000494832	0.000667459	0.000550056	0.000455536	0.00127409	0.000502527	0.000757054
ENSG00000111481_COPZ1	0.0014174	0.00119181	0.00109856	0.000668663	0.000579387	0.000689736	0.00105414	0.00118716	0.00118203	0.00104376
ENSG00000111530_CAND1	2.61617e-05	5.39261e-05	3.39421e-05	3.91243e-05	2.78006e-05	4.58492e-05	2.15459e-05	4.24167e-05	5.21861e-05	4.36957e-05
ENSG00000111540_RAB5B	0.00226206	0.00200457	0.00191708	0.00145742	0.00116601	0.00226072	0.00243792	0.00187468	0.00228437	0.00303097
ENSG00000111554_MDM1	0.00140705	0.002904	0.00175434	0.00138501	0.00102536	0.000890884	0.00194637	0.00162661	0.00190948	0.00207103
ENSG00000111581_NUP107	0.000130003	0.000179783	0.000120451	7.78428e-05	0.000110502	0.000105071	0.000146659	0.00022027	0.000150462	9.6207e-05
ENSG00000111596_CNOT2	0.000175789	0.000164828	0.000165005	0.000112455	9.46479e-05	0.0001104	6.22996e-05	0.000196252	0.000184735	0.000116079
ENSG00000111605_CPSF6	0.000251679	0.00024696	0.00021566	0.000103382	0.000153585	0.000187467	0.0002668	0.000182286	0.00025931	0.000255077
ENSG00000111640_GAPDH	0.0273433	0.0334022	0.0696581	0.0240939	0.02127	0.0524082	0.0340513	0.0793346	0.0306799	0.03838
ENSG00000111642_CHD4	0.000480688	0.000300431	0.000330216	0.000196697	0.00022012	0.000411958	0.000478363	0.000501068	0.000707054	0.000543834
ENSG00000111644_ACRBP	0.0149793	0.0101252	0.013982	0.00558016	0.00655769	0.00629516	0.00886178	0.0161132	0.0111419	0.00389995
ENSG00000111647_UHRF1BP1L	5.27014e-05	6.8587e-05	6.92776e-05	4.7269e-05	5.32979e-05	0.000106723	7.29542e-05	9.34654e-05	9.95895e-05	8.62515e-05
ENSG00000111653_ING4	0.00057256	0.000541514	0.000618624	0.000258586	0.000320387	0.000510292	0.00048259	0.000669199	0.000520354	0.000597039
ENSG00000111669_TPI1	0.00116812	0.00162383	0.0013773	0.000929336	0.00110777	0.00132443	0.00186693	0.00130494	0.00165757	0.00160844
ENSG00000111670_GNPTAB	0.000145465	0.000104251	0.000162797	9.80822e-05	0.000101302	0.000130357	0.000119439	0.000103037	0.00013824	0.000193177
ENSG00000111674_ENO2	0.00119348	0.00241285	0.00243027	0.00196549	0.00149986	0.00261603	0.00160078	0.00063011	0.00256121	0.00367868
ENSG00000111676_ATN1	0.000660083	0.000839147	0.000589297	0.00042601	0.000516313	0.000784428	0.000927701	0.00041584	0.000495515	0.000892165
ENSG00000111678_C12orf57	0.00256278	0.00385935	0.00397903	0.00255429	0.00163208	0.00186857	0.00170014	0.00231031	0.00259632	0.00156594
ENSG00000111679_PTPN6	0.000244289	0.00046285	0.000589568	0.000261522	0.000193167	0.000191513	0.000220923	0.00073039	0.000597524	0.000266985
ENSG00000111684_LPCAT3	0.000155361	0.000212583	0.000130145	0.000154864	0.000173497	0.000110179	0.000129813	0.000142233	0.000209781	7.63105e-05
ENSG00000111707_SUDS3	7.94364e-05	7.12151e-05	9.55745e-05	8.44674e-05	5.41156e-05	0.000130763	0.000134293	0.00013984	0.000154554	7.60591e-05
ENSG00000111711_GOLT1B	0.000226609	0.000477542	0.000458888	0.000269269	0.000160105	0.00023366	0.000447872	0.000322018	0.00048102	0.000702969
ENSG00000111716_LDHB	0.000752292	0.00129575	0.000713626	0.000837326	0.00058888	0.000676368	0.00070936	0.000685315	0.00107904	0.00076383
ENSG00000111725_PRKAB1	7.07385e-05	9.86612e-05	4.09131e-05	2.69523e-05	7.59454e-05	7.79382e-05	0.000120794	0.000114152	0.000143705	8.26264e-05
ENSG00000111726_CMAS	0.000183282	0.000268204	0.000139853	0.000137674	0.000139907	0.000148585	0.000111706	0.000326553	0.00014731	0.000216712
ENSG00000111731_KIAA0528	0.000384861	0.000526308	0.000436709	0.000419912	0.000257	0.000301076	0.000652587	0.000529844	0.000620825	0.000479885
ENSG00000111737_RAB35	0.000215447	0.000172935	0.000175188	7.34287e-05	4.67646e-05	0.000119061	0.000187712	0.000162458	0.000166981	0.000156818
ENSG00000111775_COX6A1	0.000690034	0.00232214	0.000620624	0.00107604	0.00091208	0.000587984	0.000940882	0.00145404	0.00111917	0.00135216
ENSG00000111785_RIC8B	0.000248191	0.000437663	0.000517947	0.000268675	0.000216174	0.000176772	0.00041738	0.000506048	0.000391694	0.000372782
ENSG00000111786_SRSF9	0.000284236	0.000334606	0.000475773	0.00017675	0.000177191	0.000285321	0.00016621	0.000264169	0.000247525	0.000172715
ENSG00000111790_FGFR1OP2	0.000504858	0.000867709	0.00107733	0.000624489	0.000397035	0.000538237	0.000523087	0.0013566	0.00106854	0.00134169
ENSG00000111802_TDP2	0.000410065	0.00033989	0.000246195	0.000239566	0.000137524	0.000143737	0.000157856	0.000539625	0.000390047	0.00027277
ENSG00000111817_DSE	0.00429051	0.00272764	0.00326127	0.00198153	0.00355062	0.00302845	0.00292897	0.00501165	0.00391964	0.00418669
ENSG00000111832_RWDD1	4.34985e-05	5.59937e-05	3.65155e-05	4.05541e-05	3.38115e-05	3.71852e-05	3.40896e-05	1.29526e-05	4.36886e-05	6.61597e-05
ENSG00000111845_PAK1IP1	0.00016918	0.000171115	0.000229723	8.78113e-05	7.24969e-05	0.000108011	0.000285449	0.000238682	0.000254291	0.000256877
ENSG00000111875_ASF1A	0.000197526	0.000332204	0.000222838	0.000213623	9.56488e-05	0.00011766	0.000159737	0.000464447	0.000281515	0.000150648
ENSG00000111880_RNGTT	6.02779e-05	7.43535e-05	6.76368e-05	6.26767e-05	3.92103e-05	7.02627e-05	6.07189e-05	6.23435e-05	7.64437e-05	0.000111452
ENSG00000111885_MAN1A1	0.000841069	0.000781525	0.000932876	0.000691173	0.000681107	0.000853209	0.000478881	0.000783749	0.00112945	0.00155727
ENSG00000111897_SERINC1	0.000348072	0.000449797	0.000405423	0.000390027	0.000161938	0.000279801	0.000316822	0.000526211	0.000411294	0.000540926
ENSG00000111912_NCOA7	0.000785143	0.000632827	0.000652871	0.000436962	0.000471144	0.000714047	0.000623634	0.000663939	0.000791863	0.000801674
ENSG00000111913_FAM65B	0.00127277	0.000927763	0.0013002	0.000601963	0.000618513	0.00050525	0.000748793	0.00219769	0.00136202	0.00086178
ENSG00000112031_MTRF1L	0.000134561	0.000186953	0.000142977	0.000260485	0.000167992	0.000344863	0.000394269	0.000286334	0.000474385	0.000315651
ENSG00000112062_MAPK14	0.00112897	0.000998732	0.00156741	0.000783597	0.000569468	0.00059317	0.000964219	0.00172233	0.00131452	0.000789309
ENSG00000112078_KCTD20	0.00495256	0.00352682	0.00387097	0.00302594	0.00269879	0.00489047	0.00357074	0.00441592	0.00542819	0.00478801
ENSG00000112079_STK38	0.000901839	0.000864912	0.000898055	0.000762993	0.000850388	0.00128355	0.000779232	0.00150806	0.00139031	0.00116013
ENSG00000112081_SRSF3	0.000510283	0.000729245	0.000467246	0.000485453	0.000262794	0.000272042	0.000481179	0.00159969	0.00061691	0.000511794
ENSG00000112096_SOD2	0.0953453	0.129887	0.0917706	0.0552309	0.0451479	0.0739082	0.119607	0.0828185	0.0905239	0.0837484
ENSG00000112110_MRPL18	0.000642936	0.000350009	0.000548443	0.00061069	0.000368129	0.000308448	0.000401017	0.00122004	0.000351784	0.000230784
ENSG00000112130_RNF8	0.000145466	0.00011993	0.000104467	7.13419e-05	9.69754e-05	0.000171586	0.000138385	0.000200397	0.000170837	0.0001134
ENSG00000112146_FBXO9	0.000254895	0.000468197	0.000406083	0.000360039	0.000367023	0.000457511	0.00044495	0.000284335	0.000443608	0.000503147
ENSG00000112159_MDN1	3.65041e-05	5.70008e-05	5.45487e-05	4.90726e-05	2.62912e-05	4.07694e-05	5.73832e-05	4.11146e-05	5.68343e-05	4.98459e-05
ENSG00000112195_TREML2	9.82653e-05	8.1664e-05	0.000142486	5.61717e-05	0.000106886	0.000126917	9.81862e-05	0.000176507	9.61296e-05	9.88511e-05
ENSG00000112200_ZNF451	0.000319364	0.000415693	0.000493168	0.000325756	0.000208865	0.000248765	0.000337178	0.000634316	0.00043791	0.000495439
ENSG00000112210_RAB23	3.32612e-05	3.89233e-05	6.08832e-05	3.63279e-05	4.33888e-05	3.81795e-05	5.73571e-05	4.73795e-05	4.52456e-05	4.76605e-05
ENSG00000112234_FBXL4	0.00118639	0.00169233	0.00130812	0.00056011	0.000903111	0.00104925	0.00121653	0.00245072	0.00156062	0.00125373
ENSG00000112237_CCNC	2.28828e-05	8.12016e-05	5.84149e-05	4.6205e-05	3.71809e-05	3.96665e-05	5.55287e-05	9.50713e-05	8.80972e-05	6.5994e-05
ENSG00000112242_E2F3	0.000821013	0.000540694	0.000724122	0.00039278	0.000374494	0.000378077	0.000509276	0.000847201	0.000560851	0.000703758
ENSG00000112245_PTP4A1	0.00106476	0.00158383	0.00117426	0.00132612	0.000768124	0.00097791	0.00185109	0.00185705	0.00166772	0.00119758
ENSG00000112249_ASCC3	3.47843e-05	8.21134e-05	6.33585e-05	4.63306e-05	4.88963e-05	4.49272e-05	7.694e-05	6.21738e-05	7.20209e-05	7.92641e-05
ENSG00000112282_MED23	3.81255e-05	5.27797e-05	2.86415e-05	3.0739e-05	2.9158e-05	5.63192e-05	5.8061e-05	1.58242e-05	4.62442e-05	5.26612e-05
ENSG00000112290_WASF1	0.000190614	0.000438172	0.00033804	0.000294189	0.000266777	0.000265521	0.000192339	0.000359406	0.000216309	0.000199768
ENSG00000112299_VNN1	0.000218239	0.00022778	0.000300517	0.000130178	0.000217997	0.00019035	0.00020545	0.000371089	0.000267229	0.000161988
ENSG00000112304_ACOT13	0.000128114	7.22961e-05	0.00017212	9.42209e-05	0.000112314	0.000430982	0.000113645	0.000458938	0.000124991	0.00027401
ENSG00000112305_SMAP1	0.000144439	0.000123358	0.00010384	0.000140184	0.000111393	0.000109052	0.000185769	8.33001e-05	0.000158448	9.50256e-05
ENSG00000112306_RPS12	0.00040131	0.000469248	0.000663411	0.000539521	0.000306497	0.000383858	0.000555012	0.000475612	0.000725761	0.000403459
ENSG00000112308_C6orf62	0.00371546	0.00301514	0.00248636	0.00179134	0.00210188	0.00374988	0.00331058	0.00263391	0.00334204	0.00446856
ENSG00000112335_SNX3	0.00805036	0.0138311	0.00991376	0.0084599	0.00718383	0.00710536	0.00792542	0.0125561	0.00785415	0.00705166
ENSG00000112367_FIG4	8.5723e-05	0.000110205	0.000121296	9.25449e-05	3.5027e-05	4.57576e-05	9.89499e-05	4.01254e-05	0.000133025	8.40045e-05
ENSG00000112406_HECA	0.000537649	0.000232016	0.000313541	0.000230696	0.000215804	0.000471071	0.00043788	0.000438895	0.000474225	0.000452078
ENSG00000112419_PHACTR2	0.000558355	0.000953799	0.000543435	0.000392378	0.000375828	0.000860841	0.000942002	0.00146456	0.00120318	0.000764649
ENSG00000112511_PHF1	4.91348e-05	6.29752e-05	3.32652e-05	5.74494e-05	1.67026e-05	0.000105123	4.31408e-05	1.98387e-05	4.06783e-05	3.00096e-05
ENSG00000112514_CUTA	0.000351264	0.000639049	0.000422734	0.000190697	0.000179092	0.000201414	0.000310301	0.000251062	0.000291438	0.000183947
ENSG00000112531_QKI	0.00105836	0.000867362	0.000979882	0.000577752	0.00056838	0.000754378	0.000745623	0.0010883	0.0011657	0.00120504
ENSG00000112576_CCND3	0.0222492	0.0291283	0.0305571	0.0190898	0.0211567	0.0245513	0.0249368	0.0149616	0.0177948	0.0275465
ENSG00000112584_FAM120B	0.00011175	0.000127492	8.97627e-05	6.52701e-05	7.04901e-05	4.69863e-05	0.000109812	0.000114185	8.89269e-05	0.000102104
ENSG00000112624_KIAA0240	0.000823612	0.000727949	0.000858056	0.000417244	0.000361745	0.000519837	0.000681146	0.00095448	0.000556533	0.000664032
ENSG00000112655_PTK7	0.000622159	0.000798719	0.000467568	0.000448462	0.000375799	0.000483384	0.000401841	0.000432534	0.000666012	0.000936808
ENSG00000112658_SRF	0.000394709	0.000348128	0.000338814	0.000181521	0.000289573	0.000299063	0.000216231	0.000201651	0.000243817	0.000356509
ENSG00000112664_NUDT3	0.00330991	0.00146768	0.00116639	0.0010803	0.00168821	0.00104264	0.000873917	0.000909853	0.00113725	0.00201034
ENSG00000112679_DUSP22	0.00251453	0.0035645	0.00246195	0.00287926	0.00138022	0.00227873	0.00296534	0.00243116	0.00142033	0.00578242
ENSG00000112695_COX7A2	0.000328722	0.000583538	0.000369549	0.000277045	0.000244691	0.000155743	0.000346419	0.000311958	0.000347286	0.00026374
ENSG00000112697_TMEM30A	0.000165319	0.000203988	0.000177339	0.000186747	0.000133695	0.000225474	0.000179822	0.000196506	0.00027663	0.000407367
ENSG00000112701_SENP6	0.000729441	0.000853176	0.000781208	0.000625961	0.00057981	0.000633749	0.000806434	0.000926622	0.00103418	0.000782788
ENSG00000112739_PRPF4B	3.58743e-05	2.35925e-05	6.19555e-05	2.81827e-05	2.05848e-05	3.74713e-05	4.14575e-05	2.67493e-05	5.75479e-05	4.64786e-05
ENSG00000112787_FBRSL1	0.000314331	0.000358172	0.000311473	0.000251809	0.000200376	0.000560905	0.000520205	0.000189906	0.000231649	0.0003044
ENSG00000112851_ERBB2IP	0.00294857	0.0031739	0.00270882	0.00208339	0.00179809	0.00219439	0.00300826	0.00387394	0.00338028	0.00325507
ENSG00000112893_MAN2A1	0.00163226	0.00202773	0.00180029	0.00154417	0.00118314	0.00143849	0.00213601	0.00175612	0.0021563	0.00196488
ENSG00000112941_PAPD7	5.41979e-05	7.83547e-05	0.000103419	3.52822e-05	4.90505e-05	6.47203e-05	7.94109e-05	6.1019e-05	6.08643e-05	0.000105745
ENSG00000112972_HMGCS1	0.000109095	0.000178828	0.000154662	0.00011851	7.77618e-05	0.000139728	0.000197693	0.000194218	0.000182327	0.000130631
ENSG00000112977_DAP	0.0042219	0.0044873	0.003277	0.00310293	0.0036399	0.00979405	0.00399215	0.00341947	0.00412982	0.00853268
ENSG00000112992_NNT	0.000902495	0.00106127	0.000772484	0.000792776	0.000650498	0.000906505	0.00100437	0.000916485	0.00118187	0.00108908
ENSG00000113013_HSPA9	4.53578e-05	8.85848e-05	7.89595e-05	4.49418e-05	5.6059e-05	7.63544e-05	7.56855e-05	5.03498e-05	8.58195e-05	7.09351e-05
ENSG00000113068_PFDN1	0.000110512	0.000316263	0.000180649	0.000127553	9.31537e-05	0.000238725	0.000168682	7.14898e-05	0.000245566	0.000220878
ENSG00000113083_LOX	6.76666e-05	3.47838e-05	9.90819e-05	0.000105828	0.000152492	6.5458e-05	6.60409e-05	7.77193e-05	0.000162639	0.00016843
ENSG00000113140_SPARC	0.0954706	0.0715311	0.0594192	0.0634454	0.0637616	0.111282	0.0726156	0.0905266	0.0943618	0.107118
ENSG00000113141_IK	0.000133112	0.000120319	0.00018634	9.15637e-05	4.54321e-05	5.23284e-05	0.000204037	0.000183751	0.000198129	8.37409e-05
ENSG00000113163_COL4A3BP	5.89217e-05	9.60519e-05	9.51253e-05	8.38188e-05	6.63356e-05	0.000104756	6.85151e-05	0.000145281	0.000152731	0.000141034
ENSG00000113269_RNF130	0.000391285	0.000566632	0.000409452	0.000395334	0.000712968	0.000702816	0.000492514	0.000632117	0.000954232	0.000749689
ENSG00000113282_CLINT1	0.00129295	0.00178658	0.00181742	0.00118296	0.000570572	0.00084622	0.000925939	0.00160962	0.00177136	0.00154123
ENSG00000113300_CNOT6	0.000180532	0.00020465	0.000194588	0.000190223	0.000136792	0.000198016	0.000284948	0.000254171	0.000237218	0.000288882
ENSG00000113312_TTC1	0.000302571	0.000292991	0.000285911	0.000144211	0.000129363	0.000123149	0.000208566	0.000198192	0.000334621	0.000203518
ENSG00000113318_MSH3	4.49699e-05	4.58724e-05	4.26598e-05	4.40235e-05	4.0296e-05	4.0591e-05	3.86554e-05	6.1708e-05	4.69612e-05	4.97092e-05
ENSG00000113319_RASGRF2	5.56065e-05	9.72151e-05	3.70689e-05	9.46409e-05	3.82822e-05	0.000108932	0.000112493	0.000416701	0.000168505	0.00018654
ENSG00000113328_CCNG1	0.00254038	0.00145622	0.00250355	0.00124066	0.00168895	0.00217849	0.00185235	0.00190337	0.00214443	0.00246853
ENSG00000113356_POLR3G	0.000358027	0.000290161	0.000208317	0.000143758	0.000124783	0.000100549	0.000219448	0.000553807	0.000309435	0.000175169
ENSG00000113360_DROSHA	0.000107401	0.000227299	0.000185406	9.56748e-05	9.36504e-05	0.00012688	0.000215763	0.000187478	0.000255964	8.47819e-05
ENSG00000113369_ARRDC3	0.000594392	0.000532789	0.000647426	0.000471351	0.000304273	0.000319961	0.000323303	0.001377	0.00102555	0.000381008
ENSG00000113384_GOLPH3	0.000515217	0.000536915	0.000499457	0.000382503	0.000291045	0.00039266	0.000479094	0.000763092	0.000616037	0.000633508
ENSG00000113387_SUB1	0.000551491	0.000975142	0.00113307	0.000562397	0.000458271	0.00046203	0.00025206	0.00233093	0.000633632	0.000637843
ENSG00000113391_FAM172A	0.000202237	0.000199927	0.000268762	0.000171972	0.000188159	0.00038089	0.000285802	4.5839e-05	0.000363233	0.000286047
ENSG00000113441_LNPEP	0.000533527	0.000572886	0.000504405	0.000508339	0.000429188	0.000709866	0.000576157	0.000541008	0.000627559	0.000964727
ENSG00000113448_PDE4D	0.00125931	0.00145785	0.00170946	0.00114383	0.000834633	0.000876219	0.00151723	0.0014425	0.00248678	0.00158351
ENSG00000113522_RAD50	0.000112799	0.000119896	8.23414e-05	6.69776e-05	5.58298e-05	5.13425e-05	6.03144e-05	0.000121741	0.000141983	0.000146735
ENSG00000113532_ST8SIA4	0.00011322	0.000183924	0.000163929	0.00015189	7.81762e-05	0.000115047	0.000109097	0.000175245	0.000240437	0.000200244
ENSG00000113558_SKP1	0.00625725	0.00935219	0.00558632	0.00498909	0.00489844	0.00460137	0.0101946	0.00647111	0.00845259	0.00650169
ENSG00000113569_NUP155	3.15974e-05	5.368e-05	4.35024e-05	4.12284e-05	2.18273e-05	3.76071e-05	4.92943e-05	3.07719e-05	4.87614e-05	2.56082e-05
ENSG00000113575_PPP2CA	0.000206842	0.000221353	0.000259501	0.000185019	0.000135827	0.000173752	0.000164702	0.000232644	0.000288795	0.00026543
ENSG00000113580_NR3C1	0.000186183	0.000204521	0.000307584	0.000158264	0.000102404	0.000160602	0.000146288	0.000314855	0.000266687	0.000248465
ENSG00000113583_C5orf15	0.000157476	0.000282508	0.000341119	0.000109759	8.52592e-05	0.000112799	0.000166315	0.000297366	0.000167289	0.000224443
ENSG00000113597_C5orf44	7.86806e-05	9.78431e-05	5.24909e-05	6.13976e-05	5.55972e-05	7.83127e-05	6.27309e-05	7.80945e-05	0.000104154	0.000106954
ENSG00000113615_SEC24A	8.25027e-05	0.000171199	0.000176257	0.00011475	7.55362e-05	0.000106436	0.000158238	0.00015118	0.000134416	0.000127806
ENSG00000113638_TTC33	0.00168871	0.00156205	0.00225132	0.00169964	0.00153102	0.00158654	0.00209984	0.00308603	0.00238048	0.0030146
ENSG00000113643_RARS	0.000674038	0.00121736	0.00119678	0.000675542	0.000817636	0.000906723	0.00107344	0.000779742	0.00156446	0.0010475
ENSG00000113648_H2AFY	0.000102473	0.00017774	0.000181525	9.67085e-05	7.39505e-05	0.00013138	0.000123918	0.000168772	0.000218242	0.00015884
ENSG00000113658_SMAD5	0.000146432	0.0007494	0.000177446	0.00130185	0.000409293	0.000102999	0.000631436	0.00110424	0.0009294	0.000139813
ENSG00000113712_CSNK1A1	0.00110697	0.00125144	0.00131034	0.000804948	0.000792012	0.00106273	0.000927694	0.0014387	0.0012378	0.00101019
ENSG00000113719_ERGIC1	0.00045495	0.000635835	0.000746418	0.000403463	0.000365564	0.000371519	0.000426257	0.000355953	0.000588012	0.000623763
ENSG00000113732_ATP6V0E1	0.0115072	0.0101899	0.0132804	0.00713636	0.0094343	0.0104837	0.0144283	0.0135791	0.0162897	0.0125034
ENSG00000113742_CPEB4	0.00135635	0.00119105	0.00151741	0.000902139	0.000693068	0.000677997	0.000618537	0.00118963	0.000995142	0.00138494
ENSG00000113758_DBN1	0.00127797	0.00141821	0.00109206	0.00106018	0.000692037	0.000555373	0.000628523	0.000777025	0.000487786	0.0014304
ENSG00000113761_ZNF346	0.000383893	0.000462421	0.000312553	0.00016905	0.000192779	0.000144324	0.000259499	0.000489223	0.000248734	0.000194605
ENSG00000113810_SMC4	0.000139711	0.00017856	0.000120327	9.11845e-05	6.5905e-05	7.34998e-05	0.000124461	0.000185456	0.000177695	0.000109802
ENSG00000113811_RP11-884K10.5	6.09553e-05	0.000116115	0.000101217	9.77031e-05	7.72881e-05	8.87962e-05	2.48793e-05	8.58228e-05	0.000201609	0.000190257
ENSG00000113845_TIMMDC1	0.000673001	0.000919509	0.00064629	0.000422623	0.000278135	0.0002949	0.000654618	0.000493768	0.000699215	0.000555833
ENSG00000113851_CRBN	0.00210857	0.00235165	0.00348719	0.00223719	0.00155421	0.0018554	0.0018045	0.0054862	0.00236751	0.00321807
ENSG00000113924_HGD	0.00567182	0.00425001	0.00442026	0.00293953	0.00167411	0.00208172	0.00462962	0.00471135	0.00418707	0.00185174
ENSG00000113971_NPHP3	0.000152132	0.000229364	0.000276532	0.000167981	0.000104814	0.000165503	0.000200004	0.000173388	0.000293254	0.000297894
ENSG00000114026_OGG1	0.000263088	0.000391932	0.000227999	0.000186811	0.000164328	0.000228799	0.000215864	0.000216961	0.000271674	0.000159789
ENSG00000114030_KPNA1	0.000254999	0.000227573	0.000248931	0.00016145	0.000153201	0.000204832	0.000184323	0.000346533	0.000295049	0.000243553
ENSG00000114054_PCCB	0.000152697	8.34322e-05	0.000266387	0.000122509	9.95954e-05	0.000131256	0.000152789	0.000135384	0.000151823	0.000112965
ENSG00000114062_UBE3A	0.000169285	0.00017998	0.000151604	0.000128738	9.014e-05	0.000129596	0.000164583	0.000104558	0.000224014	0.000150505
ENSG00000114098_ARMC8	0.00151769	0.00229639	0.00194844	0.00150612	0.00127032	0.0013168	0.00209526	0.00174163	0.00221816	0.00160933
ENSG00000114107_CEP70	0.000817661	0.00110142	0.00119164	0.000737086	0.000715595	0.000863635	0.00139888	0.00100581	0.00179889	0.00107835
ENSG00000114120_SLC25A36	8.13607e-05	0.000153253	0.000161099	7.14263e-05	5.28778e-05	8.50376e-05	0.000195072	6.81631e-05	0.000184009	9.83327e-05
ENSG00000114125_RNF7	6.60846e-05	0.000115355	8.44215e-05	6.2774e-05	5.54156e-05	4.24971e-05	3.4212e-05	6.44536e-05	6.24269e-05	0.000144593
ENSG00000114126_TFDP2	6.90853e-05	0.000110907	0.000155604	7.13242e-05	3.15621e-05	4.5598e-05	0.000120149	0.000176722	0.000136052	0.000145834
ENSG00000114127_XRN1	0.000385482	0.000411978	0.000342451	0.000298735	0.000220705	0.000248849	0.000345035	0.000429193	0.000445495	0.000470509
ENSG00000114166_KAT2B	0.000637799	0.000619555	0.000550484	0.000550841	0.000471363	0.000786638	0.000489474	0.000616763	0.000756705	0.00124683
ENSG00000114209_PDCD10	0.00326452	0.00421311	0.00406802	0.00274074	0.0018028	0.00138099	0.00214179	0.00649785	0.00258216	0.00214359
ENSG00000114302_PRKAR2A	2.52914e-05	4.03092e-05	4.08449e-05	2.93725e-05	2.94941e-05	2.11317e-05	4.07263e-05	6.12024e-05	2.11452e-05	6.18514e-05
ENSG00000114316_USP4	0.000510654	0.000454322	0.00041464	0.000424826	0.000422287	0.000460326	0.000831794	0.000444622	0.000724569	0.000413399
ENSG00000114331_ACAP2	0.000296581	0.000407986	0.000317792	0.000253799	0.000237754	0.000290162	0.000300132	0.000353611	0.000386542	0.000480685
ENSG00000114353_GNAI2	0.00435227	0.0055402	0.00543123	0.00329768	0.00338755	0.00598811	0.00415641	0.00525765	0.00508363	0.00718361
ENSG00000114354_TFG	0.000681493	0.000857614	0.00110808	0.000460187	0.000437711	0.00035855	0.000823134	0.00152994	0.000685263	0.000507059
ENSG00000114383_TUSC2	0.000217281	0.000281176	0.000205791	0.000105944	0.000158218	0.000152135	0.00032339	0.0002142	0.000174841	0.000226854
ENSG00000114416_FXR1	0.000225545	0.000186293	0.00028151	0.000170909	0.000157048	0.000201363	0.000213817	0.000235672	0.000294748	0.000248891
ENSG00000114439_BBX	0.000117736	0.000190542	0.000169105	9.88223e-05	0.000162362	0.000147892	0.000182682	0.000213954	0.000200775	0.000248576
ENSG00000114450_GNB4	0.0005929	0.000515513	0.000382825	0.000359908	0.000322168	0.000352678	0.000452482	0.000432048	0.000500974	0.000501003
ENSG00000114487_MORC1	0.000556703	0.00128105	0.000682178	0.000590996	0.000508195	0.00133925	0.000760532	0.00095948	0.000902108	0.000577845
ENSG00000114520_SNX4	9.91799e-05	0.000167584	0.000110003	0.000119512	8.38505e-05	9.70658e-05	0.00013748	0.000159483	0.000133223	0.000166787
ENSG00000114529_C3orf52	8.46595e-05	4.67633e-05	5.52945e-05	6.51116e-05	7.33565e-05	0.000121728	5.35282e-05	0.000168943	6.58883e-05	5.61839e-05
ENSG00000114541_FRMD4B	0.00236301	0.00353206	0.00323544	0.00230354	0.00105454	0.000921599	0.00179791	0.00575966	0.0026337	0.00478776
ENSG00000114573_ATP6V1A	0.00060664	0.000753702	0.000741656	0.000561068	0.000425368	0.000406453	0.000625186	0.0010256	0.000636931	0.000783142
ENSG00000114626_ABTB1	0.00439396	0.00140381	0.00230619	0.00111218	0.0017951	0.00471039	0.00282831	0.00293467	0.00313165	0.00494015
ENSG00000114648_KLHL18	9.66241e-05	4.97561e-05	6.91348e-05	4.70753e-05	4.42369e-05	3.80593e-05	2.75543e-05	6.22394e-05	0.000110099	8.91639e-05
ENSG00000114650_SCAP	8.98733e-05	0.000123225	0.000119528	6.13272e-05	8.05966e-05	8.90644e-05	0.000150344	0.000114109	0.000133519	0.000137297
ENSG00000114698_PLSCR4	0.000116971	0.000211526	0.000176492	0.000238103	0.00010503	0.000221469	0.0003809	0.000185817	0.000135704	0.00029497
ENSG00000114738_MAPKAPK3	0.000191909	0.000245306	0.000199217	0.000112274	0.000146382	0.000182662	0.00015274	0.000260559	0.000394165	0.000479221
ENSG00000114745_GORASP1	0.000130054	0.000180162	0.000174122	0.000142366	0.000111402	0.000169111	0.000140011	0.000114066	0.000208944	0.000256068
ENSG00000114770_ABCC5	0.000139063	9.82051e-05	8.01966e-05	8.19076e-05	5.47477e-05	8.03704e-05	7.92751e-05	0.000166341	0.000158833	4.22557e-05
ENSG00000114779_ABHD14B	0.000339	0.000519058	0.000375901	0.000393802	0.000353609	0.000696233	0.000294961	0.000275836	0.000263393	0.000662321
ENSG00000114784_EIF1B	0.00501136	0.00701542	0.00556917	0.00308458	0.00263454	0.00222728	0.00501507	0.0121887	0.00688223	0.00196348
ENSG00000114796_KLHL24	0.00103541	0.0010595	0.00144328	0.000826985	0.000597858	0.00107844	0.000980614	0.00260626	0.000849284	0.00140673
ENSG00000114805_PLCH1	0.000450152	0.000577684	0.000457736	0.000427554	0.000148574	0.000139524	0.0001991	0.000159523	0.000587482	0.000490437
ENSG00000114850_SSR3	0.000164227	0.000163209	0.000268814	0.000193378	0.000138811	0.000204595	0.000162031	0.000194687	0.000225792	0.000137315
ENSG00000114857_NKTR	0.000132728	0.000173179	0.000173513	0.00010528	0.000134515	0.00011856	0.000104841	7.58466e-05	0.000149227	0.000176182
ENSG00000114861_FOXP1	0.000647558	0.000481076	0.000565015	0.000285	0.00017	0.000162213	0.000545779	0.00181295	0.000536893	0.000374482
ENSG00000114867_EIF4G1	0.000298584	0.000281396	0.000301366	0.000181938	0.000176084	0.000279112	0.00020967	0.000209438	0.000247852	0.000320755
ENSG00000114902_SPCS1	0.000616107	0.00152369	0.000612579	0.000544664	0.000548493	0.00046083	0.000569131	0.000740459	0.000596802	0.000498784
ENSG00000114904_NEK4	0.000651091	0.000349188	0.000432228	0.000303132	0.000424571	0.000752461	0.000347408	0.000378748	0.000407065	0.000429497
ENSG00000114933_INO80D	0.000211521	0.000209002	0.000341942	0.00026204	0.000196933	0.000142711	0.00034698	0.000199456	0.000289063	0.00022265
ENSG00000114942_EEF1B2	8.4414e-05	0.000188254	0.000179237	0.000117598	6.29557e-05	5.59287e-05	0.000133822	0.000190388	0.000192023	0.0001401
ENSG00000114956_DGUOK	0.000393949	0.000761274	0.000336792	0.000335651	0.000179	0.000130104	0.000362479	0.000366255	0.000314096	0.000435169
ENSG00000114978_MOB1A	0.00751066	0.0100279	0.00963519	0.00838698	0.00746717	0.00636214	0.00944005	0.0113945	0.00848734	0.00891853
ENSG00000114982_KIAA1310	0.00287566	0.00185526	0.00186823	0.00155767	0.00143741	0.00277405	0.00180759	0.00149066	0.00216521	0.0029918
ENSG00000115020_PIKFYVE	0.000259788	0.000216148	0.000208034	0.000120858	0.000154685	0.000185086	0.00017166	0.000183576	0.000213191	0.000204318
ENSG00000115053_NCL	7.62965e-05	0.000132274	6.76319e-05	0.000104814	3.61309e-05	8.2532e-05	8.61438e-05	0.000107819	0.000137055	0.000147693
ENSG00000115073_ACTR1B	0.000148166	9.39857e-05	7.6731e-05	4.95045e-05	0.000112849	0.000156542	4.80467e-05	6.46736e-05	0.000159315	0.000145766
ENSG00000115084_SLC35F5	0.000131215	0.000302029	5.70742e-05	8.76787e-05	0.000272474	7.51602e-05	0.000129656	7.18553e-05	9.24628e-05	0.000293855
ENSG00000115091_ACTR3	0.00134522	0.00215666	0.0023968	0.00171048	0.00120012	0.000997319	0.00130657	0.00275863	0.00147389	0.00141764
ENSG00000115128_AC008073.5	0.000144606	0.000187165	0.00024564	0.000200762	0.000129321	4.78934e-05	7.35172e-05	0.000279293	0.000133803	0.000153802
ENSG00000115145_STAM2	7.93738e-05	9.38887e-05	8.54832e-05	9.11836e-05	7.06412e-05	5.59412e-05	0.000101386	9.65101e-05	8.89385e-05	9.98583e-05
ENSG00000115159_GPD2	0.000988776	0.00205039	0.00166869	0.0017021	0.00125769	0.00152041	0.000516165	0.00126806	0.00118148	0.00156587
ENSG00000115170_ACVR1	0.00301581	0.00231882	0.00238527	0.00227675	0.00229195	0.00361339	0.00222677	0.00205878	0.00176955	0.00402362
ENSG00000115204_MPV17	8.16847e-05	0.000133061	0.000197537	5.9743e-05	0.000192275	9.47106e-05	4.34756e-05	0.000366914	0.000222977	0.000205053
ENSG00000115216_NRBP1	0.000668492	0.000810593	0.000675941	0.000455053	0.000488863	0.000596383	0.000589553	0.0010068	0.000702673	0.000627405
ENSG00000115234_SNX17	0.000448047	0.000384703	0.000398486	0.00025663	0.000259496	0.000434741	0.000382162	0.000280174	0.000482644	0.000429625
ENSG00000115239_ASB3	6.38673e-05	6.96093e-05	7.86797e-05	3.91692e-05	6.19085e-05	5.40082e-05	5.25001e-05	9.36737e-05	5.55296e-05	6.25296e-05
ENSG00000115241_PPM1G	0.000154056	0.000142658	0.000153858	0.000146292	0.000151273	0.00014432	0.000323125	0.000151401	0.000266388	0.000260812
ENSG00000115268_RPS15	0.000215442	0.000345876	0.000134422	0.000116823	0.000162827	0.000109175	0.000102016	0.000405911	0.000130369	0.00010876
ENSG00000115271_GCA	5.1094e-05	0.000133934	0.000213473	8.96864e-05	0.000132362	0.000102118	0.000168739	0.00039011	0.000386222	0.000186245
ENSG00000115274_INO80B	5.64991e-05	1.88906e-05	2.25216e-05	2.9221e-05	1.06138e-05	1.7547e-05	4.18845e-05	0	0	2.89863e-05
ENSG00000115286_NDUFS7	5.05055e-05	0.000163826	9.1808e-05	4.36573e-05	5.92181e-05	5.80306e-05	7.61454e-05	6.65637e-05	6.70547e-05	4.17241e-05
ENSG00000115290_GRB14	0.00101506	0.00109585	0.00102177	0.00097555	0.000556151	0.000804069	0.000869867	0.00257095	0.00137525	0.00113614
ENSG00000115306_SPTBN1	0.00127504	0.00111896	0.00105784	0.00052666	0.000819405	0.000879697	0.000508879	0.000111246	0.000714936	0.000885199
ENSG00000115310_RTN4	0.00463718	0.0052145	0.00445059	0.00354276	0.00296072	0.00291437	0.00358237	0.00431363	0.00569628	0.00445917
ENSG00000115317_HTRA2	0.000162881	0.000195741	0.000151897	9.51856e-05	8.24982e-05	6.11984e-05	0.000128847	0.000111171	0.000132635	0.000132957
ENSG00000115318_LOXL3	0.000207918	0.000323169	0.000139593	0.000115705	0.000176836	0.000282766	0.000121582	0.000116195	0.000351782	0.000446145
ENSG00000115325_DOK1	0.000910442	0.00135884	0.00119632	0.000596026	0.000658522	0.000674103	0.000438768	0.000837628	0.000657624	0.000933142
ENSG00000115355_CCDC88A	9.51724e-05	0.000170143	0.00012573	7.57842e-05	7.95439e-05	6.96976e-05	0.000123159	0.000116661	0.000118722	0.000122172
ENSG00000115392_FANCL	0.00105226	0.00119105	0.00144536	0.000684539	0.000827059	0.000789885	0.00176288	0.00148327	0.00183445	0.001259
ENSG00000115415_STAT1	0.000103149	9.67212e-05	0.000126207	0.00011071	7.17956e-05	0.000202752	9.96688e-05	0.000345466	0.000221963	0.000248017
ENSG00000115419_GLS	0.000497653	0.000646579	0.000644801	0.000451813	0.000368573	0.000331551	0.000662116	0.000622234	0.000624311	0.000494551
ENSG00000115421_PAPOLG	3.42845e-05	5.72756e-05	8.89144e-05	4.97953e-05	6.43928e-05	7.76833e-05	0.000107566	8.04318e-05	8.80911e-05	9.38014e-05
ENSG00000115459_ELMOD3	7.46577e-05	0.00012488	0.000141705	8.8795e-05	9.01329e-05	8.50959e-05	9.40633e-05	0.000108451	0.000152175	0.00011785
ENSG00000115464_USP34	0.00070567	0.000708234	0.000682608	0.000566573	0.000599518	0.000925634	0.00072539	0.000598461	0.000939103	0.0009467
ENSG00000115484_CCT4	8.30389e-05	0.000137066	0.000100977	0.000121605	7.48338e-05	0.000107414	0.000124893	5.20667e-05	0.000165742	9.86315e-05
ENSG00000115504_EHBP1	0.000443091	0.000722402	0.0005049	0.000458272	0.000265628	0.000410541	0.000451114	0.000491035	0.000407366	0.000690148
ENSG00000115520_COQ10B	0.000190103	0.000233317	0.000349321	0.000179478	0.000145497	0.00012465	0.000228876	0.000379667	0.000190576	0.000170351
ENSG00000115523_GNLY	0.000367175	0.00123836	0.000705182	0.000644968	0.000427783	0.00106676	0.000622385	0.000944549	0.00138723	0.00062626
ENSG00000115524_SF3B1	0.00038646	0.00046384	0.000466998	0.000308735	0.000194155	0.000313327	0.00039616	0.000724572	0.00062126	0.000507095
ENSG00000115540_MOB4	0.000199579	0.000275657	0.000357354	0.000285074	0.000117539	0.000134885	0.00020008	0.000479121	0.000309515	0.000419644
ENSG00000115541_HSPE1	5.3568e-05	8.47528e-05	6.47714e-05	1.80223e-05	3.22626e-05	2.91918e-05	5.84472e-05	0.00011802	6.48268e-05	1.92377e-05
ENSG00000115548_KDM3A	0.000273366	0.000295056	0.000312889	0.000248107	0.000208528	0.000234917	0.000198413	0.000343624	0.00030754	0.000429119
ENSG00000115561_CHMP3	0.0019945	0.00141747	0.00162774	0.00103588	0.00105236	0.00210438	0.00192399	0.0023413	0.00203852	0.00172396
ENSG00000115641_FHL2	0.000556918	0.000207123	0.000751664	0.00019816	0.000226413	0.00018822	0.000554025	0.000436934	0.000459301	0.000476834
ENSG00000115649_CNPPD1	0.00100465	0.000881264	0.00106862	0.000764754	0.000399117	0.000596277	0.000710397	0.000564324	0.00138184	0.000751793
ENSG00000115652_UXS1	0.00413042	0.00398557	0.00348013	0.00231429	0.00245529	0.00319571	0.00265382	0.00540554	0.00378634	0.00397549
ENSG00000115657_ABCB6	0.000133703	0.000159781	7.02461e-05	5.40939e-05	7.19348e-05	7.39026e-05	6.19657e-05	8.54857e-05	9.39608e-05	9.53179e-05
ENSG00000115661_STK16	0.000260126	9.20284e-05	0.000114735	6.61427e-05	6.16935e-05	0.000103999	0.000154031	0.000116774	0.000108255	0.000147073
ENSG00000115677_HDLBP	0.000219723	0.00035455	0.000364312	0.000225761	0.000257305	0.000394661	0.000189495	0.00024721	0.00031513	0.000539326
ENSG00000115685_PPP1R7	0.000107533	0.000140053	0.000142118	0.000107545	4.59866e-05	8.32997e-05	7.53692e-05	4.11327e-05	0.000115326	5.80878e-05
ENSG00000115694_STK25	2.58249e-05	3.084e-05	4.51707e-05	2.93848e-05	1.88344e-05	1.98002e-05	1.6888e-05	3.40037e-05	3.21297e-05	3.83005e-05
ENSG00000115738_ID2	6.4628e-05	0.000316642	0.000212337	0.00012437	4.90508e-05	7.16961e-05	0.000165484	0.000723012	0.000220521	0.000147478
ENSG00000115756_HPCAL1	0.00365103	0.00324149	0.00439507	0.0028086	0.00242785	0.00413084	0.00215599	0.00170276	0.00334963	0.00441897
ENSG00000115758_ODC1	0.0133117	0.0177672	0.015642	0.0139283	0.0132199	0.0174891	0.01276	0.0133152	0.0250975	0.0191731
ENSG00000115760_BIRC6	0.000387361	0.000542046	0.000498076	0.000372451	0.000357465	0.000451478	0.000480008	0.000386066	0.000567672	0.000524614
ENSG00000115761_NOL10	0.000103548	0.000166812	0.000106403	0.000130056	5.28331e-05	4.76892e-05	9.41551e-05	0.000149984	0.000139684	0.000153887
ENSG00000115762_PLEKHB2	0.00108636	0.000979624	0.000768469	0.000690837	0.000807568	0.00116908	0.00111803	0.00080959	0.00114044	0.00123573
ENSG00000115808_STRN	0.00027279	0.000315932	0.000403489	0.000218483	0.000189864	0.000274761	0.000298475	0.000298435	0.000377361	0.000341665
ENSG00000115825_PRKD3	0.000439627	0.000657837	0.000642166	0.000328285	0.000429643	0.000383637	0.000990556	0.000705531	0.00063797	0.000532843
ENSG00000115827_DCAF17	8.51885e-05	0.000163944	0.000123839	8.43855e-05	6.61164e-05	9.07901e-05	0.000104846	0.000114225	0.000155528	0.000123961
ENSG00000115839_RAB3GAP1	0.000199193	0.000228165	0.000191317	0.000152001	0.000174563	0.00032402	0.000270595	0.000271977	0.000248846	0.000258265
ENSG00000115841_FAM82A1	0.000422888	0.000380689	0.000750883	0.000346146	0.000358394	0.000433563	0.000521897	0.000708984	0.00048719	0.000407468
ENSG00000115866_DARS	0.00012786	0.000232359	0.000180992	0.000140514	9.40454e-05	0.000167442	0.000316626	0.000168254	0.000111202	0.000165729
ENSG00000115904_SOS1	0.000246435	0.000193992	0.000265714	0.000131248	0.000123217	0.000125931	0.000170169	0.000260133	0.000244355	0.000206105
ENSG00000115935_WIPF1	0.0302071	0.027508	0.0261906	0.0187008	0.0236095	0.0237743	0.0248852	0.0227819	0.0211124	0.042107
ENSG00000115942_ORC2	4.2109e-05	0.000102035	7.22727e-05	7.04346e-05	9.44208e-05	6.31851e-05	0.000153328	0.000150742	0.000159952	0.000101636
ENSG00000115944_COX7A2L	0.000178447	0.000425209	0.00028375	0.000206398	0.000194454	0.000182893	0.000240541	0.000304733	0.000284708	0.000201237
ENSG00000115947_ORC4	0.000390052	0.000422381	0.000444708	0.000322069	0.000174625	0.000235128	0.000395034	0.000380069	0.000524218	0.000419611
ENSG00000115956_PLEK	0.0041871	0.0130012	0.0116368	0.0101136	0.00542429	0.00902825	0.00658015	0.00571629	0.00991576	0.014516
ENSG00000115966_ATF2	0.000833488	0.00129339	0.00103797	0.000784	0.000529496	0.000500572	0.00127105	0.00134178	0.00112935	0.000898824
ENSG00000115977_AAK1	0.000104166	0.000149405	0.000190053	9.67949e-05	0.000100616	8.17973e-05	0.000192105	0.000164301	0.000198818	0.000108305
ENSG00000115993_TRAK2	0.000770301	0.00112263	0.00157096	0.000854037	0.000633182	0.000996283	0.000837314	0.00179029	0.00151618	0.001482
ENSG00000116001_TIA1	0.000547947	0.000589298	0.000605356	0.00055428	0.000454343	0.000538083	0.000523521	0.00118977	0.000718388	0.000644
ENSG00000116030_SUMO1	0.00021257	0.000207969	0.000159625	5.20173e-05	9.98575e-05	0.000104392	0.000184448	0.000249816	0.000171081	0.000141709
ENSG00000116044_NFE2L2	0.00115293	0.00137549	0.00214961	0.00100923	0.000597098	0.000521332	0.00137534	0.00464198	0.0017824	0.00121557
ENSG00000116138_DNAJC16	0.000894261	0.00107495	0.000931872	0.000659908	0.000498974	0.000460716	0.0008172	0.000836467	0.000818403	0.000814749
ENSG00000116171_SCP2	0.000399441	0.00075785	0.000542131	0.00139042	0.0010453	0.000952661	0.0007718	0.000575249	0.00145042	0.00155627
ENSG00000116198_CEP104	7.63978e-05	0.000111912	0.000108547	5.57178e-05	6.19616e-05	6.17005e-05	6.53943e-05	6.16125e-05	8.83353e-05	6.31859e-05
ENSG00000116199_FAM20B	0.000623908	0.000788237	0.000309499	0.00033065	0.00073903	0.00141544	0.000599416	0.000332006	0.000693722	0.00103883
ENSG00000116209_TMEM59	0.000568678	0.000460373	0.00053561	0.000341835	0.000387362	0.000317772	0.000347547	0.000649745	0.000599404	0.000508741
ENSG00000116221_MRPL37	0.000424883	0.000168424	0.000351634	7.11828e-05	0.000362945	0.000308298	0.000172994	0.000572045	0.0001308	0.000171506
ENSG00000116260_QSOX1	0.000151964	5.78194e-05	7.86527e-05	0.000127251	0.000150817	0.000345372	4.50888e-05	8.6341e-05	0.000104486	0.00030887
ENSG00000116266_STXBP3	0.00112072	0.000982835	0.00111697	0.000778894	0.000538116	0.000794647	0.000989301	0.00145683	0.00119873	0.000907228
ENSG00000116288_PARK7	0.00486266	0.00750953	0.00512991	0.00328795	0.00357223	0.00494996	0.00415812	0.00558893	0.00626701	0.00377996
ENSG00000116337_AMPD2	0.00166062	0.00113648	0.00117556	0.00067603	0.000701744	0.000726169	0.00090823	0.000970474	0.00140266	0.00109702
ENSG00000116350_SRSF4	0.000536995	0.000557954	0.000630101	0.000215544	0.000222768	0.000321164	0.000513338	0.000583286	0.000521924	0.000536254
ENSG00000116406_EDEM3	8.85961e-05	0.000101439	0.000110224	5.16655e-05	6.72464e-05	0.000116797	3.74403e-05	4.20675e-05	8.87564e-05	0.000147696
ENSG00000116459_ATP5F1	8.66864e-05	0.000146881	0.000128201	7.83866e-05	5.92019e-05	4.37488e-05	0.000179024	0.000242554	0.000145766	0.000123924
ENSG00000116473_RAP1A	0.00204328	0.0030676	0.00296735	0.00208182	0.0010087	0.00172671	0.00143453	0.00442562	0.00261903	0.00204249
ENSG00000116478_HDAC1	0.000499695	0.000416981	0.000594737	0.000313028	0.000280914	0.00032072	0.000326324	0.000526274	0.000275126	0.000539929
ENSG00000116489_CAPZA1	0.00179502	0.00226071	0.00301896	0.00197647	0.00143085	0.0017591	0.00210494	0.0037848	0.00274962	0.0019894
ENSG00000116514_RNF19B	0.000353285	0.000351361	0.000446557	0.00019933	0.000152348	0.000180126	0.000226839	0.000409648	0.000505374	0.000296126
ENSG00000116525_TRIM62	5.91664e-05	6.17532e-05	3.67977e-05	2.22359e-05	3.40345e-05	4.4893e-05	2.1829e-05	6.64374e-05	4.68168e-05	6.63609e-05
ENSG00000116539_ASH1L	0.000291684	0.000519986	0.000457269	0.000286842	0.000235291	0.000353351	0.000353978	0.000377993	0.000312098	0.000424865
ENSG00000116560_SFPQ	0.00010474	0.00019142	0.000214546	0.000136979	0.000110051	0.000172235	0.00010691	0.000153481	0.00021583	0.000165199
ENSG00000116574_RHOU	9.26069e-05	0.000197074	0.00034822	0.000204914	0.000154351	8.31019e-05	8.24577e-05	0.000103187	0.000587813	6.00277e-05
ENSG00000116580_GON4L	0.000432558	0.000499739	0.000540134	0.000379453	0.00031927	0.000373245	0.000638205	0.000561122	0.000594195	0.00044897
ENSG00000116586_LAMTOR2	0.000130215	0.000413505	0.000264775	0.000118194	0.000244795	0.00013445	0.000182774	0.000217287	0.000259095	4.18531e-05
ENSG00000116604_MEF2D	0.0010154	0.000808958	0.000865403	0.00043237	0.000388687	0.000393596	0.00056618	0.000919632	0.000716076	0.000550358
ENSG00000116652_DLEU2L	0.000139968	0.000204181	0.00014648	0.000152467	7.93597e-05	0.000182168	0.000151277	0.000330637	0.000298073	0.000107264
ENSG00000116667_C1orf21	4.39242e-05	6.71585e-05	6.2545e-05	3.65249e-05	4.0954e-05	5.05837e-05	8.49895e-05	9.8302e-05	0.000103143	7.29431e-05
ENSG00000116668_SWT1	0.000586867	0.000782737	0.00061935	0.000562949	0.000433008	0.000341818	0.00083449	0.000685452	0.000796795	0.000444442
ENSG00000116675_DNAJC6	0.000838974	0.000656106	0.000875416	0.000668484	0.000536224	0.000435832	0.000720922	0.000699283	0.000898119	0.000575102
ENSG00000116678_LEPR	0.00088861	0.000966364	0.00117104	0.000694873	0.000743728	0.000746739	0.000892362	0.00137512	0.00120816	0.0014829
ENSG00000116679_IVNS1ABP	0.00189422	0.00378085	0.00202232	0.00184681	0.00165893	0.00197481	0.00213876	0.00226518	0.00234546	0.00409472
ENSG00000116685_KIAA2013	0.000312171	0.000524233	0.000338981	0.000414421	0.000191941	0.000880722	0.000357256	0.00011468	0.000738986	0.000564571
ENSG00000116688_MFN2	0.00582206	0.00300988	0.000641826	0.00630095	0.00656705	0.000899988	0.0036612	0.00371013	0.00484768	0.0106198
ENSG00000116698_SMG7	0.000350155	0.000235608	0.000179786	0.000289627	0.000252047	0.000330228	0.000340273	0.000150667	0.000226077	0.000415276
ENSG00000116704_SLC35D1	7.96791e-05	0.000156372	0.000139495	0.000122214	0.000115335	4.52446e-05	5.28343e-05	0.000170227	7.72875e-05	0.000153544
ENSG00000116711_PLA2G4A	0.00041002	0.000469461	0.000585117	0.000305785	0.000261862	0.000384506	0.000619617	0.000652962	0.000543015	0.000443451
ENSG00000116717_GADD45A	0.00142232	0.0022337	0.001705	0.00128486	0.000735138	0.000581272	0.000671701	0.00205406	0.00123748	0.00102777
ENSG00000116731_PRDM2	9.53422e-05	0.000122916	9.05806e-05	5.02634e-05	5.18333e-05	3.98962e-05	6.00552e-05	0.000123515	8.91472e-05	4.05223e-05
ENSG00000116747_TROVE2	0.000803975	0.00111769	0.00108051	0.000965725	0.000710672	0.00104972	0.000817867	0.000947712	0.000942951	0.00197751
ENSG00000116750_UCHL5	9.03683e-05	0.000163647	0.000154998	0.00015954	7.14017e-05	0.000122205	0.000168748	0.000162908	0.000213407	0.000202973
ENSG00000116754_SRSF11	0.000174881	0.000193465	0.000255935	7.03302e-05	0.000157185	6.82822e-05	0.000217023	0.000249234	0.000236475	0.000261915
ENSG00000116786_PLEKHM2	0.000146471	0.000164528	0.00013899	5.83009e-05	6.69851e-05	9.31164e-05	6.17008e-05	7.88451e-05	0.000131939	0.00013851
ENSG00000116793_PHTF1	0.000276771	0.000355251	0.000255219	0.000278653	0.000145038	0.000346653	0.000249817	0.000373005	0.000455717	0.000346327
ENSG00000116815_CD58	0.000138857	0.00022975	0.000205196	0.000172427	0.000108364	7.98015e-05	7.27701e-05	0.000435296	0.000189352	0.000140814
ENSG00000116857_TMEM9	9.23934e-05	0.000593891	0.00045977	0.000359459	0.000164653	0.000114324	0.000403533	0.000204339	0.000627947	0.000195906
ENSG00000116871_MAP7D1	0.000267995	0.0003042	0.00016378	0.000169317	0.00013351	0.000136533	0.000187623	0.000285291	0.00026942	0.000191394
ENSG00000116906_GNPAT	0.000178083	0.000379604	0.000395137	0.000260702	0.000148676	0.000131688	0.000313143	0.0010276	0.00058364	0.000220878
ENSG00000116918_TSNAX	0.000131628	0.000201987	0.000163626	8.8176e-05	8.93077e-05	0.000114773	0.000146606	9.1685e-05	0.000250888	0.000254221
ENSG00000116957_TBCE	9.22535e-05	0.000230941	0.000121342	9.08094e-05	5.0105e-05	7.93082e-05	0.000143693	0.000147611	0.000242476	9.1658e-05
ENSG00000116962_NID1	0.000637196	0.000250925	0.000430904	0.000475362	0.000440345	0.00116716	0.000556948	0.000762446	0.00064218	0.00104407
ENSG00000116977_LGALS8	0.00218156	0.0010715	0.00212056	0.00152435	0.000866696	0.0011668	0.00116443	0.00239821	0.00224077	0.00116082
ENSG00000116984_MTR	0.000253766	0.00027812	0.000244141	0.000237292	0.00018789	0.000157893	0.000208728	0.000177101	0.000270005	0.00019602
ENSG00000117000_RLF	0.000185243	0.000258805	0.00026096	0.000217523	0.000146504	0.000163926	0.000314564	0.000269258	0.000383464	0.000306265
ENSG00000117020_AKT3	0.00139545	0.00182089	0.00113872	0.00114154	0.000785317	0.00129567	0.0024046	0.00195684	0.00235625	0.00198104
ENSG00000117054_ACADM	0.000415977	0.000582293	0.000529175	0.000427008	0.000212233	0.000260047	0.000501683	0.000564001	0.00037942	0.00023963
ENSG00000117139_KDM5B	8.67545e-05	0.000105206	0.000102913	4.48193e-05	3.82735e-05	4.68436e-05	0.000105566	9.14173e-05	8.2456e-05	7.81109e-05
ENSG00000117151_CTBS	5.52157e-05	6.50017e-05	0.00012145	8.77561e-05	6.17524e-05	5.90622e-05	6.88117e-05	8.5772e-05	0.000131237	0.000172974
ENSG00000117153_KLHL12	0.000244646	0.000119921	0.000287464	0.000138028	0.000140216	0.000127794	0.000151755	0.000182503	0.000168525	0.000192606
ENSG00000117155_SSX2IP	0.00198915	0.00219574	0.00292664	0.00202556	0.00160693	0.00179628	0.00157823	0.00305053	0.00266441	0.0019695
ENSG00000117222_RBBP5	6.52644e-05	6.1554e-05	4.27329e-05	3.4876e-05	5.29405e-05	5.70084e-05	6.01485e-05	7.30832e-05	7.19702e-05	5.74751e-05
ENSG00000117289_TXNIP	0.00267915	0.00244095	0.0041142	0.00167152	0.0012651	0.000715132	0.00103427	0.00701965	0.00389075	0.00223356
ENSG00000117298_ECE1	0.00362261	0.00354709	0.00263278	0.00241101	0.0026908	0.00347453	0.00236798	0.00292593	0.0024353	0.00640303
ENSG00000117305_HMGCL	0.000182439	0.000220643	0.000185782	0.000114141	9.16807e-05	6.98837e-05	0.000175208	0.0001773	7.92971e-05	0.000246267
ENSG00000117335_CD46	0.000448662	0.000798511	0.000672013	0.000702404	0.000643474	0.000571318	0.000575291	0.000826334	0.00117218	0.00102688
ENSG00000117360_PRPF3	7.08647e-05	8.58655e-05	0.000109646	7.394e-05	5.85311e-05	5.11108e-05	9.41806e-05	0.000177577	0.000146451	7.42902e-05
ENSG00000117362_APH1A	0.000366239	0.00066012	0.000513064	0.0003018	0.000389489	0.000418596	0.000534274	0.000245303	0.000448046	0.00060194
ENSG00000117385_LEPRE1	6.42028e-05	5.53941e-05	6.26256e-05	4.70067e-05	9.33708e-05	6.27406e-05	4.49762e-05	6.78162e-05	5.64693e-05	8.68911e-05
ENSG00000117400_MPL	0.00667964	0.00736034	0.00732947	0.00589932	0.0055878	0.00941072	0.00411752	0.00828264	0.00859976	0.0150782
ENSG00000117410_ATP6V0B	0.000208734	7.28579e-05	0.000269703	0.000106861	7.47568e-05	0.000253998	0.000296728	0.00020701	0.000269517	0.000286246
ENSG00000117419_ERI3	0.000347645	0.000596092	0.000451181	0.000271782	0.000264979	0.000329361	0.000472223	0.000369054	0.000424965	0.000134681
ENSG00000117475_BLZF1	0.000297896	0.000566454	0.000666553	0.000585399	0.000139585	0.000114994	0.00019676	0.00121064	0.000569925	0.000620607
ENSG00000117500_TMED5	0.000196622	0.00023341	0.000226708	0.000145977	0.000123776	0.000131199	0.0002003	0.000211035	0.0002305	0.000279227
ENSG00000117505_DR1	0.00187051	0.00269379	0.00281714	0.00175514	0.00168696	0.00212181	0.00190123	0.00250162	0.00324105	0.00321806
ENSG00000117523_PRRC2C	0.00149735	0.00123852	0.00148397	0.000915282	0.000929131	0.000978165	0.00172549	0.00169126	0.00125984	0.00167379
ENSG00000117533_VAMP4	7.90322e-05	0.000134181	0.000140632	8.93161e-05	7.52609e-05	0.000113572	6.86188e-05	0.000124167	8.32931e-05	0.000130896
ENSG00000117569_PTBP2	0.000301922	0.000417276	0.00044492	0.000293086	0.000227167	0.000236913	0.000339956	0.000390837	0.000520383	0.000467525
ENSG00000117586_TNFSF4	0.00419435	0.00465785	0.00611046	0.00450304	0.00226385	0.0026226	0.00532582	0.00915093	0.00818653	0.00552107
ENSG00000117592_PRDX6	0.0225246	0.0294468	0.02089	0.0211778	0.0167265	0.0192824	0.0218452	0.0220215	0.0268117	0.0198921
ENSG00000117602_RCAN3	0.000442142	0.000648005	0.000763529	0.000457232	0.000329157	0.000381895	0.000492859	0.000743346	0.00054214	0.000724849
ENSG00000117614_SYF2	0.000301932	0.000521053	0.000404002	0.00024186	0.000148767	0.000147731	0.000225543	0.000552258	0.000375775	0.000283581
ENSG00000117616_C1orf63	6.12759e-05	0.000186016	0.000248005	7.0036e-05	3.29805e-05	5.53799e-05	6.98856e-05	0.000180113	0.000365224	3.13122e-05
ENSG00000117620_SLC35A3	6.44414e-05	6.45513e-05	8.97854e-05	0.00011286	5.32054e-05	7.74956e-05	0.000132022	9.17329e-05	0.000131891	0.000106836
ENSG00000117625_RCOR3	0.00201723	0.00157232	0.00169893	0.00141835	0.000850964	0.000781212	0.00130071	0.00173858	0.00127021	0.00123182
ENSG00000117640_FAM54B	0.0042691	0.00477885	0.00475521	0.00314126	0.00439199	0.00333388	0.00451624	0.00471575	0.00405372	0.00521292
ENSG00000117682_DHDDS	0.000100499	0.000117892	8.66683e-05	8.95745e-05	3.58057e-05	8.55109e-05	9.66404e-05	0.000145864	9.57171e-05	7.98815e-05
ENSG00000117691_NENF	0.00329821	0.00359845	0.00429815	0.00386212	0.00200107	0.0032271	0.0026447	0.00318692	0.00434317	0.00243814
ENSG00000117713_ARID1A	0.00115848	0.000807783	0.000934408	0.000442658	0.000546207	0.000587433	0.000665085	0.000918648	0.000865847	0.000889714
ENSG00000117751_PPP1R8	0.000128092	0.000133841	8.81233e-05	9.77604e-05	7.3715e-05	5.31143e-05	9.23257e-05	7.8449e-05	0.000108058	0.000150167
ENSG00000117758_STX12	4.22455e-05	7.9223e-05	7.85244e-05	4.60564e-05	5.34231e-05	2.15591e-05	5.61234e-05	7.15724e-05	5.91782e-05	5.24117e-05
ENSG00000117859_OSBPL9	0.000102751	0.000154851	0.000201645	8.55731e-05	9.29935e-05	0.000104165	0.000160152	0.000262613	0.000106023	0.000116132
ENSG00000117862_TXNDC12	0.000179685	0.000197647	0.000136625	9.06678e-05	0.000135628	0.000100599	0.000202914	6.9687e-05	0.000201859	0.000203811
ENSG00000117899_MESDC2	0.000134344	0.000244933	0.000108668	0.000112718	0.000119005	9.44958e-05	3.32465e-05	6.86866e-05	0.000125484	0.000202209
ENSG00000117984_CTSD	0.00550202	0.00506705	0.00394306	0.00282746	0.00437765	0.00558134	0.00203325	0.0029818	0.00401705	0.00520478
ENSG00000118007_STAG1	0.000361717	0.0004704	0.000422579	0.000368632	0.000282186	0.000303285	0.000346564	0.000576883	0.000437039	0.000447068
ENSG00000118058_MLL	0.000150859	0.000129699	9.99029e-05	6.28854e-05	8.39063e-05	0.000101269	0.00013084	0.000118721	0.000135742	0.000134497
ENSG00000118096_IFT46	0.000122939	0.000128097	0.000119294	0.000101443	8.40194e-05	0.000113761	0.000175063	0.00013485	0.000228297	0.0001177
ENSG00000118181_RPS25	0.000254021	0.000496106	0.000462786	0.000202369	9.45699e-05	0.000271174	0.000508619	0.000206041	0.000479685	0.000499685
ENSG00000118193_KIF14	4.34317e-05	9.39219e-05	8.60244e-05	5.40167e-05	3.58245e-05	5.05564e-05	9.71481e-05	9.64017e-05	0.000112452	5.1707e-05
ENSG00000118197_DDX59	5.96637e-05	7.38453e-05	9.95624e-05	4.70596e-05	2.07222e-05	6.71942e-05	6.0148e-05	3.81617e-05	8.36681e-05	7.85861e-05
ENSG00000118217_ATF6	0.000113402	0.000279681	0.00020926	0.000114467	8.4668e-05	0.000121674	0.000209752	0.000296242	0.0003854	0.00026263
ENSG00000118260_CREB1	0.000780933	0.0010151	0.00104855	0.000572994	0.000437234	0.000470934	0.000707324	0.00116551	0.000818245	0.000821182
ENSG00000118263_KLF7	0.000206869	0.000472205	0.000316987	0.000295967	0.00021054	0.000261771	0.000276068	0.000245825	0.000481516	0.00047084
ENSG00000118276_B4GALT6	0.000436124	0.00032535	0.000421218	0.000301815	0.000199287	0.000495792	0.000349847	0.000169556	0.000342718	0.000643185
ENSG00000118308_LRMP	0.00215842	0.00211973	0.00211773	0.00145381	0.00115854	0.00109992	0.0011587	0.00372093	0.00222583	0.0021758
ENSG00000118454_ANKRD13C	0.000104005	0.000236337	0.000229301	0.000127176	7.81859e-05	0.000147331	0.000219931	0.000186883	0.000199376	0.000186801
ENSG00000118482_PHF3	0.000189465	0.000203751	0.000232681	0.000155652	0.000114544	0.000136547	0.000194331	0.000247153	0.000287092	0.000270286
ENSG00000118507_AKAP7	0.00019901	0.000147491	0.000192793	0.000185343	0.000119206	0.000121894	0.000252973	0.000170388	0.000330435	0.000106351
ENSG00000118508_RAB32	0.00804816	0.00745421	0.00780834	0.00542741	0.00590547	0.00785703	0.00539458	0.00890735	0.00938786	0.00535916
ENSG00000118564_FBXL5	0.000118467	0.000261434	0.000217746	0.000189526	0.000145267	0.000222858	0.000142268	0.000314804	0.000459971	0.000234103
ENSG00000118579_MED28	0.000271921	0.000381495	0.000450553	0.000279693	0.000237827	0.000327558	0.000236572	0.000725613	0.000741284	0.0004443
ENSG00000118596_SLC16A7	0.000112364	0.000160819	0.000103165	0.000175733	8.53604e-05	0.000102144	0.000131695	0.000201255	0.000338128	0.000161883
ENSG00000118620_ZNF430	0.00030152	0.000360872	0.000435429	0.000282513	0.000296471	0.000429399	0.000459807	0.000614231	0.000594082	0.00040385
ENSG00000118640_VAMP8	0.00189541	0.00312197	0.0019464	0.00088834	0.000933597	0.00124375	0.00215877	0.00414089	0.000730767	0.00131095
ENSG00000118655_DCLRE1B	0.000185631	0.000363483	0.000220711	0.000108322	9.46394e-05	9.46097e-05	0.000174817	0.000348654	0.000200321	0.000135816
ENSG00000118680_MYL12B	0.00854087	0.0114207	0.0106419	0.00746909	0.00728534	0.00764282	0.00988478	0.0213204	0.00978563	0.0100691
ENSG00000118689_FOXO3	0.000785154	0.00040106	0.000528435	0.000268691	0.000348044	0.000455292	0.000416064	0.000713697	0.000655669	0.000479653
ENSG00000118705_RPN2	0.0017875	0.001622	0.00266668	0.000970101	0.00179272	0.00060105	0.00240378	0.0024356	0.00178868	0.00150689
ENSG00000118762_PKD2	6.46185e-05	0.000121225	7.94624e-05	7.31981e-05	6.43524e-05	0.000102406	7.46238e-05	0.000101749	9.2683e-05	7.38841e-05
ENSG00000118816_CCNI	0.00166768	0.00168913	0.00153774	0.00138124	0.0015847	0.00193192	0.00162336	0.00178917	0.00159712	0.00308626
ENSG00000118855_MFSD1	0.00987044	0.0104553	0.00736229	0.00958203	0.00810538	0.00915298	0.00912907	0.00768935	0.012827	0.0144015
ENSG00000118873_RAB3GAP2	0.000201735	0.000222356	0.000204307	0.000233669	0.000135537	9.72436e-05	0.000155338	0.000293212	0.000321046	0.000160143
ENSG00000118900_UBN1	0.000888846	0.000843031	0.000893778	0.000552938	0.000704477	0.0012618	0.000552364	0.000596887	0.000792075	0.00109407
ENSG00000118922_KLF12	4.09719e-05	5.85393e-05	4.17929e-05	3.31831e-05	2.69769e-05	6.30014e-05	4.40515e-05	2.71462e-05	2.17224e-05	8.6577e-05
ENSG00000118939_UCHL3	0.000606816	0.000283369	0.000546909	0.000423501	0.00022978	0.000226161	0.000416869	0.000541389	0.000678662	0.000311166
ENSG00000118960_HS1BP3	0.000242896	0.000146243	0.000173993	0.000104331	0.00010871	0.000237388	0.000114055	0.000121022	0.000239633	0.000210673
ENSG00000118961_C2orf43	2.8048e-05	0.0001125	7.60458e-05	4.24381e-05	3.44859e-05	3.64842e-05	7.92126e-05	9.98005e-05	5.03244e-05	0.000106835
ENSG00000118971_CCND2	3.13191e-05	3.85622e-05	3.7954e-05	6.04823e-05	3.59799e-05	3.83349e-05	4.7441e-05	3.1696e-05	5.16285e-05	3.64953e-05
ENSG00000119004_CYP20A1	9.32671e-05	0.000120511	0.000138915	0.000109298	8.77619e-05	6.38032e-05	0.000131049	0.000122739	0.000129839	0.000153127
ENSG00000119013_NDUFB3	0.00032084	0.000330655	0.00024726	0.000361024	0.000121077	9.72992e-05	5.38118e-05	0.000335089	0.000153327	0.000204544
ENSG00000119048_UBE2B	0.000465635	0.000453974	0.000583654	0.000420049	0.000232824	0.000273205	0.000444026	0.00074979	0.000375042	0.000444506
ENSG00000119138_KLF9	0.000985756	0.00105676	0.0012795	0.0007142	0.000479631	0.00053238	0.000642107	0.0009726	0.00094695	0.000815768
ENSG00000119139_TJP2	0.00236169	0.00192675	0.00192648	0.00103937	0.00117907	0.00126489	0.00233634	0.000410534	0.00233808	0.0010807
ENSG00000119203_CPSF3	3.90624e-05	7.01934e-05	0.00012248	6.94136e-05	5.39927e-05	6.63017e-05	3.95018e-05	0.000148176	9.81387e-05	0.000116435
ENSG00000119231_SENP5	0.000347934	0.000257206	0.00035057	0.000204941	0.000172817	0.000274983	0.000271969	0.000395473	0.000293112	0.000295838
ENSG00000119242_CCDC92	0.0141285	0.0129912	0.0128517	0.0105814	0.0116954	0.0137191	0.015369	0.0150015	0.0151237	0.0135898
ENSG00000119280_C1orf198	0.00849051	0.00551472	0.00573448	0.00380425	0.00348169	0.00552428	0.00424589	0.00653086	0.00619349	0.00541629
ENSG00000119314_ROD1	0.000639522	0.000654059	0.000746474	0.000527744	0.00051242	0.000614558	0.000730218	0.000680651	0.000704166	0.00103496
ENSG00000119318_RAD23B	0.00981089	0.0149813	0.0173112	0.00652821	0.00693989	0.00524306	0.0128678	0.0229122	0.0135755	0.00711175
ENSG00000119321_FKBP15	3.11567e-05	4.81723e-05	5.79153e-05	3.18653e-05	2.19141e-05	2.69833e-05	3.93347e-05	1.88765e-05	6.83242e-05	5.40784e-05
ENSG00000119326_CTNNAL1	0.00076412	0.000645273	0.000855034	0.000350973	0.000436459	0.000528614	0.000515055	0.000676579	0.000912057	0.000997464
ENSG00000119335_SET	0	5.06831e-05	0.000161133	0	0	6.2771e-05	0	0	0	0
ENSG00000119383_PPP2R4	0.00138174	0.00117594	0.0013288	0.000880386	0.00115005	0.00156715	0.000756131	0.000916382	0.00160485	0.00152779
ENSG00000119392_GLE1	0.000333564	0.000461645	0.000452207	0.000174873	0.000184338	0.000171853	0.000364726	0.000590155	0.00036231	0.000227058
ENSG00000119396_RAB14	0.00111478	0.00177701	0.00165854	0.00131411	0.00084786	0.000800977	0.00114189	0.00268073	0.00150538	0.00140863
ENSG00000119397_CNTRL	7.89952e-05	0.000118919	0.000116035	6.39364e-05	7.73542e-05	8.00831e-05	0.00013055	9.60036e-05	0.000110507	0.00011584
ENSG00000119402_FBXW2	0.000332933	0.000396977	0.000311031	0.000329799	0.000304245	0.000639471	0.000358391	0.000259571	0.000323537	0.000991794
ENSG00000119408_NEK6	0.000131336	7.53953e-05	0.000314454	0.000137491	0.000118387	0.000188851	0.000208935	4.9e-05	0.000225614	8.72701e-05
ENSG00000119414_PPP6C	0.00115081	0.00154004	0.00168426	0.00108767	0.00075598	0.000944283	0.00136939	0.00240826	0.00231063	0.00130647
ENSG00000119446_RBM18	0.000236269	0.000206037	0.000192629	0.000154278	0.000148311	0.000227788	0.000255899	0.000210984	0.000215547	0.000158014
ENSG00000119487_MAPKAP1	0.000229723	0.000274836	0.000263853	0.00021002	0.000128614	0.000285861	0.0002153	0.00018509	0.000210807	0.000247836
ENSG00000119508_NR4A3	0.000280282	0.000292583	0.000204353	0.00020863	0.000135181	0.000243196	0.000606099	0.000124448	0.000289192	0.00021325
ENSG00000119509_INVS	9.34645e-05	0.000168013	0.000178765	0.000112626	8.50891e-05	0.000164256	0.000115454	0.000126714	0.00019688	0.000158614
ENSG00000119541_VPS4B	0.000194732	0.000282108	0.000319202	0.000213576	0.000163825	0.000112422	0.000236517	0.000436195	0.000283671	0.000271799
ENSG00000119559_C19orf25	0.000154881	7.85228e-05	3.32633e-05	4.35388e-05	4.78595e-05	9.09678e-05	7.81075e-05	5.31727e-05	5.64944e-05	6.56762e-05
ENSG00000119574_ZBTB45	9.0172e-05	9.82239e-05	4.407e-05	8.92749e-05	6.2307e-05	6.56585e-05	4.02245e-05	8.86339e-05	0.000136255	5.81716e-05
ENSG00000119596_YLPM1	0.00013469	0.000166106	0.000158141	9.86766e-05	7.95375e-05	8.77041e-05	0.000149419	0.000164568	8.87229e-05	0.000127725
ENSG00000119632_IFI27L2	0.00184039	0.00268092	0.00190184	0.00148175	0.00116789	0.00336188	0.000635524	0.00394135	0.00295998	0.00220705
ENSG00000119636_C14orf45	0.000375331	0.000179847	0.000248155	0.000143559	0.000202053	0.000130225	0.000277742	0.000427413	0.000246209	0.00032021
ENSG00000119638_NEK9	5.48183e-05	8.82548e-05	8.43524e-05	6.88585e-05	8.68369e-05	9.32326e-05	9.55606e-05	7.16974e-05	9.30858e-05	0.000197856
ENSG00000119640_ACYP1	3.24654e-05	0.00014703	0.000180575	7.85555e-05	4.20519e-05	6.2816e-05	2.15991e-05	0.000152612	0.000110777	0.000113677
ENSG00000119655_NPC2	0.00126983	0.00195329	0.00123909	0.00136317	0.00182865	0.0022135	0.00169811	0.00204481	0.00217997	0.00260252
ENSG00000119682_KIAA0317	7.35735e-05	0.000115962	6.96808e-05	5.25735e-05	3.54471e-05	7.35396e-05	9.09958e-05	0.000137559	0.000103668	0.000100323
ENSG00000119684_MLH3	0.00628475	0.00959402	0.00852051	0.00515521	0.00297434	0.0035031	0.00626559	0.00763421	0.00643879	0.00296737
ENSG00000119685_TTLL5	4.36618e-05	0.000112891	8.23182e-05	1.7621e-05	9.69858e-06	4.85293e-05	0	0.000120468	3.25476e-05	2.64867e-05
ENSG00000119689_DLST	0.0015675	0.00098969	0.000634375	0.000852201	0.000803986	0.00118857	0.00207463	0.00154671	0.00112891	0.00121008
ENSG00000119707_RBM25	6.85273e-05	0.000102206	9.7147e-05	4.31401e-05	4.19121e-05	5.31589e-05	4.55909e-05	0.000151118	9.86044e-05	6.35897e-05
ENSG00000119718_EIF2B2	0.000920979	0.00102073	0.000589429	0.000802435	0.000676081	0.00045434	0.000422404	0.000853663	0.000977614	0.000883946
ENSG00000119725_ZNF410	8.16834e-05	6.11435e-05	0.000108629	4.25802e-05	7.32158e-05	0.000105109	2.9885e-05	0.000124606	0.000147627	0.000139138
ENSG00000119760_SUPT7L	3.56953e-05	8.57728e-05	5.85545e-05	5.80524e-05	3.56371e-05	4.71657e-05	3.91674e-05	7.53765e-05	4.62223e-05	6.86973e-05
ENSG00000119777_TMEM214	0.000101025	5.00242e-05	6.55649e-05	4.73749e-05	3.55916e-05	5.64916e-05	4.9857e-05	8.85997e-06	4.56189e-05	6.30855e-05
ENSG00000119778_ATAD2B	0.000647277	0.000871763	0.000813031	0.000580063	0.00057094	0.00051448	0.000904514	0.000983271	0.000930469	0.000681526
ENSG00000119782_FKBP1B	0.00201869	0.00274443	0.00195935	0.00245643	0.00179096	0.00335001	0.00183395	0.00296816	0.00399136	0.00241905
ENSG00000119801_YPEL5	0.0227014	0.0273361	0.0300482	0.0188581	0.015113	0.0123224	0.0257351	0.0407561	0.0267215	0.0146307
ENSG00000119844_AFTPH	0.000724051	0.000749694	0.000969295	0.000628491	0.000503227	0.000615186	0.000659583	0.000745939	0.000948231	0.000835371
ENSG00000119862_LGALSL	0.0100304	0.00946542	0.0109448	0.00694389	0.00705383	0.00739489	0.00863277	0.00740699	0.00832199	0.0122636
ENSG00000119878_CRIPT	7.19177e-05	5.47653e-05	0.000120405	8.18215e-05	3.73492e-05	3.77654e-05	7.48902e-05	9.09381e-05	0.000100292	5.13745e-05
ENSG00000119899_SLC17A5	0.000264891	0.000184984	0.000116887	0.000186907	0.00011114	0.000198789	0.000124255	0.000163165	0.000223952	0.000220791
ENSG00000119900_OGFRL1	0.000137768	0.000461524	0.000392827	0.00051287	0.000377819	0.000268039	0.000249166	0.000295018	0.000653572	0.000516551
ENSG00000119906_FAM178A	0.000122123	0.000197991	0.000182988	0.000120233	0.000107224	0.000156242	0.000201588	0.000167504	0.000224774	0.000184985
ENSG00000119912_IDE	5.27859e-05	0.000158645	9.40699e-05	7.02979e-05	6.96189e-05	9.19157e-05	0.000126785	0.000157225	0.000102624	9.98221e-05
ENSG00000119950_MXI1	4.37034e-05	9.04102e-05	0.000224525	0.000141657	0.000110158	0.000103853	0.000159546	0.000225062	0.000277028	0.000120663
ENSG00000119953_SMNDC1	0.000591833	0.000973133	0.0012582	0.000985688	0.000447189	0.000433166	0.00111382	0.00190976	0.00084801	0.000853232
ENSG00000119965_C10orf88	6.87276e-05	9.14644e-05	0.000151038	0.0001822	9.1294e-05	8.32651e-05	3.27381e-05	7.65211e-05	6.45507e-05	9.53554e-05
ENSG00000120008_WDR11	0.000558493	0.000634102	0.000528277	0.000526835	0.000443878	0.00071211	0.000638087	0.000612017	0.000635761	0.000714088
ENSG00000120029_C10orf76	0.000182407	0.000363475	0.000210982	0.00013259	0.000139884	0.000123159	0.000267433	0.000251022	0.000233716	0.000166918
ENSG00000120063_GNA13	0.0031305	0.00258774	0.00303855	0.00257116	0.00218848	0.0035473	0.00264248	0.00305243	0.00376914	0.00461196
ENSG00000120071_KIAA1267	0.000198832	0.000145885	0.000174892	8.60524e-05	0.000103242	8.1623e-05	0.000113516	0.000168784	0.000257443	0.000106129
ENSG00000120129_DUSP1	5.51493e-05	0.000562904	0.00173418	5.86227e-05	0.000547692	0.000184116	0.000181105	0.00179605	0.00254562	0.000112696
ENSG00000120137_PANK3	0.000175483	0.000240501	0.000251667	0.000201239	0.000207818	0.00038355	0.000214651	0.000337061	0.000370888	0.000358019
ENSG00000120158_RCL1	0.00114523	0.00104438	0.00104612	0.000621203	0.000657599	0.000836822	0.00134652	0.0010466	0.00113657	0.00148219
ENSG00000120159_C9orf82	0.000462984	0.00086792	0.00116964	0.000483685	0.000312134	0.000456911	0.000546558	0.000805596	0.000683955	0.000830761
ENSG00000120253_NUP43	4.9865e-05	0.000108468	0.000115632	7.1993e-05	5.95268e-05	8.3656e-05	0.000111166	9.6492e-05	6.82501e-05	9.17566e-05
ENSG00000120265_PCMT1	0.00215413	0.00226549	0.00176768	0.00140829	0.00142722	0.00210099	0.00237399	0.00185067	0.00240818	0.00211833
ENSG00000120279_MYCT1	0.00147335	0.00327056	0.00283816	0.00248448	0.00102788	0.000754063	0.00146117	0.00398659	0.00268713	0.00202337
ENSG00000120438_TCP1	0.000345699	0.000351168	0.000345707	0.00033546	0.000263664	0.000271766	0.000444051	0.000308354	0.000314999	0.000352938
ENSG00000120451_SNX19	0.000203122	0.000503942	0.000196662	0.000572034	0.0002327	0.000220083	0.000249342	0.000553968	0.000242684	0.000302062
ENSG00000120519_SLC10A7	0.000139454	0.000123206	0.000159368	0.000104365	6.70452e-05	3.60217e-05	0.000150642	0.000287938	0.000158984	0.000113889
ENSG00000120539_MASTL	0.000202038	0.00034208	0.000177345	0.000114197	6.58338e-05	0.000127349	0.00018265	0.000263445	0.000218219	0.000177003
ENSG00000120594_PLXDC2	0.00466374	0.00523446	0.00423411	0.00347916	0.003244	0.00377867	0.00461335	0.00388806	0.00425353	0.00555231
ENSG00000120616_EPC1	4.24405e-05	8.91538e-05	8.80061e-05	2.99612e-05	2.97537e-05	4.84159e-05	4.73248e-05	0.000143782	0.000110639	4.10961e-05
ENSG00000120647_CCDC77	0.000110897	0.00011824	0.000148188	7.74287e-05	8.29616e-05	3.57171e-05	0.000163627	0.000247779	0.000104971	6.57133e-05
ENSG00000120656_TAF12	0.000192114	0.00020214	0.000406481	0.00023474	0.000104745	0.000114559	0.000310648	0.000349593	0.000224235	0.00023701
ENSG00000120662_MTRF1	0.000369134	0.000734429	0.000629617	0.000281128	0.000483978	0.000349045	0.000818368	0.000482753	0.000887365	0.000507216
ENSG00000120675_DNAJC15	0.00021992	0.000638607	0.000514806	0.000266659	0.000155198	0.00019645	0.000254205	0.000517165	0.000189653	0.000383951
ENSG00000120685_PROSER1	0.000212854	0.000249227	0.000229484	0.000113671	0.0001608	0.0001452	0.000151464	0.000265715	0.000171627	0.000175155
ENSG00000120688_WBP4	6.89672e-05	6.50575e-05	0.000110504	5.9948e-05	3.91092e-05	5.42041e-05	3.53826e-05	0.000118603	6.78301e-05	5.51486e-05
ENSG00000120690_ELF1	0.00614363	0.00694104	0.00772204	0.00590202	0.00276081	0.00240168	0.00419814	0.0119622	0.00575311	0.00876189
ENSG00000120705_ETF1	6.79929e-05	7.98135e-05	5.11694e-05	5.4315e-05	6.31199e-05	5.49838e-05	0.000104733	6.8112e-05	9.22153e-05	0.000102843
ENSG00000120709_FAM53C	0.000293506	0.000235244	0.000373386	9.36016e-05	0.000106056	8.70547e-05	6.42593e-05	0.000570409	0.000225208	3.7072e-05
ENSG00000120727_PAIP2	0.0167628	0.0168442	0.0147567	0.0115162	0.00865431	0.0116113	0.0200665	0.0227864	0.0162172	0.0124765
ENSG00000120733_KDM3B	0.000530244	0.000470233	0.000440107	0.000301816	0.000290587	0.000430865	0.000412064	0.000345092	0.000531796	0.000569896
ENSG00000120738_EGR1	3.24344e-05	9.62559e-05	0.000192771	4.86302e-05	5.74089e-05	3.70425e-05	5.1702e-05	0.000159088	0.000115615	4.89802e-05
ENSG00000120742_SERP1	0.00164389	0.00116865	0.00136637	0.00101713	0.00108392	0.00135089	0.00134965	0.00182001	0.00178216	0.00163042
ENSG00000120802_TMPO	8.02813e-05	0.000105628	7.79286e-05	5.22938e-05	4.39824e-05	5.34826e-05	0.000104459	5.6393e-05	0.000110031	7.11301e-05
ENSG00000120833_SOCS2	0.000154383	0.000111815	8.0094e-05	5.56298e-05	2.5498e-05	4.6428e-05	8.25998e-05	0.000187637	0.000120668	7.8968e-05
ENSG00000120837_NFYB	0.00014554	0.000118563	0.000153212	7.56691e-05	6.04035e-05	6.06932e-05	0.000141211	0.000281128	7.7856e-05	0.000114432
ENSG00000120860_CCDC53	0.000916235	0.0015892	0.00137596	0.0012324	0.000558594	0.000844328	0.000975484	0.00178826	0.00148772	0.00106602
ENSG00000120868_APAF1	9.19079e-05	0.000100728	0.00011595	6.59301e-05	8.62931e-05	6.56541e-05	9.29377e-05	8.63745e-05	0.000162586	0.000113838
ENSG00000120885_CLU	0.119762	0.106271	0.0819363	0.096237	0.0888226	0.108793	0.0740024	0.11877	0.147362	0.147533
ENSG00000120899_PTK2B	0.00041696	0.000361231	0.000429821	0.000255184	0.00020895	0.000203482	0.000144646	0.00031943	0.000362926	0.000416604
ENSG00000120903_CHRNA2	0.000957223	0.00125822	0.00178318	0.000810713	0.000569164	0.000703786	0.000521437	0.00182954	0.000414784	0.00121744
ENSG00000120910_PPP3CC	7.86708e-05	7.58487e-05	6.05446e-05	8.18984e-05	3.97425e-05	6.45575e-05	6.80535e-05	9.2614e-05	0.00012893	3.75702e-05
ENSG00000120915_EPHX2	9.85378e-05	0.000134885	0.000164429	0.000100241	8.05174e-05	5.13942e-05	0.000145346	0.000121741	7.62408e-05	0.000104358
ENSG00000120925_RNF170	6.88846e-05	0.000109221	4.86993e-05	3.94582e-05	5.22598e-05	5.61533e-05	5.55667e-05	5.38698e-05	7.63195e-05	9.77851e-05
ENSG00000120948_TARDBP	9.58532e-05	0.000111477	0.00016129	6.24846e-05	4.37855e-05	6.44156e-05	0.000127738	0.000131633	0.000167746	0.000112927
ENSG00000120963_ZNF706	0.000207203	0.000357925	0.00021088	0.000148816	0.000144281	0.000179014	0.000293713	0.000216916	0.000182969	0.000304286
ENSG00000120992_LYPLA1	0.000160221	0.000260606	0.00018764	0.000155155	0.000205908	0.000313878	0.000145002	0.000214881	0.000227117	0.000382557
ENSG00000121022_COPS5	0.000224877	0.000221311	0.000287324	0.000258527	0.000132122	0.000105949	0.000299402	0.000261227	0.000148144	0.000159173
ENSG00000121067_SPOP	0.000226608	0.000347061	0.000426044	0.000276479	9.09308e-05	0.000122803	0.000210421	0.000324285	0.000225785	0.00025329
ENSG00000121073_SLC35B1	9.94977e-05	0.000105459	9.46659e-05	3.03599e-05	5.18361e-05	5.84169e-05	0.000187708	6.00327e-05	0.000113744	7.89753e-05
ENSG00000121083_DYNLL2	0.00516706	0.00451739	0.00325559	0.0031376	0.00337186	0.00565313	0.00359583	0.0027007	0.00594966	0.00628103
[truncated: 3,594 more rows]
