# Supplementary material for: The human platelet: strong transcriptome correlations among individuals associate weakly with the platelet proteome
Source: Biol Direct. 2014 Feb 14;9:3. doi: 10.1186/1745-6150-9-3 (PMC3937023; doi:10.1186/1745-6150-9-3)
Supplement: Additional file 5 — Pearson correlations of non-protein coding transcripts. [file 1745-6150-9-3-S5.xlsx]

## Sheet: Sheet1
	Additional File 5: Pearson correlations of non-protein coding RNA transcripts.
	A	srpRNA
			W1	W2	W3	W4	W5	B1	B2	B3	B4	B5
		W1		0.997	0.997	0.994	0.995	0.989	0.986	0.983	0.992	0.984
		W2	0.997		1	0.999	0.997	0.997	0.994	0.99	0.998	0.994
		W3	0.997	1		0.998	0.997	0.996	0.994	0.992	0.998	0.994
		W4	0.994	0.999	0.998		0.992	0.999	0.991	0.988	0.995	0.994
		W5	0.995	0.997	0.997	0.992		0.989	0.997	0.99	0.998	0.999
		B1	0.989	0.997	0.996	0.999	0.989		0.991	0.987	0.994	0.993
		B2	0.986	0.994	0.994	0.991	0.997	0.991		0.992	0.999	0.991
		B3	0.983	0.99	0.992	0.988	0.99	0.987	0.992		0.994	0.995
		B4	0.992	0.998	0.998	0.995	0.998	0.994	0.999	0.994		0.998
		B5	0.984	0.994	0.994	0.994	0.999	0.993	0.991	0.995	0.998
	B	tRNA
			W1	W2	W3	W4	W5	B1	B2	B3	B4	B5
		W1		0.992	0.997	1	0.999	0.979	0.959	0.991	0.996	0.983
		W2	0.992		0.997	0.992	0.989	0.952	0.921	0.998	0.98	0.955
		W3	0.997	0.997		0.997	0.994	0.971	0.944	0.995	0.987	0.972
		W4	1	0.992	0.997		0.998	0.982	0.962	0.99	0.995	0.984
		W5	0.999	0.989	0.994	0.998		0.977	0.96	0.989	0.997	0.982
		B1	0.979	0.952	0.971	0.982	0.977		0.993	0.947	0.983	0.997
		B2	0.959	0.921	0.944	0.962	0.96	0.993		0.918	0.973	0.993
		B3	0.991	0.998	0.995	0.99	0.989	0.947	0.918		0.981	0.953
		B4	0.996	0.98	0.987	0.995	0.997	0.983	0.973	0.981		0.99
		B5	0.983	0.955	0.972	0.984	0.982	0.997	0.993	0.953	0.99
	C	RNA
			W1	W2	W3	W4	W5	B1	B2	B3	B4	B5
		W1		0.992	0.949	0.997	0.988	0.998	0.995	0.923	0.998	0.998
		W2	0.992		0.978	0.998	0.999	0.99	0.999	0.961	0.996	0.998
		W3	0.949	0.978		0.963	0.985	0.941	0.975	0.996	0.96	0.964
		W4	0.997	0.998	0.963		0.995	0.997	0.998	0.941	1	0.999
		W5	0.988	0.999	0.985	0.995		0.985	0.998	0.969	0.993	0.995
		B1	0.998	0.99	0.941	0.997	0.985		0.992	0.915	0.998	0.997
		B2	0.995	0.999	0.975	0.998	0.998	0.992		0.956	0.998	0.998
		B3	0.923	0.961	0.996	0.941	0.969	0.915	0.956		0.937	0.941
		B4	0.998	0.996	0.96	1	0.993	0.998	0.998	0.937		0.999
		B5	0.998	0.998	0.964	0.999	0.995	0.997	0.998	0.941	0.999
	D	rRNA
			W1	W2	W3	W4	W5	B1	B2	B3	B4	B5
		W1		1	1	0.959	0.96	1	0.955	0.957	0.974	0.977
		W2	1		1	0.958	0.959	1	0.954	0.956	0.973	0.976
		W3	1	1		0.957	0.959	1	0.953	0.955	0.972	0.975
		W4	0.959	0.958	0.957		1	0.958	1	1	0.992	0.991
		W5	0.96	0.959	0.959	1		0.96	0.999	0.999	0.99	0.99
		B1	1	1	1	0.958	0.96		0.955	0.956	0.973	0.976
		B2	0.955	0.954	0.953	1	0.999	0.955		1	0.991	0.99
		B3	0.957	0.956	0.955	1	0.999	0.956	1		0.991	0.991
		B4	0.974	0.973	0.972	0.992	0.99	0.973	0.991	0.991		1
		B5	0.977	0.976	0.975	0.991	0.99	0.976	0.99	0.991	1
	E	scRNA
			W1	W2	W3	W4	W5	B1	B2	B3	B4	B5
		W1		0.995	0.99	0.991	0.986	0.999	0.994	0.994	0.992	0.988
		W2	0.995		0.998	0.995	0.993	0.998	0.991	0.993	0.998	0.997
		W3	0.99	0.998		0.992	0.994	0.994	0.985	0.989	0.995	0.996
		W4	0.991	0.995	0.992		0.998	0.994	0.997	0.999	0.989	0.987
		W5	0.986	0.993	0.994	0.998		0.99	0.992	0.995	0.985	0.985
		B1	0.999	0.998	0.994	0.994	0.99		0.994	0.995	0.996	0.993
		B2	0.994	0.991	0.985	0.997	0.992	0.994		0.999	0.985	0.98
		B3	0.994	0.993	0.989	0.999	0.995	0.995	0.999		0.987	0.984
		B4	0.992	0.998	0.995	0.989	0.985	0.996	0.985	0.987		0.999
		B5	0.988	0.997	0.996	0.987	0.985	0.993	0.98	0.984	0.999
	F	snRNA
			W1	W2	W3	W4	W5	B1	B2	B3	B4	B5
		W1		0.989	0.989	0.924	0.924	1	0.951	0.951	0.809	0.816
		W2	0.989		1	0.947	0.948	0.989	0.956	0.956	0.756	0.774
		W3	0.989	1		0.946	0.947	0.989	0.955	0.955	0.755	0.772
		W4	0.924	0.947	0.946		1	0.924	0.99	0.99	0.71	0.737
		W5	0.924	0.948	0.947	1		0.924	0.99	0.99	0.709	0.736
		B1	1	0.989	0.989	0.924	0.924		0.951	0.951	0.808	0.815
		B2	0.951	0.956	0.955	0.99	0.99	0.951		1	0.773	0.791
		B3	0.951	0.956	0.955	0.99	0.99	0.951	1		0.773	0.791
		B4	0.809	0.756	0.755	0.71	0.709	0.808	0.773	0.773		0.994
		B5	0.816	0.774	0.772	0.737	0.736	0.815	0.791	0.791	0.994
