# Supplementary material for: The human platelet: strong transcriptome correlations among individuals associate weakly with the platelet proteome
Source: Biol Direct. 2014 Feb 14;9:3. doi: 10.1186/1745-6150-9-3 (PMC3937023; doi:10.1186/1745-6150-9-3)
Supplement: Additional File 8 — GO terms for the five identifiable groups of protein coding transcripts. [file 1745-6150-9-3-S8.xlsx]

## Sheet: All Five Gene Groups
	Additional File 9. GO terms for the five identifiable groups of protein coding transcripts
	Ease=0.00001															Ease=0.00001															Ease=0.00001															Ease=0.00001
In9orfewerRNAseq.NotInProteome.SwissProtIDs															InAll10RNAseq.NotInProteome.SwissProtIDs															InALL10RNAseqA.SwissProtIDsAndInProteome															InProteomeButInNoneOfTheRNAAseq.SwissProtIDs
Category	Term	Count	%	PValue	Genes	List Total	Pop Hits	Pop Total	Enrichment	Bonferroni	Benjamini	FDR	Term		Category	Term	Count	%	PValue	Genes	List Total	Pop Hits	Pop Total	Enrich ment	Bonferroni	Benjamini	FDR	Term		Category	Term	Count	%	PValue	Genes	List Total	Pop Hits	Pop Total	Enrich ment	Bonferroni	Benjamini	FDR	Term		Category	Term	Count	%	PValue
GO_BP	DNA repair	107	3.08891	3.29598e-14	BLM_HUMAN, FANCA_HUMAN, DPOLN_HUMAN, PNKP_HUMAN, FP100_HUMAN, P53_HUMAN, HAUS7_HUMAN, RAD17_HUMAN, APEX2_HUMAN, ATRIP_HUMAN, DPOD3_HUMAN, RA51B_HUMAN, KIF22_HUMAN, KIN17_HUMAN, ATR_HUMAN, 3MG_HUMAN, SOSB2_HUMAN, ERCC5_HUMAN, MSH5_HUMAN, DPOG2_HUMAN, T2H2L_HUMAN, HS71L_HUMAN, DPOG1_HUMAN, NSE2_HUMAN, XPF_HUMAN, SOSSC_HUMAN, DPOLZ_HUMAN, ERCC8_HUMAN, RAD51_HUMAN, FEN1_HUMAN, TOP2A_HUMAN, DDB2_HUMAN…	2499	284	13528	2.03954	1.45941e-10	1.45941e-10	6.19504e-11	GO:0008033~tRNA processing		GO_BP	transcription	628	20.4228	5.09657e-64	HIF1A_HUMAN, MAZ_HUMAN, CENPU_HUMAN, UBP22_HUMAN, HDAC9_HUMAN, NONO_HUMAN, PSPC1_HUMAN, NR4A2_HUMAN, KEAP1_HUMAN, ZSC18_HUMAN, MCM2_HUMAN, SP2_HUMAN, MTG16_HUMAN, CHUR_HUMAN, SET1B_HUMAN, JARD2_HUMAN, HNRL1_HUMAN, ERCC6_HUMAN, CREB3_HUMAN, ETS1_HUMAN, FOXK2_HUMAN, NSD1_HUMAN, BAZ1A_HUMAN, NCOA3_HUMAN, TCAL4_HUMAN, ZN800_HUMAN, FOXO4_HUMAN, ZBT16_HUMAN, VDR_HUMAN, SMCA2_HUMAN, AKIR2_HUMAN, CBP_HUM…	2228	2101	13528	1.8149	1.97492e-60	1.97492e-60	9.43876e-61	GO:0030521~androgen receptor signaling pathway		GO_BP	Platelet	397	17.1194	4.9628e-242	ALDOA_HUMAN, CD109_HUMAN, DOC10_HUMAN, RAB31_HUMAN, SYRC_HUMAN, TAGL2_HUMAN, TBB1_HUMAN, GSK3B_HUMAN, SRC8_HUMAN, EF1G_HUMAN, MOES_HUMAN, RPN2_HUMAN, SDPR_HUMAN, CD63_HUMAN, THAS_HUMAN, KPCB_HUMAN, MYLK_HUMAN, ACTG_HUMAN, PNPH_HUMAN, NSF1C_HUMAN, PTN7_HUMAN, PEAR1_HUMAN, CNN2_HUMAN, DYR1A_HUMAN, ATLA1_HUMAN, LASP1_HUMAN, TMM40_HUMAN, SRC_HUMAN, GCP60_HUMAN, TOM70_HUMAN, CXCL5_HUMAN, SH3G1_HUMAN, …	2291	543	18201	5.80846	1.8809e-239	1.8809e-239	6.86779e-239	GO:0048199~vesicle targeting, to, from or within Golgi		GO_BP	Plasma	56	13.8272	1.20966e-36
GO_BP	ncRNA processing	78	2.25173	3.32536e-13	IMP4_HUMAN, TYW2_HUMAN, DKC1_HUMAN, RRMJ1_HUMAN, NOP14_HUMAN, INT11_HUMAN, UTP15_HUMAN, DCA13_HUMAN, TYW3_HUMAN, DUS1L_HUMAN, INT9_HUMAN, EXOS6_HUMAN, MTU1_HUMAN, INT3_HUMAN, PUS7L_HUMAN, RPP30_HUMAN, MRRP3_HUMAN, EXOS2_HUMAN, NHP2_HUMAN, RRMJ2_HUMAN, URM1_HUMAN, LA_HUMAN, RS7_HUMAN, PUSL1_HUMAN, KRR1_HUMAN, RPP21_HUMAN, MOD5_HUMAN, NOP56_HUMAN, TRM1_HUMAN, SEN15_HUMAN, DGCR8_HUMAN, EXOS9_HUMAN, …	2499	187	13528	2.25798	1.4717e-09	7.35849e-10	6.24667e-10	GO:0034470~ncRNA processing		KEGG	Epithelium	734	23.8699	4.73844e-62	IMUP_HUMAN, CENPU_HUMAN, HDAC9_HUMAN, NONO_HUMAN, NIPBL_HUMAN, NIPA_HUMAN, TGFR2_HUMAN, C2CD3_HUMAN, NR4A2_HUMAN, MCM2_HUMAN, RL4_HUMAN, SYMPK_HUMAN, CENPB_HUMAN, SET1B_HUMAN, H2A1D_HUMAN, SFR15_HUMAN, SMG7_HUMAN, HNRL1_HUMAN, ERCC6_HUMAN, AHNK_HUMAN, FYV1_HUMAN, HAT1_HUMAN, PHLP_HUMAN, FA83D_HUMAN, CYTSA_HUMAN, FOXK2_HUMAN, PRP4B_HUMAN, PITM1_HUMAN, DHX8_HUMAN, BAZ1A_HUMAN, S40A1_HUMAN, NCOA3_HU…	3016	2567	18201	1.72558	1.79587e-59	1.79587e-59	6.55731e-59	hsa03010:Ribosome		GO_BP	establishment of protein localization	295	12.721	3.21051e-67	TMED3_HUMAN, TM1L1_HUMAN, RAB31_HUMAN, SC24D_HUMAN, MFN2_HUMAN, GDIA_HUMAN, SYNRG_HUMAN, TM1L2_HUMAN, GSK3B_HUMAN, VTI1B_HUMAN, CHM2B_HUMAN, STX6_HUMAN, HD_HUMAN, YKT6_HUMAN, TAP2_HUMAN, SSRA_HUMAN, IMA3_HUMAN, SNAPN_HUMAN, RAB5A_HUMAN, KTNB1_HUMAN, PP2BA_HUMAN, HGS_HUMAN, VPS54_HUMAN, XPO2_HUMAN, AP1S2_HUMAN, TMED2_HUMAN, KPCB_HUMAN, RB6I2_HUMAN, BAP31_HUMAN, ERP29_HUMAN, VP37A_HUMAN, EXOC5_HUMA…	1896	769	13528	2.7371	1.33333e-63	1.33333e-63	5.9904e-64	GO:0048200~Golgi transport vesicle coating		GO_BP	Liver	117	28.8889	2.24753e-24
TISSUE	RNA processing	169	4.87875	1.09406e-12	RL36A_HUMAN, PR38A_HUMAN, TYW2_HUMAN, PAPOB_HUMAN, DKC1_HUMAN, RPB9_HUMAN, NOP14_HUMAN, ZCHC8_HUMAN, RBMS2_HUMAN, CPSF4_HUMAN, SNRPA_HUMAN, TYW3_HUMAN, EXOS6_HUMAN, RU17_HUMAN, KIN17_HUMAN, DDX20_HUMAN, MCES_HUMAN, PRP17_HUMAN, SMD2_HUMAN, NUFP1_HUMAN, DGC14_HUMAN, LSM3_HUMAN, PUF60_HUMAN, RRMJ2_HUMAN, URM1_HUMAN, RPAB5_HUMAN, LA_HUMAN, CSTFT_HUMAN, PUSL1_HUMAN, CPSF7_HUMAN, RPB4_HUMAN, NOP56_HUM…	2499	547	13528	1.6725	4.8421e-09	1.61404e-09	2.05524e-09	Peripheral blood leukocyte		GO_BP	chromatin organization	199	6.47154	6.10202e-60	HMGN2_HUMAN, KDM5D_HUMAN, UBP22_HUMAN, HDAC9_HUMAN, MSL1_HUMAN, EAF6_HUMAN, HLTF_HUMAN, MCM2_HUMAN, SET1B_HUMAN, H2A1D_HUMAN, SETB2_HUMAN, H14_HUMAN, HAT1_HUMAN, SNF5_HUMAN, ASH1L_HUMAN, KDM5C_HUMAN, NSD1_HUMAN, UBE2A_HUMAN, TLK2_HUMAN, BNIP3_HUMAN, UTY_HUMAN, SMCA2_HUMAN, CBP_HUMAN, H2B2E_HUMAN, SMCA5_HUMAN, MLL1_HUMAN, PF21A_HUMAN, MBD3_HUMAN, HMGA1_HUMAN, H2AZ_HUMAN, CHD4_HUMAN, ING4_HUMAN, UI…	2228	378	13528	3.19654	2.36453e-56	1.18227e-56	1.13008e-56	GO:0006338~chromatin remodeling		GO_BP	protein transport	292	12.5916	2.2646e-66	TMED3_HUMAN, TM1L1_HUMAN, RAB31_HUMAN, SC24D_HUMAN, MFN2_HUMAN, GDIA_HUMAN, SYNRG_HUMAN, TM1L2_HUMAN, GSK3B_HUMAN, VTI1B_HUMAN, CHM2B_HUMAN, STX6_HUMAN, HD_HUMAN, YKT6_HUMAN, TAP2_HUMAN, SSRA_HUMAN, IMA3_HUMAN, SNAPN_HUMAN, RAB5A_HUMAN, KTNB1_HUMAN, PP2BA_HUMAN, HGS_HUMAN, VPS54_HUMAN, XPO2_HUMAN, AP1S2_HUMAN, TMED2_HUMAN, KPCB_HUMAN, RB6I2_HUMAN, BAP31_HUMAN, ERP29_HUMAN, VP37A_HUMAN, EXOC5_HUMA…	1896	762	13528	2.73416	9.40487e-63	4.70243e-63	4.22544e-63	GO:0048205~COPI coating of Golgi vesicle		GO_BP	hsa04610:Complement and coagulation cascades	21	5.18519	2.7402e-15
GO_BP	response to DNA damage stimulus	126	3.63741	1.4593e-12	BLM_HUMAN, FANCA_HUMAN, DPOLN_HUMAN, PNKP_HUMAN, FP100_HUMAN, P53_HUMAN, HAUS7_HUMAN, RAD17_HUMAN, APEX2_HUMAN, ATRIP_HUMAN, DPOD3_HUMAN, RA51B_HUMAN, KIF22_HUMAN, KIN17_HUMAN, 3MG_HUMAN, ATR_HUMAN, ERCC5_HUMAN, SOSB2_HUMAN, IRF7_HUMAN, MSH5_HUMAN, DPOG2_HUMAN, DYRK2_HUMAN, T2H2L_HUMAN, HS71L_HUMAN, DPOG1_HUMAN, DTL_HUMAN, NSE2_HUMAN, XPF_HUMAN, DPOLZ_HUMAN, SOSSC_HUMAN, PGAP2_HUMAN, BCL6_HUMAN, …	2499	373	13528	1.82864	6.45876e-09	1.61469e-09	2.74144e-09	GO:0042254~ribosome biogenesis		KEGG	chromosome organization	231	7.5122	2.45006e-59	KDM5D_HUMAN, HMGN2_HUMAN, UBP22_HUMAN, HDAC9_HUMAN, MSL1_HUMAN, EAF6_HUMAN, NIPBL_HUMAN, HLTF_HUMAN, PDS5B_HUMAN, MCM2_HUMAN, SET1B_HUMAN, H2A1D_HUMAN, SETB2_HUMAN, H14_HUMAN, HAT1_HUMAN, SNF5_HUMAN, ASH1L_HUMAN, KDM5C_HUMAN, NSD1_HUMAN, UBE2A_HUMAN, TLK2_HUMAN, BNIP3_HUMAN, UTY_HUMAN, SMCA2_HUMAN, CBP_HUMAN, H2B2E_HUMAN, SMCA5_HUMAN, MLL1_HUMAN, PF21A_HUMAN, MBD3_HUMAN, HMGA1_HUMAN, CHD4_HUMAN, …	2228	485	13528	2.89194	9.49397e-56	3.16466e-56	4.53746e-56	hsa03022:Basal transcription factors		GO_BP	protein localization	310	13.3678	1.54364e-60	TMED3_HUMAN, TM1L1_HUMAN, RAB31_HUMAN, SC24D_HUMAN, MFN2_HUMAN, GDIA_HUMAN, SYNRG_HUMAN, TM1L2_HUMAN, CUTA_HUMAN, GSK3B_HUMAN, VTI1B_HUMAN, CHM2B_HUMAN, STX6_HUMAN, HD_HUMAN, YKT6_HUMAN, TAP2_HUMAN, SSRA_HUMAN, IMA3_HUMAN, SNAPN_HUMAN, RAB5A_HUMAN, KTNB1_HUMAN, PP2BA_HUMAN, HGS_HUMAN, VPS54_HUMAN, XPO2_HUMAN, AP1S2_HUMAN, TMED2_HUMAN, KPCB_HUMAN, RB6I2_HUMAN, BAP31_HUMAN, ERP29_HUMAN, VP37A_HUMAN…	1896	882	13528	2.50777	6.41073e-57	2.13691e-57	2.88023e-57	GO:0048194~Golgi vesicle budding		GO_BP	acute inflammatory response	21	5.18519	5.55155e-14
GO_BP	ncRNA metabolic process	88	2.54042	2.8649e-12	IMP4_HUMAN, TYW2_HUMAN, DALD3_HUMAN, DKC1_HUMAN, RRMJ1_HUMAN, NOP14_HUMAN, INT11_HUMAN, UTP15_HUMAN, DCA13_HUMAN, TYW3_HUMAN, DUS1L_HUMAN, INT9_HUMAN, EXOS6_HUMAN, MTU1_HUMAN, INT3_HUMAN, PIWL4_HUMAN, PUS7L_HUMAN, RPP30_HUMAN, SYYM_HUMAN, MRRP3_HUMAN, DPOG2_HUMAN, DEDD2_HUMAN, EXOS2_HUMAN, NHP2_HUMAN, RRMJ2_HUMAN, URM1_HUMAN, LA_HUMAN, RS7_HUMAN, PUSL1_HUMAN, KRR1_HUMAN, RPP21_HUMAN, MOD5_HUMAN, …	2499	230	13528	2.0712	1.26802e-08	2.53604e-09	5.38213e-09	GO:0016072~rRNA metabolic process		GO_BP	regulation of transcription	715	23.252	9.79013e-58	HIF1A_HUMAN, HMGN2_HUMAN, MAZ_HUMAN, CENPU_HUMAN, UBP22_HUMAN, HDAC9_HUMAN, NONO_HUMAN, PSPC1_HUMAN, NR4A2_HUMAN, KEAP1_HUMAN, ZSC18_HUMAN, MCM2_HUMAN, SP2_HUMAN, RS14_HUMAN, MTG16_HUMAN, CENPB_HUMAN, CHUR_HUMAN, SET1B_HUMAN, JARD2_HUMAN, HNRL1_HUMAN, ERCC6_HUMAN, CREB3_HUMAN, HAT1_HUMAN, ETS1_HUMAN, FOXK2_HUMAN, NSD1_HUMAN, BAZ1A_HUMAN, TM189_HUMAN, NCOA3_HUMAN, TCAL4_HUMAN, ZN800_HUMAN, FOXO4_H…	2228	2601	13528	1.66911	3.79368e-54	9.48419e-55	1.81312e-54	GO:0006367~transcription initiation from RNA polymerase II promoter		TISSUE	intracellular transport	249	10.7374	4.53757e-55	TM1L1_HUMAN, AT2A2_HUMAN, SC24D_HUMAN, MFN2_HUMAN, SYNRG_HUMAN, TM1L2_HUMAN, HSP7C_HUMAN, GSK3B_HUMAN, VTI1B_HUMAN, STX6_HUMAN, HD_HUMAN, ATPD_HUMAN, YKT6_HUMAN, TAP2_HUMAN, ATLA3_HUMAN, SSRA_HUMAN, SPAST_HUMAN, IMA3_HUMAN, SNAPN_HUMAN, KTNB1_HUMAN, NDEL1_HUMAN, PP2BA_HUMAN, HGS_HUMAN, VPS54_HUMAN, MIRO1_HUMAN, XPO2_HUMAN, AP1S2_HUMAN, BAP31_HUMAN, RB6I2_HUMAN, ERP29_HUMAN, EXOC5_HUMAN, AP2M1_HUM…	1896	657	13528	2.70414	1.88445e-51	4.71114e-52	8.46651e-52	Platelet		GO_BP	response to wounding	36	8.88889	1.56065e-08
GO_BP	DNA metabolic process	157	4.53233	5.24414e-12	BLM_HUMAN, FANCA_HUMAN, ISG20_HUMAN, DPOLN_HUMAN, PNKP_HUMAN, FP100_HUMAN, P53_HUMAN, HAUS7_HUMAN, DKC1_HUMAN, RAD17_HUMAN, APEX2_HUMAN, ATRIP_HUMAN, HEMK1_HUMAN, DPOD3_HUMAN, MYST2_HUMAN, FBX4_HUMAN, RA51B_HUMAN, KIF22_HUMAN, KIN17_HUMAN, PICK1_HUMAN, 3MG_HUMAN, ATR_HUMAN, ERCC5_HUMAN, SOSB2_HUMAN, MSH5_HUMAN, DPOG2_HUMAN, RMI2_HUMAN, T2H2L_HUMAN, HS71L_HUMAN, DPOG1_HUMAN, REPI1_HUMAN, DTL_HUMAN…	2499	506	13528	1.67964	2.32106e-08	3.86843e-09	9.85177e-09	GO:0006364~rRNA processing		GO_BP	chromatin modification	153	4.97561	2.89879e-50	KDM5D_HUMAN, UBP22_HUMAN, MSL1_HUMAN, HDAC9_HUMAN, EAF6_HUMAN, HLTF_HUMAN, SPT5H_HUMAN, CBX6_HUMAN, ASF1A_HUMAN, SET1B_HUMAN, MYSM1_HUMAN, KDM3A_HUMAN, SETB2_HUMAN, SNF5_HUMAN, HAT1_HUMAN, PB1_HUMAN, ASH1L_HUMAN, SUZ12_HUMAN, KDM5C_HUMAN, NSD1_HUMAN, SDS3_HUMAN, UBE2A_HUMAN, SPT6H_HUMAN, DNMT1_HUMAN, ING3_HUMAN, TLK2_HUMAN, UBP21_HUMAN, SUV92_HUMAN, KDM4C_HUMAN, BNIP3_HUMAN, KDM5B_HUMAN, HM20A_HU…	2228	274	13528	3.39047	1.12328e-46	2.24657e-47	5.36852e-47	GO:0016568~chromatin modification		GO_BP	vesicle-mediated transport	229	9.87495	8.99391e-55	SC24D_HUMAN, SYNRG_HUMAN, HSP7C_HUMAN, VTI1B_HUMAN, STX6_HUMAN, HD_HUMAN, YKT6_HUMAN, EPN1_HUMAN, ATLA3_HUMAN, SPAST_HUMAN, SNAPN_HUMAN, RAB5A_HUMAN, DYN3_HUMAN, TPPC5_HUMAN, FBP1L_HUMAN, DBNL_HUMAN, HGS_HUMAN, VPS54_HUMAN, AP1S2_HUMAN, TMED2_HUMAN, BAP31_HUMAN, RB6I2_HUMAN, ITSN2_HUMAN, EXOC5_HUMAN, RABE1_HUMAN, GOGA4_HUMAN, AP2M1_HUMAN, ERGI2_HUMAN, COPD_HUMAN, VAMP7_HUMAN, CIP4_HUMAN, CLH1_HUM…	1896	576	13528	2.83667	3.73517e-51	7.47034e-52	1.67815e-51	GO:0006891~intra-Golgi vesicle-mediated transport		GO_BP	positive regulation of cholesterol esterification	6	1.48148	1.21792e-07
GO_BP	M phase	104	3.00231	9.40364e-09	FANCA_HUMAN, SPC24_HUMAN, HAUS7_HUMAN, ASPM_HUMAN, TPX2_HUMAN, MD2L2_HUMAN, MD1L1_HUMAN, KIF23_HUMAN, RBM7_HUMAN, TTK_HUMAN, RA51B_HUMAN, KIF22_HUMAN, PMF1_HUMAN, ZN830_HUMAN, SYCP3_HUMAN, MSH5_HUMAN, MPIP2_HUMAN, MSHR_HUMAN, NUP37_HUMAN, CNDD3_HUMAN, TERF1_HUMAN, DSN1_HUMAN, BIRC5_HUMAN, AURKB_HUMAN, RAD51_HUMAN, CENPE_HUMAN, PRDM7_HUMAN, CDCA2_HUMAN, NOLC1_HUMAN, RL24_HUMAN, PTTG2_HUMAN, PRC1_H…	2499	329	13528	1.71122	4.16196e-05	4.62449e-06	1.76659e-05	GO:0030098~lymphocyte differentiation		GO_BP	regulation of transcription from RNA polymerase II promoter	248	8.06504	6.37204e-33	HIF1A_HUMAN, HDAC9_HUMAN, HLTF_HUMAN, NR4A2_HUMAN, SP2_HUMAN, RS14_HUMAN, JARD2_HUMAN, SNF5_HUMAN, ETS1_HUMAN, FOXK2_HUMAN, NSD1_HUMAN, THB_HUMAN, CMTA2_HUMAN, VDR_HUMAN, RUNX1_HUMAN, SMCA2_HUMAN, MBD2_HUMAN, KLF11_HUMAN, CBP_HUMAN, AKIR2_HUMAN, HIPK2_HUMAN, SMCA5_HUMAN, MDM2_HUMAN, PBX1_HUMAN, MLL1_HUMAN, PF21A_HUMAN, BRWD1_HUMAN, MBD3_HUMAN, RMP_HUMAN, IKBA_HUMAN, CHD4_HUMAN, HHEX_HUMAN, SPT4H_…	2228	727	13528	2.07127	2.46917e-29	4.11528e-30	1.18009e-29	GO:0030518~steroid hormone receptor signaling pathway		GO_BP	Cajal-Retzius cell	112	4.82967	5.45118e-51	ALDOA_HUMAN, ALDR_HUMAN, VATE1_HUMAN, GDIA_HUMAN, CALR_HUMAN, IF5A1_HUMAN, HSP7C_HUMAN, G3P_HUMAN, TBB5_HUMAN, TPIS_HUMAN, PGAM1_HUMAN, WDR1_HUMAN, TCPH_HUMAN, CBX3_HUMAN, TXNL1_HUMAN, UBA1_HUMAN, EIF3I_HUMAN, GSTM2_HUMAN, ACON_HUMAN, GDIR1_HUMAN, ROA2_HUMAN, RSSA_HUMAN, ESTD_HUMAN, GSTP1_HUMAN, ACTG_HUMAN, CATA_HUMAN, ERP29_HUMAN, QCR2_HUMAN, ATPA_HUMAN, 2AAA_HUMAN, VIME_HUMAN, HNRH1_HUMAN, 1433…	2291	191	18201	4.65859	2.066e-48	1.033e-48	7.54365e-48	GO:0006903~vesicle targeting		KEGG	acute-phase response	10	2.46914	2.21038e-07
GO_BP	ribonucleoprotein complex biogenesis	66	1.90531	1.39137e-08	IMP4_HUMAN, DKC1_HUMAN, RRMJ1_HUMAN, GTPB5_HUMAN, NOP14_HUMAN, UTP15_HUMAN, DCA13_HUMAN, I20L2_HUMAN, EXOS6_HUMAN, NOG1_HUMAN, DDX20_HUMAN, SMD2_HUMAN, NUFP1_HUMAN, NCBP1_HUMAN, SMD1_HUMAN, SF3A3_HUMAN, GTPBA_HUMAN, NHP2_HUMAN, EXOS2_HUMAN, RRMJ2_HUMAN, RS7_HUMAN, KRR1_HUMAN, NOP56_HUMAN, NOG2_HUMAN, RUXG_HUMAN, EXOS9_HUMAN, EXOSX_HUMAN, GEMI8_HUMAN, IMP3_HUMAN, RPP29_HUMAN, NCBP2_HUMAN, EBP2_HUM…	2499	180	13528	1.9849	6.15799e-05	6.15817e-06	2.61386e-05	GO:0034660~ncRNA metabolic process		GO_BP	negative regulation of gene expression	180	5.85366	1.65731e-26	HDAC9_HUMAN, THA_HUMAN, NELFD_HUMAN, TAF7_HUMAN, SKI_HUMAN, SATB1_HUMAN, SPT5H_HUMAN, HMGB1_HUMAN, ZHX1_HUMAN, RS14_HUMAN, TNR6A_HUMAN, ITF2_HUMAN, CC85B_HUMAN, JARD2_HUMAN, PPARA_HUMAN, KHDR1_HUMAN, HAT1_HUMAN, RNC_HUMAN, SUZ12_HUMAN, NSD1_HUMAN, SUH_HUMAN, SDS3_HUMAN, E2F1_HUMAN, NCOA2_HUMAN, DNMT1_HUMAN, SBNO2_HUMAN, THB_HUMAN, FOXP1_HUMAN, ZBT16_HUMAN, BNIP3_HUMAN, GABPA_HUMAN, KDM5B_HUMAN, V…	2228	504	13528	2.1685	6.42207e-23	8.02758e-24	3.0693e-23	GO:0006333~chromatin assembly or disassembly		GO_BP	Epithelium	574	24.752	5.78069e-51	ALDOA_HUMAN, PKHF2_HUMAN, CLIP1_HUMAN, AT2A2_HUMAN, SAHH2_HUMAN, PTN18_HUMAN, HNRPM_HUMAN, DOC10_HUMAN, RN213_HUMAN, PCNP_HUMAN, RAB31_HUMAN, PLCB4_HUMAN, HMHA1_HUMAN, ASPH_HUMAN, TM1L2_HUMAN, HSP7C_HUMAN, GSK3B_HUMAN, GIT2_HUMAN, PYGL_HUMAN, SRC8_HUMAN, EPN1_HUMAN, STT3B_HUMAN, ATLA3_HUMAN, ML12A_HUMAN, IMA3_HUMAN, CBX3_HUMAN, EF1G_HUMAN, SLMAP_HUMAN, EIF3H_HUMAN, MOES_HUMAN, CO052_HUMAN, KTNB1_…	2291	2567	18201	1.77646	2.19088e-48	7.30293e-49	7.99964e-48	GO:0006901~vesicle coating		GO_BP	regulation of cholesterol esterification	6	1.48148	3.18701e-07
GO_BP	ribosome biogenesis	50	1.44342	1.72251e-08	IMP4_HUMAN, RRMJ1_HUMAN, DKC1_HUMAN, GTPB5_HUMAN, NOP14_HUMAN, DCA13_HUMAN, UTP15_HUMAN, I20L2_HUMAN, EXOS6_HUMAN, NOG1_HUMAN, GTPBA_HUMAN, NHP2_HUMAN, EXOS2_HUMAN, RRMJ2_HUMAN, RS7_HUMAN, KRR1_HUMAN, NOP56_HUMAN, NOG2_HUMAN, EXOS9_HUMAN, EXOSX_HUMAN, IMP3_HUMAN, RPP29_HUMAN, EBP2_HUMAN, C1D_HUMAN, RPF1_HUMAN, NSA2_HUMAN, AATF_HUMAN, NOLC1_HUMAN, BMS1_HUMAN, RL24_HUMAN, UTP6_HUMAN, ERI1_HUMAN, DI…	2499	122	13528	2.21859	7.62353e-05	6.35317e-06	3.23595e-05	GO:0006281~DNA repair		GO_BP	negative regulation of nucleobase, nucleoside, nucleotide and nucleic acid metabolic process	180	5.85366	1.35631e-25	HDAC9_HUMAN, THA_HUMAN, NELFD_HUMAN, TAF7_HUMAN, SKI_HUMAN, SATB1_HUMAN, SPT5H_HUMAN, HMGB1_HUMAN, ZHX1_HUMAN, RS14_HUMAN, ITF2_HUMAN, CC85B_HUMAN, JARD2_HUMAN, PPARA_HUMAN, KHDR1_HUMAN, HAT1_HUMAN, TINF2_HUMAN, SUZ12_HUMAN, NSD1_HUMAN, SUH_HUMAN, SDS3_HUMAN, E2F1_HUMAN, NCOA2_HUMAN, DNMT1_HUMAN, SBNO2_HUMAN, THB_HUMAN, FOXP1_HUMAN, ZBT16_HUMAN, GABPA_HUMAN, KDM5B_HUMAN, VDR_HUMAN, PDCD4_HUMAN, S…	2228	512	13528	2.13462	5.25571e-22	5.25571e-23	2.51187e-22	GO:0030522~intracellular receptor-mediated signaling pathway		GO_BP	Liver	450	19.4049	1.20976e-37	ALDOA_HUMAN, TXN4B_HUMAN, SAHH2_HUMAN, CD109_HUMAN, RN213_HUMAN, PTN18_HUMAN, PTPA_HUMAN, GBB1_HUMAN, ASPH_HUMAN, EIF1_HUMAN, SYRC_HUMAN, HSP7C_HUMAN, PXDC2_HUMAN, PYGL_HUMAN, CSN5_HUMAN, STT3B_HUMAN, PKHO1_HUMAN, BCAS3_HUMAN, IMA3_HUMAN, CBX3_HUMAN, EF1G_HUMAN, EIF3H_HUMAN, ADHX_HUMAN, RPN2_HUMAN, TCTP_HUMAN, KCC2D_HUMAN, M3K4_HUMAN, CD63_HUMAN, CATB_HUMAN, ROA2_HUMAN, PTN6_HUMAN, GLRX3_HUMAN, M…	2291	2032	18201	1.75938	4.585e-35	1.14625e-35	1.67414e-34	GO:0006890~retrograde vesicle-mediated transport, Golgi to ER		GO_BP	complement activation	10	2.46914	3.46255e-07
KEGG	tRNA processing	35	1.01039	1.21113e-07	MTO1_HUMAN, RPP29_HUMAN, TYW2_HUMAN, TYW3_HUMAN, DUS1L_HUMAN, MTU1_HUMAN, CK5P1_HUMAN, PUS7L_HUMAN, TRPT1_HUMAN, CLP1_HUMAN, RPP30_HUMAN, GTPB3_HUMAN, TRM13_HUMAN, MRRP3_HUMAN, LSM6_HUMAN, DUS2L_HUMAN, RNZ2_HUMAN, POP1_HUMAN, TRM11_HUMAN, TRDMT_HUMAN, SEN34_HUMAN, URM1_HUMAN, TR61B_HUMAN, LA_HUMAN, PUSL1_HUMAN, RPP21_HUMAN, MOD5_HUMAN, TRUB1_HUMAN, TRM1_HUMAN, FBRL_HUMAN, SEN15_HUMAN, MRRP1_HUMAN…	2499	76	13528	2.493	0.000535902	3.82883e-05	0.000227526	hsa03040:Spliceosome		GO_BP	negative regulation of transcription	166	5.39837	3.74231e-25	HDAC9_HUMAN, THA_HUMAN, NELFD_HUMAN, TAF7_HUMAN, SKI_HUMAN, SATB1_HUMAN, SPT5H_HUMAN, HMGB1_HUMAN, ZHX1_HUMAN, RS14_HUMAN, ITF2_HUMAN, CC85B_HUMAN, JARD2_HUMAN, PPARA_HUMAN, KHDR1_HUMAN, HAT1_HUMAN, SUZ12_HUMAN, NSD1_HUMAN, SUH_HUMAN, SDS3_HUMAN, E2F1_HUMAN, NCOA2_HUMAN, DNMT1_HUMAN, SBNO2_HUMAN, THB_HUMAN, FOXP1_HUMAN, ZBT16_HUMAN, GABPA_HUMAN, KDM5B_HUMAN, VDR_HUMAN, PDCD4_HUMAN, SMCA2_HUMAN, K…	2228	459	13528	2.19591	1.45014e-21	1.31831e-22	6.93068e-22	GO:0006354~RNA elongation		TISSUE	intracellular protein transport	151	6.51143	9.41967e-37	TM1L1_HUMAN, NTF2_HUMAN, IMB1_HUMAN, SC24D_HUMAN, MFN2_HUMAN, IF5A1_HUMAN, CALR_HUMAN, SYNRG_HUMAN, TM1L2_HUMAN, GSK3B_HUMAN, VTI1B_HUMAN, STX6_HUMAN, HD_HUMAN, TAP2_HUMAN, SSRA_HUMAN, S61A1_HUMAN, XPO1_HUMAN, PEX19_HUMAN, IMA3_HUMAN, SNAPN_HUMAN, AP2S1_HUMAN, AR6P1_HUMAN, KTNB1_HUMAN, PP2BA_HUMAN, IMA1_HUMAN, HGS_HUMAN, XPO2_HUMAN, AP1S2_HUMAN, 1433T_HUMAN, IMA5_HUMAN, MACF1_HUMAN, VAS1_HUMAN, B…	1896	374	13528	2.88072	3.91199e-33	6.51998e-34	1.75759e-33	Cajal-Retzius cell		TISSUE	activation of plasma proteins involved in acute inflammatory response	10	2.46914	4.29208e-07
GO_BP	rRNA metabolic process	39	1.12587	1.03934e-06	IMP4_HUMAN, IMP3_HUMAN, RPP29_HUMAN, DKC1_HUMAN, RRMJ1_HUMAN, C1D_HUMAN, NSA2_HUMAN, NOP14_HUMAN, RPF1_HUMAN, DCA13_HUMAN, UTP15_HUMAN, NOLC1_HUMAN, EXOS6_HUMAN, ERI1_HUMAN, DIMT1_HUMAN, UTP6_HUMAN, EXOS8_HUMAN, TBL3_HUMAN, RRP44_HUMAN, WDR3_HUMAN, EXOS3_HUMAN, LSM6_HUMAN, DEDD2_HUMAN, EXOS2_HUMAN, NHP2_HUMAN, RRMJ2_HUMAN, NPM3_HUMAN, RS7_HUMAN, KRR1_HUMAN, NOP58_HUMAN, NOP56_HUMAN, UTP11_HUMAN, …	2499	96	13528	2.19918	0.00458955	0.000306627	0.00195251	GO:0022613~ribonucleoprotein complex biogenesis		GO_BP	negative regulation of nitrogen compound metabolic process	180	5.85366	8.07137e-25	HDAC9_HUMAN, THA_HUMAN, NELFD_HUMAN, TAF7_HUMAN, SKI_HUMAN, SATB1_HUMAN, SPT5H_HUMAN, HMGB1_HUMAN, ZHX1_HUMAN, RS14_HUMAN, ITF2_HUMAN, CC85B_HUMAN, JARD2_HUMAN, PPARA_HUMAN, KHDR1_HUMAN, HAT1_HUMAN, TINF2_HUMAN, SUZ12_HUMAN, NSD1_HUMAN, SUH_HUMAN, SDS3_HUMAN, E2F1_HUMAN, NCOA2_HUMAN, DNMT1_HUMAN, SBNO2_HUMAN, THB_HUMAN, FOXP1_HUMAN, ZBT16_HUMAN, GABPA_HUMAN, KDM5B_HUMAN, VDR_HUMAN, PDCD4_HUMAN, S…	2228	519	13528	2.10583	3.12766e-21	2.60638e-22	1.4948e-21	GO:0006325~chromatin organization		GO_BP	Fetal brain cortex	102	4.39845	9.81101e-37	ALDOA_HUMAN, HNRH2_HUMAN, RLA0_HUMAN, CALR_HUMAN, IF5A1_HUMAN, GBB1_HUMAN, HSP7C_HUMAN, G3P_HUMAN, TBB5_HUMAN, TPIS_HUMAN, PGAM1_HUMAN, DREB_HUMAN, DCTN2_HUMAN, TCTP_HUMAN, ACON_HUMAN, GDIR1_HUMAN, ROA2_HUMAN, EFHD2_HUMAN, RSSA_HUMAN, GLRX3_HUMAN, GSTP1_HUMAN, RB6I2_HUMAN, NSF1C_HUMAN, RABE1_HUMAN, ATPA_HUMAN, HNRH1_HUMAN, VIME_HUMAN, 1433Z_HUMAN, PPIA_HUMAN, SPTA2_HUMAN, GRB2_HUMAN, HNRPK_HUMAN,…	2291	210	18201	3.85879	3.71837e-34	7.43674e-35	1.3577e-33	GO:0006888~ER to Golgi vesicle-mediated transport		KEGG	egulation of response to external stimulus	17	4.19753	7.16343e-07
GO_BP	DNA replication	63	1.81871	1.78018e-06	BLM_HUMAN, DPOLN_HUMAN, PNKP_HUMAN, CLSPN_HUMAN, DKC1_HUMAN, RAD17_HUMAN, NASP_HUMAN, ATRIP_HUMAN, DPOD3_HUMAN, MYST2_HUMAN, MPIP3_HUMAN, KIN17_HUMAN, ATR_HUMAN, DPOG2_HUMAN, RMI2_HUMAN, BRCA2_HUMAN, PCNA_HUMAN, RAD9A_HUMAN, NFIA_HUMAN, DPOG1_HUMAN, REPI1_HUMAN, SP16H_HUMAN, DTL_HUMAN, DPOD2_HUMAN, CDC7_HUMAN, TERF1_HUMAN, CINP_HUMAN, DPOLZ_HUMAN, DPOD1_HUMAN, HUS1_HUMAN, RAD1_HUMAN, RMI1_HUMAN, …	2499	190	13528	1.79496	0.00784812	0.000492321	0.00334424	GO:0006399~tRNA metabolic process		GO_BP	positive regulation of nucleobase, nucleoside, nucleotide and nucleic acid metabolic process	203	6.60163	5.34e-24	AA2BR_HUMAN, HIF1A_HUMAN, UBP22_HUMAN, AA2AR_HUMAN, NR4A2_HUMAN, CHUR_HUMAN, ERCC6_HUMAN, SNF5_HUMAN, DVL3_HUMAN, ETS1_HUMAN, NSD1_HUMAN, PAR1_HUMAN, THB_HUMAN, NCOA3_HUMAN, FOXO4_HUMAN, IGF1R_HUMAN, CMTA2_HUMAN, REL_HUMAN, SMCA2_HUMAN, RUNX1_HUMAN, AKIR2_HUMAN, ING1_HUMAN, CBP_HUMAN, HIPK2_HUMAN, PBX1_HUMAN, MLL1_HUMAN, IKBA_HUMAN, HMGA1_HUMAN, UIMC1_HUMAN, HHEX_HUMAN, RSF1_HUMAN, KDM5A_HUMAN, S…	2228	624	13528	1.97529	2.06925e-20	1.59173e-21	9.88958e-21	GO:0006334~nucleosome assembly		GO_BP	Golgi vesicle transport	81	3.49288	5.52115e-36	EPN4_HUMAN, SC31A_HUMAN, COPA_HUMAN, SC24D_HUMAN, SAR1A_HUMAN, GOGA5_HUMAN, AP1M1_HUMAN, COPE_HUMAN, HSP7C_HUMAN, SC23A_HUMAN, VTI1B_HUMAN, HD_HUMAN, STX6_HUMAN, STX7_HUMAN, YKT6_HUMAN, ATLA3_HUMAN, PREB_HUMAN, SPAST_HUMAN, AP1S1_HUMAN, GOSR2_HUMAN, PLDN_HUMAN, TXND5_HUMAN, TMX1_HUMAN, GBF1_HUMAN, SC24A_HUMAN, TPPC3_HUMAN, RAB2A_HUMAN, AP1S2_HUMAN, GBRL2_HUMAN, OPTN_HUMAN, SC24B_HUMAN, RAB3I_HUMA…	1896	131	13528	4.41173	2.29293e-32	3.27562e-33	1.03017e-32	GO:0006904~vesicle docking during exocytosis		KEGG	hsa00071:Fatty acid metabolism	10	2.46914	1.76099e-06
GO_BP	rRNA processing	37	1.06813	2.72791e-06	IMP4_HUMAN, IMP3_HUMAN, RPP29_HUMAN, DKC1_HUMAN, C1D_HUMAN, RRMJ1_HUMAN, NSA2_HUMAN, NOP14_HUMAN, RPF1_HUMAN, DCA13_HUMAN, UTP15_HUMAN, NOLC1_HUMAN, EXOS6_HUMAN, ERI1_HUMAN, DIMT1_HUMAN, UTP6_HUMAN, EXOS8_HUMAN, TBL3_HUMAN, RRP44_HUMAN, WDR3_HUMAN, EXOS3_HUMAN, LSM6_HUMAN, EXOS2_HUMAN, NHP2_HUMAN, RRMJ2_HUMAN, NPM3_HUMAN, RS7_HUMAN, KRR1_HUMAN, NOP58_HUMAN, NOP56_HUMAN, UTP11_HUMAN, FBRL_HUMAN, U…	2499	92	13528	2.17711	0.0120012	0.00067054	0.00512461	GO:0002521~leukocyte differentiation		GO_BP	mRNA processing	127	4.13008	2.83998e-23	NONO_HUMAN, PM14_HUMAN, SF3B2_HUMAN, LC7L3_HUMAN, SRPK1_HUMAN, SNUT2_HUMAN, PRP8_HUMAN, SEN2_HUMAN, XRN2_HUMAN, RBM25_HUMAN, SFR15_HUMAN, HNRL1_HUMAN, MCE1_HUMAN, KHDR1_HUMAN, DDX23_HUMAN, HNRPC_HUMAN, ZC3H3_HUMAN, FUS_HUMAN, PRP4B_HUMAN, TXN4A_HUMAN, NH2L1_HUMAN, FRG1_HUMAN, DHX8_HUMAN, TRA2A_HUMAN, TRA2B_HUMAN, SYF1_HUMAN, RPAB1_HUMAN, PTBP2_HUMAN, SMD3_HUMAN, SNW1_HUMAN, DSRAD_HUMAN, RBM8A_HUM…	2228	321	13528	2.40224	1.10049e-19	7.86065e-21	5.25959e-20	GO:0006368~RNA elongation from RNA polymerase II promoter		TISSUE	cellular macromolecule localization	158	6.81328	5.25505e-35	TM1L1_HUMAN, NTF2_HUMAN, IMB1_HUMAN, SC24D_HUMAN, MFN2_HUMAN, IF5A1_HUMAN, CALR_HUMAN, SYNRG_HUMAN, TM1L2_HUMAN, GSK3B_HUMAN, VTI1B_HUMAN, STX6_HUMAN, HD_HUMAN, TAP2_HUMAN, SSRA_HUMAN, S61A1_HUMAN, XPO1_HUMAN, PEX19_HUMAN, FLNA_HUMAN, IMA3_HUMAN, SNAPN_HUMAN, AP2S1_HUMAN, AR6P1_HUMAN, KTNB1_HUMAN, PP2BA_HUMAN, IMA1_HUMAN, HGS_HUMAN, STAU1_HUMAN, XPO2_HUMAN, AP1S2_HUMAN, 1433T_HUMAN, IMA5_HUMAN, M…	1896	414	13528	2.72303	2.18242e-31	2.72803e-32	9.80522e-32	Erythrocyte		GO_BP	Platelet	31	7.65432	2.08165e-06
GO_BP	lymphocyte differentiation	40	1.15473	2.78402e-06	ZAP70_HUMAN, JMJD6_HUMAN, BCL2_HUMAN, CHD7_HUMAN, XRCC4_HUMAN, BLM_HUMAN, NFAM1_HUMAN, DPOLM_HUMAN, RELB_HUMAN, EOMES_HUMAN, P53_HUMAN, BC11A_HUMAN, ITA4_HUMAN, GIMA5_HUMAN, RHOH_HUMAN, IRF1_HUMAN, CD8A_HUMAN, TNR6_HUMAN, CAR11_HUMAN, BLNK_HUMAN, GIMA1_HUMAN, LCK_HUMAN, HDAC4_HUMAN, PATZ1_HUMAN, CD3D_HUMAN, CD4_HUMAN, SOX4_HUMAN, CD3E_HUMAN, IL15_HUMAN, RL22_HUMAN, DCR1C_HUMAN, TFE2_HUMAN, NKX23_…	2499	103	13528	2.10228	0.0122465	0.000648321	0.00523	GO:0006974~response to DNA damage stimulus		GO_BP	mRNA metabolic process	139	4.52033	6.52343e-23	SMG5_HUMAN, NONO_HUMAN, PM14_HUMAN, SF3B2_HUMAN, LC7L3_HUMAN, SRPK1_HUMAN, SNUT2_HUMAN, PRP8_HUMAN, SEN2_HUMAN, XRN2_HUMAN, RBM25_HUMAN, SFR15_HUMAN, SMG7_HUMAN, HNRL1_HUMAN, MCE1_HUMAN, KHDR1_HUMAN, DDX23_HUMAN, HNRPC_HUMAN, ZC3H3_HUMAN, FUS_HUMAN, PRP4B_HUMAN, TXN4A_HUMAN, NH2L1_HUMAN, FRG1_HUMAN, DHX8_HUMAN, TRA2A_HUMAN, PNRC2_HUMAN, TRA2B_HUMAN, SYF1_HUMAN, RPAB1_HUMAN, PTBP2_HUMAN, SMD3_HUMA…	2228	370	13528	2.28103	2.52783e-19	1.68522e-20	1.20813e-19	GO:0031497~chromatin assembly		GO_BP	cellular protein localization	157	6.77016	7.72347e-35	TM1L1_HUMAN, NTF2_HUMAN, IMB1_HUMAN, SC24D_HUMAN, MFN2_HUMAN, IF5A1_HUMAN, CALR_HUMAN, SYNRG_HUMAN, TM1L2_HUMAN, GSK3B_HUMAN, VTI1B_HUMAN, STX6_HUMAN, HD_HUMAN, TAP2_HUMAN, SSRA_HUMAN, S61A1_HUMAN, XPO1_HUMAN, PEX19_HUMAN, FLNA_HUMAN, IMA3_HUMAN, SNAPN_HUMAN, AP2S1_HUMAN, AR6P1_HUMAN, KTNB1_HUMAN, PP2BA_HUMAN, IMA1_HUMAN, HGS_HUMAN, XPO2_HUMAN, AP1S2_HUMAN, 1433T_HUMAN, IMA5_HUMAN, MACF1_HUMAN, V…	1896	411	13528	2.72554	3.20756e-31	3.56395e-32	1.4411e-31	GO:0048284~organelle fusion		GO_BP	protein maturation by peptide bond cleavage	12	2.96296	3.93782e-06
GO_BP	leukocyte differentiation	47	1.35681	4.22674e-06	ZAP70_HUMAN, BCL2_HUMAN, CHD7_HUMAN, JMJD6_HUMAN, XRCC4_HUMAN, BLM_HUMAN, NFAM1_HUMAN, DPOLM_HUMAN, RELB_HUMAN, EOMES_HUMAN, P53_HUMAN, TM7S4_HUMAN, BC11A_HUMAN, ITA4_HUMAN, GIMA5_HUMAN, IRF4_HUMAN, RHOH_HUMAN, IRF1_HUMAN, CD8A_HUMAN, CEBPA_HUMAN, TNR6_HUMAN, CAR11_HUMAN, CEBPE_HUMAN, BLNK_HUMAN, GIMA1_HUMAN, LCK_HUMAN, HDAC4_HUMAN, MMP9_HUMAN, PATZ1_HUMAN, CD3D_HUMAN, CD4_HUMAN, SOX4_HUMAN, CD3E…	2499	131	13528	1.9422	0.0185337	0.000890441	0.00794017	GO:0006260~DNA replication		GO_BP	positive regulation of nitrogen compound metabolic process	204	6.63415	1.51875e-22	AA2BR_HUMAN, HIF1A_HUMAN, UBP22_HUMAN, AA2AR_HUMAN, NR4A2_HUMAN, CHUR_HUMAN, ERCC6_HUMAN, SNF5_HUMAN, DVL3_HUMAN, ETS1_HUMAN, NSD1_HUMAN, PAR1_HUMAN, THB_HUMAN, NCOA3_HUMAN, FOXO4_HUMAN, IGF1R_HUMAN, CMTA2_HUMAN, REL_HUMAN, SMCA2_HUMAN, RUNX1_HUMAN, AKIR2_HUMAN, ING1_HUMAN, CBP_HUMAN, HIPK2_HUMAN, PBX1_HUMAN, MLL1_HUMAN, IKBA_HUMAN, HMGA1_HUMAN, UIMC1_HUMAN, HHEX_HUMAN, RSF1_HUMAN, KDM5A_HUMAN, S…	2228	644	13528	1.92337	5.88517e-19	3.67823e-20	2.8127e-19	GO:0034728~nucleosome organization		GO_BP	B-cell lymphoma	69	2.97542	2.70172e-29	CALX_HUMAN, CLIC1_HUMAN, PSD11_HUMAN, IMB1_HUMAN, TCPB_HUMAN, TMED9_HUMAN, TCPQ_HUMAN, TPP2_HUMAN, RS5_HUMAN, GBB1_HUMAN, KPYM_HUMAN, ACTB_HUMAN, 1433E_HUMAN, XPO1_HUMAN, CPNS1_HUMAN, DHB12_HUMAN, EF1G_HUMAN, RB11B_HUMAN, COF1_HUMAN, CISD2_HUMAN, CH10_HUMAN, MARE1_HUMAN, NLTP_HUMAN, RSSA_HUMAN, XPO2_HUMAN, SYYC_HUMAN, 1433T_HUMAN, LDHA_HUMAN, TPM3_HUMAN, PAIRB_HUMAN, ACTG_HUMAN, SYFA_HUMAN, M2OM_…	2291	125	18201	4.3854	1.02395e-26	1.46279e-27	3.7388e-26	GO:0048193~Golgi vesicle transport		GO_BP	hsa00280:Valine, leucine and isoleucine degradation	10	2.46914	4.12432e-06
GO_BP	lymphocyte activation	64	1.84758	4.58101e-06	ZAP70_HUMAN, BLM_HUMAN, NFAM1_HUMAN, RELB_HUMAN, EOMES_HUMAN, P53_HUMAN, CD86_HUMAN, ITA4_HUMAN, TNF14_HUMAN, NCTR1_HUMAN, CD7_HUMAN, GIMA5_HUMAN, IRF4_HUMAN, RHOH_HUMAN, CD8A_HUMAN, BLNK_HUMAN, GIMA1_HUMAN, LCK_HUMAN, NKG2D_HUMAN, INAR1_HUMAN, NLRC3_HUMAN, CD48_HUMAN, SOX4_HUMAN, EXO1_HUMAN, CD3E_HUMAN, NRAM1_HUMAN, SLAF7_HUMAN, DCR1C_HUMAN, TFE2_HUMAN, GAPT_HUMAN, BCL6_HUMAN, BCL3_HUMAN, BAK_HU…	2499	199	13528	1.74098	0.0200714	0.000921193	0.00860565	GO:0046649~lymphocyte activation		GO_BP	negative regulation of macromolecule biosynthetic process	180	5.85366	6.22063e-22	HDAC9_HUMAN, THA_HUMAN, SRP09_HUMAN, NELFD_HUMAN, TAF7_HUMAN, SKI_HUMAN, SATB1_HUMAN, SPT5H_HUMAN, HMGB1_HUMAN, ZHX1_HUMAN, RS14_HUMAN, TNR6A_HUMAN, ITF2_HUMAN, CC85B_HUMAN, JARD2_HUMAN, PPARA_HUMAN, KHDR1_HUMAN, ANKH1_HUMAN, HAT1_HUMAN, TINF2_HUMAN, IL6RA_HUMAN, SUZ12_HUMAN, NSD1_HUMAN, SUH_HUMAN, SDS3_HUMAN, E2F1_HUMAN, NCOA2_HUMAN, DNMT1_HUMAN, SBNO2_HUMAN, THB_HUMAN, FOXP1_HUMAN, ZBT16_HUMAN,…	2228	547	13528	1.99804	2.4105e-18	1.41794e-19	1.15205e-18	GO:0010553~negative regulation of specific transcription from RNA polymerase II promoter		GO_BP	membrane organization	140	6.03708	4.7741e-29	VATH_HUMAN, SC24D_HUMAN, MFN2_HUMAN, SYNRG_HUMAN, HSP7C_HUMAN, ARRB2_HUMAN, VTI1B_HUMAN, DLG4_HUMAN, STX6_HUMAN, HD_HUMAN, EPN1_HUMAN, LMNA_HUMAN, PLDN_HUMAN, RAB5A_HUMAN, DYN1_HUMAN, DYN3_HUMAN, AP2S1_HUMAN, NECP2_HUMAN, TXND5_HUMAN, FBP1L_HUMAN, NDEL1_HUMAN, DBNL_HUMAN, SNX3_HUMAN, AP1S2_HUMAN, DNM1L_HUMAN, ITSN2_HUMAN, VAV_HUMAN, RABE1_HUMAN, SH3K1_HUMAN, GRAN_HUMAN, COR1A_HUMAN, LIS1_HUMAN, C…	1896	381	13528	2.62179	1.98269e-25	1.98269e-26	8.90785e-26	GO:0048278~vesicle docking		TISSUE	protein-lipid complex assembly	6	1.48148	4.17966e-06
GO_BP	Peripheral blood leukocyte	33	0.952656	4.92235e-06	NAL12_HUMAN, TRI26_HUMAN, PP1RA_HUMAN, ZN213_HUMAN, TNFC_HUMAN, RET_HUMAN, HLAG_HUMAN, MDC1_HUMAN, TF2H4_HUMAN, PI3R5_HUMAN, RT18B_HUMAN, IL8_HUMAN, LIRA3_HUMAN, IEX1_HUMAN, RRP44_HUMAN, PRR3_HUMAN, LIRB4_HUMAN, PILRB_HUMAN, LIRA1_HUMAN, DHX16_HUMAN, I27RA_HUMAN, TRDMT_HUMAN, MERTK_HUMAN, LIRB2_HUMAN, TRI39_HUMAN, DDR1_HUMAN, CLC7A_HUMAN, VATG2_HUMAN, RPA12_HUMAN, CCHCR_HUMAN, LIRA2_HUMAN, SYTL1_…	3340	80	18201	2.24788	0.00200139	0.000667577	0.00688283	GO:0000279~M phase		GO_BP	positive regulation of gene expression	187	6.0813	1.48285e-21	NCOA1_HUMAN, HIF1A_HUMAN, UBP22_HUMAN, THA_HUMAN, TAF2_HUMAN, TAF7_HUMAN, NR4A2_HUMAN, DYR1B_HUMAN, SPT5H_HUMAN, ASF1A_HUMAN, ANDR_HUMAN, CHUR_HUMAN, MYSM1_HUMAN, KDM3A_HUMAN, ITF2_HUMAN, PRKDC_HUMAN, PPARA_HUMAN, MED13_HUMAN, SNF5_HUMAN, IL2RB_HUMAN, DVL3_HUMAN, ELF4_HUMAN, E2F3_HUMAN, ETS1_HUMAN, NSD1_HUMAN, E2F1_HUMAN, TN13B_HUMAN, NCOA2_HUMAN, DNMT1_HUMAN, ATF4_HUMAN, PAR1_HUMAN, THB_HUMAN, N…	2228	581	13528	1.95427	5.74605e-18	3.19225e-19	2.74621e-18	GO:0006414~translational elongation		TISSUE	small GTPase mediated signal transduction	120	5.17464	5.01385e-28	G3BP1_HUMAN, IQGA2_HUMAN, RAB31_HUMAN, GDIA_HUMAN, GBB1_HUMAN, GRP2_HUMAN, RAB5A_HUMAN, DBNL_HUMAN, MIRO1_HUMAN, GDIR1_HUMAN, RAB2A_HUMAN, ARHG7_HUMAN, RAB1A_HUMAN, IQGA1_HUMAN, 1433T_HUMAN, RGS19_HUMAN, DOK2_HUMAN, ADA2A_HUMAN, RB33A_HUMAN, CHP1_HUMAN, RPGF6_HUMAN, TX1B3_HUMAN, GRB2_HUMAN, RHEB_HUMAN, SRC_HUMAN, ARF1_HUMAN, ARL8B_HUMAN, RAB5C_HUMAN, LIMK1_HUMAN, RAC1_HUMAN, RALB_HUMAN, ARF6_HUMA…	1896	305	13528	2.80722	2.08225e-24	1.89296e-25	9.35518e-25	B-cell lymphoma		TISSUE	plasma lipoprotein particle assembly	6	1.48148	4.17966e-06
GO_BP	hsa03040:Spliceosome	43	1.24134	5.09856e-06	SNR27_HUMAN, PR38A_HUMAN, NCBP2_HUMAN, SNUT1_HUMAN, PRP18_HUMAN, SR140_HUMAN, PHF5A_HUMAN, SPF27_HUMAN, HSP76_HUMAN, CTBL1_HUMAN, SNRPA_HUMAN, ISY1_HUMAN, PR38B_HUMAN, RU17_HUMAN, PLRG1_HUMAN, PRP17_HUMAN, SMD2_HUMAN, TCRG1_HUMAN, NCBP1_HUMAN, SMD1_HUMAN, LSM6_HUMAN, LSM3_HUMAN, THOC1_HUMAN, PUF60_HUMAN, PQBP1_HUMAN, SF3A3_HUMAN, DHX16_HUMAN, THOC4_HUMAN, RUXE_HUMAN, ACINU_HUMAN, HS71L_HUMAN, CRN…	868	126	5085	1.99926	0.00096826	0.00096826	0.00633663	GO:0006259~DNA metabolic process		GO_BP	positive regulation of transcription	183	5.95122	1.55959e-21	NCOA1_HUMAN, HIF1A_HUMAN, UBP22_HUMAN, THA_HUMAN, TAF2_HUMAN, TAF7_HUMAN, NR4A2_HUMAN, DYR1B_HUMAN, SPT5H_HUMAN, ASF1A_HUMAN, ANDR_HUMAN, CHUR_HUMAN, MYSM1_HUMAN, KDM3A_HUMAN, ITF2_HUMAN, PRKDC_HUMAN, PPARA_HUMAN, MED13_HUMAN, SNF5_HUMAN, DVL3_HUMAN, ELF4_HUMAN, E2F3_HUMAN, ETS1_HUMAN, NSD1_HUMAN, E2F1_HUMAN, NCOA2_HUMAN, ATF4_HUMAN, PAR1_HUMAN, THB_HUMAN, NCOA3_HUMAN, UBP21_HUMAN, FOXO4_HUMAN, C…	2228	564	13528	1.97011	6.0434e-18	3.18074e-19	2.88833e-18	GO:0065004~protein-DNA complex assembly		GO_BP	generation of precursor metabolites and energy	119	5.13152	3.0159e-26	ALDOA_HUMAN, DHSA_HUMAN, VATE1_HUMAN, VATH_HUMAN, MPCP_HUMAN, GSK3B_HUMAN, G3P_HUMAN, PYGL_HUMAN, NU1M_HUMAN, ATPD_HUMAN, TPIS_HUMAN, PGAM1_HUMAN, NU5M_HUMAN, NDUB3_HUMAN, TXNL1_HUMAN, ATIF1_HUMAN, NDUB8_HUMAN, ACADV_HUMAN, NU4M_HUMAN, ACON_HUMAN, PP1B_HUMAN, AT5F1_HUMAN, VPP1_HUMAN, DLDH_HUMAN, VAS1_HUMAN, CATA_HUMAN, IDH3G_HUMAN, QCR2_HUMAN, PP1A_HUMAN, ATP5I_HUMAN, ATPA_HUMAN, NDUB4_HUMAN, ODP…	1896	313	13528	2.71268	1.2525e-22	1.04375e-23	5.62727e-23	GO:0015985~energy coupled proton transport, down electrochemical gradient
GO_BP	leukocyte activation	74	2.13626	5.96329e-06	ZAP70_HUMAN, BLM_HUMAN, NFAM1_HUMAN, RELB_HUMAN, P53_HUMAN, TCAM1_HUMAN, EOMES_HUMAN, ZNF3_HUMAN, TLR4_HUMAN, TLR1_HUMAN, CD86_HUMAN, ITA4_HUMAN, TNF14_HUMAN, CD7_HUMAN, NCTR1_HUMAN, GIMA5_HUMAN, IRF4_HUMAN, RHOH_HUMAN, CD8A_HUMAN, CXCR2_HUMAN, BLNK_HUMAN, GIMA1_HUMAN, LCK_HUMAN, NKG2D_HUMAN, INAR1_HUMAN, CD48_HUMAN, NLRC3_HUMAN, SOX4_HUMAN, EXO1_HUMAN, CD3E_HUMAN, NRAM1_HUMAN, SLAF7_HUMAN, DCR1C…	2499	242	13528	1.65533	0.0260483	0.00114689	0.0112022	GO:0006396~RNA processing		GO_BP	chromatin assembly or disassembly	68	2.21138	3.70185e-21	H2B1C_HUMAN, H4_HUMAN, H31_HUMAN, H2B1B_HUMAN, H2BFS_HUMAN, MCM2_HUMAN, MYST3_HUMAN, CBX6_HUMAN, ASF1A_HUMAN, H2A1D_HUMAN, H12_HUMAN, H14_HUMAN, H2B1O_HUMAN, SHPRH_HUMAN, CHD2_HUMAN, H2B1K_HUMAN, CTCF_HUMAN, H2B1D_HUMAN, H2A1H_HUMAN, HDAC8_HUMAN, H2AV_HUMAN, SUV92_HUMAN, H2AJ_HUMAN, H2B1H_HUMAN, H2B2E_HUMAN, H2B1N_HUMAN, SMCA5_HUMAN, CHD9_HUMAN, H2A2C_HUMAN, NPM_HUMAN, SUV91_HUMAN, BAZ1B_HUMAN, H…	2228	127	13528	3.25105	1.43447e-17	7.17233e-19	6.85576e-18	GO:0006352~transcription initiation		GO_BP	phosphate metabolic process	254	10.953	3.22207e-25	PTN11_HUMAN, PTN18_HUMAN, GSK3B_HUMAN, KPCA_HUMAN, ATPD_HUMAN, NEK7_HUMAN, GMFG_HUMAN, ACYP1_HUMAN, MP2K4_HUMAN, PK3CG_HUMAN, NDUB8_HUMAN, PP2BA_HUMAN, DBNL_HUMAN, NU4M_HUMAN, KCC2D_HUMAN, MTMR5_HUMAN, M3K4_HUMAN, PTN1_HUMAN, GRK5_HUMAN, PTN6_HUMAN, KPCB_HUMAN, MYLK_HUMAN, TP4A3_HUMAN, MTM1_HUMAN, VPP1_HUMAN, RB6I2_HUMAN, JAK1_HUMAN, PTN7_HUMAN, ATPA_HUMAN, 2AAA_HUMAN, NDUB4_HUMAN, DYR1A_HUMAN, U…	1896	973	13528	1.86259	1.33813e-21	1.02933e-22	6.01196e-22	GO:0015986~ATP synthesis coupled proton transport
GO_BP	tRNA metabolic process	43	1.24134	7.39454e-06	MTO1_HUMAN, RPP29_HUMAN, TYW2_HUMAN, DALD3_HUMAN, E2AK4_HUMAN, TYW3_HUMAN, DUS1L_HUMAN, MTU1_HUMAN, CK5P1_HUMAN, PUS7L_HUMAN, TRPT1_HUMAN, RPP30_HUMAN, CLP1_HUMAN, SYYM_HUMAN, GTPB3_HUMAN, TRM13_HUMAN, MRRP3_HUMAN, LSM6_HUMAN, DUS2L_HUMAN, DPOG2_HUMAN, SYWM_HUMAN, SYTM_HUMAN, RNZ2_HUMAN, POP1_HUMAN, TRM11_HUMAN, TRDMT_HUMAN, SEN34_HUMAN, URM1_HUMAN, TR61B_HUMAN, LA_HUMAN, PUSL1_HUMAN, RPP21_HUMAN…	2499	118	13528	1.97267	0.0321986	0.00136275	0.0138907	GO:0045321~leukocyte activation		GO_BP	Cervix carcinoma	134	4.35772	6.52718e-21	RL5_HUMAN, SMG5_HUMAN, MCM5_HUMAN, HLTF_HUMAN, XPO6_HUMAN, TAF2_HUMAN, GRTP1_HUMAN, MCM2_HUMAN, SRPK1_HUMAN, TNR6A_HUMAN, PRKDC_HUMAN, HNRL1_HUMAN, MED13_HUMAN, CREB3_HUMAN, DHYS_HUMAN, HNRPC_HUMAN, FOXK2_HUMAN, NH2L1_HUMAN, RS19_HUMAN, ZBTB1_HUMAN, BAZ1A_HUMAN, E2F4_HUMAN, TRA2A_HUMAN, EXOS4_HUMAN, MED23_HUMAN, TRA2B_HUMAN, PTBP2_HUMAN, DSRAD_HUMAN, REN3A_HUMAN, CKAP2_HUMAN, MED24_HUMAN, GTF2I_H…	3016	363	18201	2.22773	2.4738e-18	8.24601e-19	9.03268e-18	GO:0010552~positive regulation of specific transcription from RNA polymerase II promoter		GO_BP	phosphorus metabolic process	254	10.953	3.22207e-25	PTN11_HUMAN, PTN18_HUMAN, GSK3B_HUMAN, KPCA_HUMAN, ATPD_HUMAN, NEK7_HUMAN, GMFG_HUMAN, ACYP1_HUMAN, MP2K4_HUMAN, PK3CG_HUMAN, NDUB8_HUMAN, PP2BA_HUMAN, DBNL_HUMAN, NU4M_HUMAN, KCC2D_HUMAN, MTMR5_HUMAN, M3K4_HUMAN, PTN1_HUMAN, GRK5_HUMAN, PTN6_HUMAN, KPCB_HUMAN, MYLK_HUMAN, TP4A3_HUMAN, MTM1_HUMAN, VPP1_HUMAN, RB6I2_HUMAN, JAK1_HUMAN, PTN7_HUMAN, ATPA_HUMAN, 2AAA_HUMAN, NDUB4_HUMAN, DYR1A_HUMAN, U…	1896	973	13528	1.86259	1.33813e-21	1.02933e-22	6.01196e-22	GO:0006892~post-Golgi vesicle-mediated transport
GO_BP	hemopoiesis	72	2.07852	8.81165e-06	ZAP70_HUMAN, BLM_HUMAN, SOX6_HUMAN, NFAM1_HUMAN, RELB_HUMAN, P53_HUMAN, TAZ_HUMAN, FLVC1_HUMAN, EOMES_HUMAN, HEPH_HUMAN, TM7S4_HUMAN, ITA4_HUMAN, GIMA5_HUMAN, RHOH_HUMAN, IRF4_HUMAN, CD8A_HUMAN, IRF8_HUMAN, BLNK_HUMAN, GIMA1_HUMAN, LCK_HUMAN, EPAS1_HUMAN, AHSP_HUMAN, MMP9_HUMAN, PARPT_HUMAN, NOTC2_HUMAN, BRCA2_HUMAN, SOX4_HUMAN, ACINU_HUMAN, CD3E_HUMAN, TFE2_HUMAN, TTC7A_HUMAN, NOTC4_HUMAN, DCR1C…	2499	236	13528	1.65154	0.0382498	0.0015588	0.0165525	GO:0030097~hemopoiesis		GO_BP	RNA processing	177	5.7561	1.05031e-20	SYFM_HUMAN, RL5_HUMAN, NONO_HUMAN, INT10_HUMAN, ADAT1_HUMAN, PM14_HUMAN, SF3B2_HUMAN, LC7L3_HUMAN, SRPK1_HUMAN, RS14_HUMAN, SNUT2_HUMAN, PRP8_HUMAN, SEN2_HUMAN, XRN2_HUMAN, RBM25_HUMAN, SFR15_HUMAN, HNRL1_HUMAN, MCE1_HUMAN, KHDR1_HUMAN, DDX23_HUMAN, INT6_HUMAN, RNC_HUMAN, TSR2_HUMAN, HNRPC_HUMAN, FUS_HUMAN, ZC3H3_HUMAN, PRP4B_HUMAN, TXN4A_HUMAN, INT2_HUMAN, NH2L1_HUMAN, RS19_HUMAN, FRG1_HUMAN, DH…	2228	547	13528	1.96474	4.06994e-17	1.93807e-18	1.94515e-17	GO:0016569~covalent chromatin modification		GO_BP	phosphorylation	214	9.22812	1.26682e-22	PTN11_HUMAN, GSK3B_HUMAN, KPCA_HUMAN, ATPD_HUMAN, NEK7_HUMAN, GMFG_HUMAN, MP2K4_HUMAN, PK3CG_HUMAN, DBNL_HUMAN, NDUB8_HUMAN, NU4M_HUMAN, KCC2D_HUMAN, M3K4_HUMAN, GRK5_HUMAN, KPCB_HUMAN, MYLK_HUMAN, VPP1_HUMAN, RB6I2_HUMAN, JAK1_HUMAN, ATPA_HUMAN, NDUB4_HUMAN, DYR1A_HUMAN, UGPA_HUMAN, MARK2_HUMAN, FPGT_HUMAN, TEC_HUMAN, TAOK3_HUMAN, MON2_HUMAN, SRC_HUMAN, TAOK1_HUMAN, STK3_HUMAN, LIMK1_HUMAN, TSP1…	1896	800	13528	1.90862	5.2611e-19	3.75793e-20	2.36372e-19	GO:0022406~membrane docking
													GO:0065003~macromolecular complex assembly		GO_BP	negative regulation of cellular biosynthetic process	180	5.85366	1.31696e-20	IGF2_HUMAN, HDAC9_HUMAN, THA_HUMAN, SRP09_HUMAN, NELFD_HUMAN, TAF7_HUMAN, SKI_HUMAN, SATB1_HUMAN, SPT5H_HUMAN, HMGB1_HUMAN, ZHX1_HUMAN, RS14_HUMAN, TNR6A_HUMAN, ITF2_HUMAN, CC85B_HUMAN, JARD2_HUMAN, PPARA_HUMAN, KHDR1_HUMAN, ANKH1_HUMAN, HAT1_HUMAN, TINF2_HUMAN, SUZ12_HUMAN, NSD1_HUMAN, SUH_HUMAN, SDS3_HUMAN, E2F1_HUMAN, NCOA2_HUMAN, DNMT1_HUMAN, SBNO2_HUMAN, THB_HUMAN, FOXP1_HUMAN, ZBT16_HUMAN, …	2228	561	13528	1.94818	5.10322e-17	2.31965e-18	2.43899e-17	GO:0016570~histone modification		GO_BP	actin cytoskeleton organization	90	3.88098	1.39489e-21	RICTR_HUMAN, ALDOA_HUMAN, ARAP1_HUMAN, NF1_HUMAN, FGD4_HUMAN, SDCB1_HUMAN, CAZA1_HUMAN, CALR_HUMAN, RASK_HUMAN, PAK2_HUMAN, ARPC5_HUMAN, DEST_HUMAN, MRCKA_HUMAN, CAPZB_HUMAN, DREB_HUMAN, FLNA_HUMAN, ACTN1_HUMAN, AT2C1_HUMAN, WASF2_HUMAN, E41L3_HUMAN, COF1_HUMAN, 41_HUMAN, MRCKB_HUMAN, WASF3_HUMAN, ELMO1_HUMAN, ARC1A_HUMAN, TYB10_HUMAN, RHOA_HUMAN, DEMA_HUMAN, MYH9_HUMAN, TPM1_HUMAN, TAOK2_HUMAN, …	1896	226	13528	2.84138	5.79296e-18	3.86198e-19	2.60267e-18	GO:0030834~regulation of actin filament depolymerization
													GO:0008033~tRNA processing		GO_BP	negative regulation of macromolecule metabolic process	219	7.12195	1.3945e-20	HDAC9_HUMAN, SRP09_HUMAN, NELFD_HUMAN, CYTC_HUMAN, RS14_HUMAN, TNR6A_HUMAN, JARD2_HUMAN, HAT1_HUMAN, KHDR1_HUMAN, RNC_HUMAN, NSD1_HUMAN, THB_HUMAN, ZBT16_HUMAN, BNIP3_HUMAN, VDR_HUMAN, SMCA2_HUMAN, MBD2_HUMAN, KLF11_HUMAN, AKIR2_HUMAN, HIPK2_HUMAN, MDM2_HUMAN, DSRAD_HUMAN, PF21A_HUMAN, MBD3_HUMAN, ING4_HUMAN, UIMC1_HUMAN, HHEX_HUMAN, RSF1_HUMAN, FZR_HUMAN, SPT4H_HUMAN, SMAD3_HUMAN, REST_HUMAN, VP…	2228	734	13528	1.81162	5.40368e-17	2.34943e-18	2.58259e-17	GO:0016567~protein ubiquitination		GO_BP	actin filament-based process	93	4.01035	3.64799e-21	RICTR_HUMAN, ALDOA_HUMAN, ARAP1_HUMAN, NF1_HUMAN, FGD4_HUMAN, SDCB1_HUMAN, CAZA1_HUMAN, CALR_HUMAN, RASK_HUMAN, PAK2_HUMAN, ARPC5_HUMAN, DEST_HUMAN, MRCKA_HUMAN, CAPZB_HUMAN, DREB_HUMAN, FLNA_HUMAN, ACTN1_HUMAN, AT2C1_HUMAN, WASF2_HUMAN, E41L3_HUMAN, COF1_HUMAN, 41_HUMAN, MRCKB_HUMAN, WASF3_HUMAN, ELMO1_HUMAN, ARC1A_HUMAN, TYB10_HUMAN, RHOA_HUMAN, DEMA_HUMAN, MYH9_HUMAN, TPM1_HUMAN, TAOK2_HUMAN, …	1896	241	13528	2.75335	1.51501e-17	9.46882e-19	6.80667e-18	GO:0006944~membrane fusion
													GO:0051259~protein oligomerization		GO_BP	Bone marrow	217	7.05691	1.72133e-20	KDM5D_HUMAN, SRP09_HUMAN, LAP4A_HUMAN, CT111_HUMAN, SYT11_HUMAN, ZN644_HUMAN, KEAP1_HUMAN, VAMP4_HUMAN, MCM2_HUMAN, SP2_HUMAN, SMG7_HUMAN, NBR1_HUMAN, KLD10_HUMAN, DVL3_HUMAN, PLAC8_HUMAN, ALEX_HUMAN, YLAT2_HUMAN, GSE1_HUMAN, CEP57_HUMAN, P2R3C_HUMAN, CRBL2_HUMAN, GNAS1_HUMAN, SLAP1_HUMAN, FOXO4_HUMAN, CEPT1_HUMAN, US6NL_HUMAN, K0146_HUMAN, NGAL_HUMAN, MD2BP_HUMAN, LPIN2_HUMAN, DGKD_HUMAN, WAPL_H…	3016	718	18201	1.82389	6.52383e-18	1.63096e-18	2.38207e-17	GO:0051276~chromosome organization		GO_BP	ubiquitin-dependent protein catabolic process	87	3.75162	1.3157e-17	ENPL_HUMAN, TM1L1_HUMAN, PSB1_HUMAN, UBR3_HUMAN, PSB7_HUMAN, CYLD_HUMAN, PSD11_HUMAN, PP2AB_HUMAN, UBE2H_HUMAN, CDC16_HUMAN, PCNP_HUMAN, UBR2_HUMAN, CUL1_HUMAN, FBX7_HUMAN, CDC27_HUMAN, TGFI1_HUMAN, PSB2_HUMAN, SKP1_HUMAN, NEDD8_HUMAN, NPL4_HUMAN, UB2L3_HUMAN, UBP31_HUMAN, PSB4_HUMAN, PSB10_HUMAN, UBP11_HUMAN, PRS6B_HUMAN, UBP24_HUMAN, PRS8_HUMAN, FAF1_HUMAN, UBE4B_HUMAN, UBP7_HUMAN, UBP15_HUMAN,…	1896	242	13528	2.56507	5.4641e-14	3.03561e-15	2.45492e-14	GO:0051650~establishment of vesicle localization
															KEGG	negative regulation of biosynthetic process	182	5.9187	2.64327e-20	IGF2_HUMAN, HDAC9_HUMAN, THA_HUMAN, SRP09_HUMAN, NELFD_HUMAN, TAF7_HUMAN, SKI_HUMAN, SATB1_HUMAN, SPT5H_HUMAN, HMGB1_HUMAN, ZHX1_HUMAN, RS14_HUMAN, TNR6A_HUMAN, ITF2_HUMAN, CC85B_HUMAN, JARD2_HUMAN, PPARA_HUMAN, KHDR1_HUMAN, ANKH1_HUMAN, HAT1_HUMAN, TINF2_HUMAN, IL6RA_HUMAN, SUZ12_HUMAN, NSD1_HUMAN, SUH_HUMAN, SDS3_HUMAN, E2F1_HUMAN, NCOA2_HUMAN, DNMT1_HUMAN, SBNO2_HUMAN, THB_HUMAN, FOXP1_HUMAN, …	2228	573	13528	1.92857	1.02427e-16	4.26778e-18	4.89528e-17	hsa03040:Spliceosome		TISSUE	hsa04144:Endocytosis	86	3.7085	1.9062e-17	PI42B_HUMAN, VPS28_HUMAN, ASAP2_HUMAN, ARAP1_HUMAN, PARD3_HUMAN, EEA1_HUMAN, RAB31_HUMAN, PSD3_HUMAN, HSP7C_HUMAN, ARFG2_HUMAN, GIT2_HUMAN, RB22A_HUMAN, ARRB2_HUMAN, CHM2B_HUMAN, EPN1_HUMAN, 1B07_HUMAN, CHMP6_HUMAN, CHMP3_HUMAN, EHD1_HUMAN, SHLB2_HUMAN, VPS45_HUMAN, GRK6_HUMAN, RAB5A_HUMAN, DYN1_HUMAN, RB11B_HUMAN, DYN3_HUMAN, AP2S1_HUMAN, CLCB_HUMAN, HGS_HUMAN, PI51C_HUMAN, ITCH_HUMAN, SMAP1_HUM…	982	184	5085	2.42025	3.43115e-15	3.43115e-15	2.34795e-14	Fetal brain cortex
															GO_BP	response to DNA damage stimulus	134	4.35772	3.93263e-20	ANR17_HUMAN, NONO_HUMAN, SMC6_HUMAN, MRE11_HUMAN, FBX18_HUMAN, HMGB1_HUMAN, ASF1A_HUMAN, WDR33_HUMAN, NEIL3_HUMAN, PRKDC_HUMAN, ERCC6_HUMAN, DNLI4_HUMAN, MBD4_HUMAN, RECQ5_HUMAN, RAD26_HUMAN, DCR1B_HUMAN, UBP1_HUMAN, UBE2A_HUMAN, SMC3_HUMAN, TLK2_HUMAN, FOXO4_HUMAN, ZSWM7_HUMAN, SYF1_HUMAN, PMS2L_HUMAN, PARP4_HUMAN, HIPK2_HUMAN, TF2H5_HUMAN, RS27L_HUMAN, ESCO1_HUMAN, RAD9B_HUMAN, DPOLL_HUMAN, PMS…	2228	373	13528	2.18129	1.52389e-16	6.09557e-18	7.28316e-17	GO:0032446~protein modification by small protein conjugation		GO_BP	oxidative phosphorylation	49	2.11298	9.83506e-17	QCR7_HUMAN, VATE1_HUMAN, VATH_HUMAN, ATPO_HUMAN, NDUA6_HUMAN, NDUBA_HUMAN, NU1M_HUMAN, ATPD_HUMAN, NU5M_HUMAN, NDUB3_HUMAN, ATP5L_HUMAN, ATPG_HUMAN, NDUB8_HUMAN, NU4M_HUMAN, NDUS4_HUMAN, DLDH_HUMAN, VAS1_HUMAN, VPP1_HUMAN, AT5F1_HUMAN, QCR2_HUMAN, ATP5I_HUMAN, ATPA_HUMAN, NDUB4_HUMAN, NDUS5_HUMAN, VATD_HUMAN, ATP8_HUMAN, NDUB9_HUMAN, NDUS7_HUMAN, NDUA5_HUMAN, ATP5E_HUMAN, ATP5H_HUMAN, NDUA4_HUMAN…	1896	98	13528	3.56751	4.61076e-13	2.43139e-14	2.10942e-13	GO:0043244~regulation of protein complex disassembly
															GO_BP	positive regulation of RNA metabolic process	160	5.20325	4.47288e-20	NCOA1_HUMAN, HIF1A_HUMAN, THA_HUMAN, TAF2_HUMAN, TAF7_HUMAN, NR4A2_HUMAN, DYR1B_HUMAN, SPT5H_HUMAN, ASF1A_HUMAN, ANDR_HUMAN, MYSM1_HUMAN, ITF2_HUMAN, PRKDC_HUMAN, ERCC6_HUMAN, PPARA_HUMAN, MED13_HUMAN, SNF5_HUMAN, DVL3_HUMAN, ELF4_HUMAN, E2F3_HUMAN, ETS1_HUMAN, NSD1_HUMAN, E2F1_HUMAN, NCOA2_HUMAN, ATF4_HUMAN, THB_HUMAN, PAR1_HUMAN, NCOA3_HUMAN, UBP21_HUMAN, CMTA2_HUMAN, REL_HUMAN, SMCA2_HUMAN, RU…	2228	481	13528	2.01973	1.73324e-16	6.66632e-18	8.2837e-17	GO:0070647~protein modification by small protein conjugation or removal		GO_BP	cytoskeleton organization	127	5.4765	2.16836e-16	ALDOA_HUMAN, RANB9_HUMAN, FGD4_HUMAN, FAK1_HUMAN, CAZA1_HUMAN, CALR_HUMAN, TBB1_HUMAN, TBB5_HUMAN, GCP4_HUMAN, MAP1S_HUMAN, SPAST_HUMAN, DREB_HUMAN, ACTN1_HUMAN, FLNA_HUMAN, DNJB6_HUMAN, SVIL_HUMAN, AT2C1_HUMAN, DCTN2_HUMAN, 41_HUMAN, NDEL1_HUMAN, WASF3_HUMAN, VPS54_HUMAN, PDGFB_HUMAN, DLG1_HUMAN, CNN1_HUMAN, FHOD1_HUMAN, MTSS1_HUMAN, MACF1_HUMAN, ACTG_HUMAN, ITB1_HUMAN, CKAP5_HUMAN, CNN2_HUMAN, …	1896	436	13528	2.07832	9.22151e-13	4.60743e-14	4.10783e-13	GO:0016197~endosome transport
															GO_BP	positive regulation of transcription, DNA-dependent	158	5.13821	1.23382e-19	NCOA1_HUMAN, HIF1A_HUMAN, THA_HUMAN, TAF2_HUMAN, TAF7_HUMAN, NR4A2_HUMAN, DYR1B_HUMAN, SPT5H_HUMAN, ASF1A_HUMAN, ANDR_HUMAN, MYSM1_HUMAN, ITF2_HUMAN, PRKDC_HUMAN, PPARA_HUMAN, MED13_HUMAN, SNF5_HUMAN, DVL3_HUMAN, ELF4_HUMAN, E2F3_HUMAN, ETS1_HUMAN, NSD1_HUMAN, E2F1_HUMAN, NCOA2_HUMAN, ATF4_HUMAN, THB_HUMAN, PAR1_HUMAN, NCOA3_HUMAN, UBP21_HUMAN, CMTA2_HUMAN, REL_HUMAN, SMCA2_HUMAN, RUNX1_HUMAN, AK…	2228	477	13528	2.01121	4.78107e-16	1.77077e-17	2.28502e-16	GO:0051028~mRNA transport		GO_BP	Ras protein signal transduction	50	2.1561	6.68698e-16	G3BP1_HUMAN, NF1_HUMAN, SDCB1_HUMAN, ARHG1_HUMAN, GBB1_HUMAN, RASK_HUMAN, DOK3_HUMAN, GRP2_HUMAN, MK14_HUMAN, WASF2_HUMAN, SHC1_HUMAN, COF1_HUMAN, RSU1_HUMAN, RHOG_HUMAN, SOS1_HUMAN, MP2K1_HUMAN, RHG01_HUMAN, DBNL_HUMAN, MK01_HUMAN, ELMO1_HUMAN, RHOA_HUMAN, GDIR1_HUMAN, GNA13_HUMAN, LAT_HUMAN, MAPK2_HUMAN, DOK2_HUMAN, ADA2A_HUMAN, RPGF6_HUMAN, TX1B3_HUMAN, GRB2_HUMAN, SRC_HUMAN, MAPK3_HUMAN, UBP8…	1896	105	13528	3.39763	2.76645e-12	1.31783e-13	1.24345e-12	GO:0034220~ion transmembrane transport
															GO_BP	negative regulation of RNA metabolic process	130	4.22764	1.54114e-19	HDAC9_HUMAN, TAF7_HUMAN, SKI_HUMAN, SPT5H_HUMAN, SATB1_HUMAN, HMGB1_HUMAN, ZHX1_HUMAN, RS14_HUMAN, ITF2_HUMAN, JARD2_HUMAN, PPARA_HUMAN, HAT1_HUMAN, SUZ12_HUMAN, NSD1_HUMAN, SUH_HUMAN, E2F1_HUMAN, NCOA2_HUMAN, DNMT1_HUMAN, SBNO2_HUMAN, FOXP1_HUMAN, ZBT16_HUMAN, GABPA_HUMAN, KDM5B_HUMAN, VDR_HUMAN, SMCA2_HUMAN, KLF11_HUMAN, MBD2_HUMAN, HIPK2_HUMAN, SIN3A_HUMAN, MDM2_HUMAN, ZN254_HUMAN, RARG_HUMAN,…	2228	362	13528	2.18049	5.97192e-16	2.13283e-17	2.85416e-16	GO:0032582~negative regulation of gene-specific transcription		GO_BP	regulation of cellular protein metabolic process	130	5.60586	1.23133e-14	IF4B_HUMAN, VPS28_HUMAN, PSB1_HUMAN, PSD11_HUMAN, FGD4_HUMAN, SMAD4_HUMAN, CUL1_HUMAN, RS5_HUMAN, IF5A1_HUMAN, CALR_HUMAN, PP2AA_HUMAN, PTPA_HUMAN, EIF1_HUMAN, TNR14_HUMAN, KPCA_HUMAN, IF4E2_HUMAN, PRS8_HUMAN, EIF3H_HUMAN, ADAM9_HUMAN, DBNL_HUMAN, PDGFB_HUMAN, EIF3B_HUMAN, MKNK1_HUMAN, PKN1_HUMAN, GIPC1_HUMAN, 2AAA_HUMAN, IF4G2_HUMAN, PDGFC_HUMAN, PSME1_HUMAN, PAIP2_HUMAN, PSB9_HUMAN, HCLS1_HUMAN…	1896	474	13528	1.95686	5.11794e-11	2.32636e-12	2.29927e-11	GO:0006119~oxidative phosphorylation
															GO_BP	cellular macromolecule catabolic process	214	6.95935	1.61086e-19	RN217_HUMAN, UBP22_HUMAN, UBP32_HUMAN, HLTF_HUMAN, FBXW2_HUMAN, NIPA_HUMAN, UBAC1_HUMAN, FBX18_HUMAN, UEVLD_HUMAN, PJA2_HUMAN, CNOT4_HUMAN, FBXL4_HUMAN, UBP20_HUMAN, SMG7_HUMAN, UB2R1_HUMAN, SENP5_HUMAN, MBD4_HUMAN, RNC_HUMAN, UB2D2_HUMAN, PEN2_HUMAN, TM189_HUMAN, UBE2A_HUMAN, APH1B_HUMAN, ZBT16_HUMAN, AMFR2_HUMAN, ASB3_HUMAN, BNIP3_HUMAN, UB2J2_HUMAN, UB2E3_HUMAN, FXL12_HUMAN, DDA1_HUMAN, MDM2_H…	2228	725	13528	1.79223	6.24208e-16	2.15244e-17	2.98328e-16	GO:0010551~regulation of specific transcription from RNA polymerase II promoter		TISSUE	T-cell	91	3.92411	2.38186e-14	PTN11_HUMAN, G3BP1_HUMAN, ABI1_HUMAN, CASP9_HUMAN, LIMD1_HUMAN, PTN18_HUMAN, FAK1_HUMAN, TBCD5_HUMAN, CAZA1_HUMAN, GOGA5_HUMAN, SEM4D_HUMAN, LCP2_HUMAN, GIT2_HUMAN, RLA1_HUMAN, SF01_HUMAN, KS6A3_HUMAN, UBP24_HUMAN, G6B_HUMAN, M4K5_HUMAN, DREB_HUMAN, TM55B_HUMAN, UBP2L_HUMAN, TNIK_HUMAN, DBNL_HUMAN, MK01_HUMAN, CD59_HUMAN, NDUS4_HUMAN, GDIR1_HUMAN, MYH9_HUMAN, WASP_HUMAN, LAP2_HUMAN, CD47_HUMAN, T…	2291	316	18201	2.28783	9.04665e-12	7.53841e-13	3.30291e-11	Hepatocyte
															GO_BP	positive regulation of macromolecule biosynthetic process	198	6.43902	2.01484e-19	HIF1A_HUMAN, UBP22_HUMAN, NR4A2_HUMAN, CHUR_HUMAN, SNF5_HUMAN, DVL3_HUMAN, ETS1_HUMAN, NSD1_HUMAN, SOAT1_HUMAN, CD28_HUMAN, PAR1_HUMAN, THB_HUMAN, NCOA3_HUMAN, FOXO4_HUMAN, IGF1R_HUMAN, CMTA2_HUMAN, REL_HUMAN, SMCA2_HUMAN, RUNX1_HUMAN, AKIR2_HUMAN, ING1_HUMAN, CBP_HUMAN, HIPK2_HUMAN, PBX1_HUMAN, MLL1_HUMAN, IKBA_HUMAN, HMGA1_HUMAN, HHEX_HUMAN, RSF1_HUMAN, KDM5A_HUMAN, SPT4H_HUMAN, SMAD3_HUMAN, KL…	2228	654	13528	1.83826	7.8075e-16	2.6025e-17	3.73144e-16	GO:0006323~DNA packaging		GO_BP	post-Golgi vesicle-mediated transport	34	1.46615	2.55878e-14	EXOC5_HUMAN, EPN4_HUMAN, SCFD1_HUMAN, VAMP7_HUMAN, AP1M1_HUMAN, CLH1_HUMAN, VP13A_HUMAN, AP1G1_HUMAN, HSP7C_HUMAN, BL1S1_HUMAN, VTI1B_HUMAN, VAMP8_HUMAN, ARF1_HUMAN, MON2_HUMAN, STX7_HUMAN, CLCA_HUMAN, AP1S1_HUMAN, PLDN_HUMAN, AP1B1_HUMAN, SNP23_HUMAN, RAB14_HUMAN, TXND5_HUMAN, SCAM2_HUMAN, GBF1_HUMAN, DYN2_HUMAN, STX4_HUMAN, AP1S2_HUMAN, WIPI1_HUMAN, ARRB1_HUMAN, SORT_HUMAN, AP2A1_HUMAN, OPTN_HU…	1896	58	13528	4.1826	1.06047e-10	4.61076e-12	4.76397e-11	GO:0043242~negative regulation of protein complex disassembly
															GO_BP	RNA biosynthetic process	113	3.6748	2.2084e-19	HIF1A_HUMAN, MAZ_HUMAN, RUNX3_HUMAN, SGT1_HUMAN, PE2R3_HUMAN, THA_HUMAN, TAF7_HUMAN, TAF2_HUMAN, SPT5H_HUMAN, T2EA_HUMAN, ANDR_HUMAN, XRN2_HUMAN, PPARA_HUMAN, MED13_HUMAN, ERCC6_HUMAN, TBPL1_HUMAN, E2F3_HUMAN, ASH1L_HUMAN, TF3C1_HUMAN, ETS1_HUMAN, TF2B_HUMAN, SNPC3_HUMAN, MNT_HUMAN, ZN768_HUMAN, THB_HUMAN, FOXO4_HUMAN, MED23_HUMAN, GABPA_HUMAN, KLF11_HUMAN, RPAB1_HUMAN, SMCA5_HUMAN, MLL1_HUMAN, T…	2228	296	13528	2.31796	8.55754e-16	2.7605e-17	4.08991e-16	GO:0006261~DNA-dependent DNA replication		GO_BP	protein targeting	74	3.19103	7.53692e-14	IMA7_HUMAN, NTF2_HUMAN, IMB1_HUMAN, SEC62_HUMAN, SPTB2_HUMAN, SDCB1_HUMAN, TNPO1_HUMAN, MFN2_HUMAN, IF5A1_HUMAN, CALR_HUMAN, GSK3B_HUMAN, ATG4C_HUMAN, HD_HUMAN, AKT1_HUMAN, SSRA_HUMAN, JAK2_HUMAN, SPN90_HUMAN, 1433E_HUMAN, XPO1_HUMAN, S61A1_HUMAN, PEX19_HUMAN, IMA3_HUMAN, SSRG_HUMAN, PTTG_HUMAN, TOM20_HUMAN, KTNB1_HUMAN, AR6P1_HUMAN, PP2BA_HUMAN, IMA1_HUMAN, MK01_HUMAN, TRAM1_HUMAN, HPS4_HUMAN, R…	1896	215	13528	2.45577	3.1307e-10	1.30446e-11	1.40654e-10	GO:0051648~vesicle localization
															GO_BP	positive regulation of macromolecule metabolic process	242	7.86992	2.59337e-19	HIF1A_HUMAN, UBP22_HUMAN, NR4A2_HUMAN, CHUR_HUMAN, ERCC6_HUMAN, SNF5_HUMAN, IL2RB_HUMAN, DVL3_HUMAN, ETS1_HUMAN, NSD1_HUMAN, SOAT1_HUMAN, CD28_HUMAN, PAR1_HUMAN, THB_HUMAN, NCOA3_HUMAN, IGF1R_HUMAN, FOXO4_HUMAN, CMTA2_HUMAN, REL_HUMAN, RUNX1_HUMAN, SMCA2_HUMAN, CBP_HUMAN, ING1_HUMAN, AKIR2_HUMAN, HIPK2_HUMAN, MDM2_HUMAN, PBX1_HUMAN, MLL1_HUMAN, IKBA_HUMAN, HMGA1_HUMAN, UIMC1_HUMAN, RSF1_HUMAN, HH…	2228	857	13528	1.71456	1.00493e-15	3.14041e-17	4.80288e-16	GO:0045637~regulation of myeloid cell differentiation		GO_BP	negative regulation of protein metabolic process	67	2.88918	1.51171e-13	VPS28_HUMAN, PSB1_HUMAN, PSB7_HUMAN, PSD11_HUMAN, IF2B3_HUMAN, CDC16_HUMAN, CDC27_HUMAN, BAX_HUMAN, PTPA_HUMAN, PP2AA_HUMAN, CALR_HUMAN, PSB2_HUMAN, STOM_HUMAN, PSB4_HUMAN, IF2B2_HUMAN, KPCA_HUMAN, PSB10_HUMAN, KAD6_HUMAN, PRS6B_HUMAN, 1433E_HUMAN, AGO1_HUMAN, PRS8_HUMAN, FLNA_HUMAN, HDAC6_HUMAN, IC1_HUMAN, PSD13_HUMAN, G6PD_HUMAN, EIF3E_HUMAN, TIA1_HUMAN, PSA7_HUMAN, PSA6_HUMAN, GIPC1_HUMAN, PSM…	1896	187	13528	2.5564	6.27985e-10	2.51194e-11	2.82141e-10	GO:0030833~regulation of actin filament polymerization
															KEGG	RNA splicing	109	3.54472	6.32491e-19	NONO_HUMAN, SF3B2_HUMAN, PM14_HUMAN, LC7L3_HUMAN, SRPK1_HUMAN, SNUT2_HUMAN, PRP8_HUMAN, SEN2_HUMAN, RBM25_HUMAN, HNRL1_HUMAN, DDX23_HUMAN, HNRPC_HUMAN, FUS_HUMAN, PRP4B_HUMAN, TXN4A_HUMAN, NH2L1_HUMAN, FRG1_HUMAN, DHX8_HUMAN, TRA2A_HUMAN, TRA2B_HUMAN, SYF1_HUMAN, RPAB1_HUMAN, PTBP2_HUMAN, SMD3_HUMAN, SNW1_HUMAN, RBM8A_HUMAN, CCAR1_HUMAN, FL2D_HUMAN, ZN638_HUMAN, PABP2_HUMAN, RSMB_HUMAN, ICLN_HUMA…	2228	284	13528	2.33038	2.4509e-15	7.42698e-17	1.17136e-15	hsa04110:Cell cycle		GO_BP	hsa05012:Parkinson's disease	62	2.67357	1.77354e-13	VDAC3_HUMAN, QCR7_HUMAN, DHSA_HUMAN, CASP9_HUMAN, ATPO_HUMAN, NDUA6_HUMAN, UB2L3_HUMAN, NDUBA_HUMAN, NU1M_HUMAN, UB2L6_HUMAN, ATPD_HUMAN, HTRA2_HUMAN, NU5M_HUMAN, NDUB3_HUMAN, CX6B1_HUMAN, COX41_HUMAN, UBA1_HUMAN, ATPG_HUMAN, UBA7_HUMAN, NDUB8_HUMAN, NU4M_HUMAN, NDUS4_HUMAN, AT5F1_HUMAN, QCR2_HUMAN, NDUB4_HUMAN, ATPA_HUMAN, APAF_HUMAN, NDUS5_HUMAN, ATP8_HUMAN, CYC_HUMAN, COX5B_HUMAN, NDUB9_HUMAN,…	982	128	5085	2.50819	3.19145e-11	1.59572e-11	2.18392e-10	GO:0016050~vesicle organization
															GO_BP	protein modification by small protein conjugation or removal	75	2.43902	6.42846e-19	RN217_HUMAN, UBP22_HUMAN, RN168_HUMAN, TRI33_HUMAN, RBX2_HUMAN, NOSIP_HUMAN, ATX7_HUMAN, MYSM1_HUMAN, TRRAP_HUMAN, UBP20_HUMAN, UB2R1_HUMAN, BRE1B_HUMAN, CHFR_HUMAN, UB2D2_HUMAN, BRCA1_HUMAN, SUZ12_HUMAN, SIAH2_HUMAN, SENP7_HUMAN, HAKAI_HUMAN, UBP1_HUMAN, UBP12_HUMAN, FBW1B_HUMAN, TM189_HUMAN, UBE2A_HUMAN, UBP21_HUMAN, UBE2B_HUMAN, AMFR2_HUMAN, RNF37_HUMAN, FBX9_HUMAN, CDC73_HUMAN, MYLIP_HUMAN, M…	2228	160	13528	2.84616	2.49103e-15	7.32655e-17	1.19054e-15	GO:0050658~RNA transport		GO_BP	Muscle	174	7.50323	2.24732e-13	RMD5A_HUMAN, NP1L1_HUMAN, ALDR_HUMAN, RDH11_HUMAN, SC11A_HUMAN, SAHH2_HUMAN, COMT_HUMAN, RLA0_HUMAN, SMAD4_HUMAN, TSNAX_HUMAN, TGFI1_HUMAN, IF5A1_HUMAN, HIF1N_HUMAN, AAKG1_HUMAN, PGM2_HUMAN, GBB1_HUMAN, TTC15_HUMAN, SYRC_HUMAN, MP2K3_HUMAN, G3P_HUMAN, ARRB2_HUMAN, CSN5_HUMAN, MPRIP_HUMAN, STX6_HUMAN, HD_HUMAN, TBB5_HUMAN, HSBP1_HUMAN, TBCD_HUMAN, IF4E2_HUMAN, PKHO1_HUMAN, MAP1S_HUMAN, CPNS1_HUMAN…	2291	801	18201	1.72579	8.51648e-11	6.55109e-12	3.10962e-10	GO:0007265~Ras protein signal transduction
															GO_BP	transcription, DNA-dependent	111	3.60976	6.80863e-19	HIF1A_HUMAN, MAZ_HUMAN, RUNX3_HUMAN, SGT1_HUMAN, PE2R3_HUMAN, THA_HUMAN, TAF7_HUMAN, TAF2_HUMAN, SPT5H_HUMAN, T2EA_HUMAN, ANDR_HUMAN, XRN2_HUMAN, PPARA_HUMAN, MED13_HUMAN, ERCC6_HUMAN, TBPL1_HUMAN, E2F3_HUMAN, ASH1L_HUMAN, TF3C1_HUMAN, ETS1_HUMAN, TF2B_HUMAN, SNPC3_HUMAN, MNT_HUMAN, ZN768_HUMAN, THB_HUMAN, FOXO4_HUMAN, MED23_HUMAN, GABPA_HUMAN, KLF11_HUMAN, RPAB1_HUMAN, SMCA5_HUMAN, MLL1_HUMAN, T…	2228	292	13528	2.30812	2.63835e-15	7.53813e-17	1.26095e-15	GO:0051236~establishment of RNA localization		GO_BP	Lymph	149	6.42518	3.38964e-13	ECHA_HUMAN, RANB9_HUMAN, SLAF5_HUMAN, CLIP1_HUMAN, YP026_HUMAN, HNRPM_HUMAN, RLA0_HUMAN, PTN18_HUMAN, SC24D_HUMAN, TPP1_HUMAN, TAGL2_HUMAN, G3P_HUMAN, MPRIP_HUMAN, TBB5_HUMAN, YKT6_HUMAN, PGAM1_HUMAN, GMFG_HUMAN, MAP1S_HUMAN, SHLB2_HUMAN, 5NTC_HUMAN, GBB5_HUMAN, UBA1_HUMAN, TXND5_HUMAN, MAP4_HUMAN, H2A1_HUMAN, NPAL3_HUMAN, MARE2_HUMAN, TBB2C_HUMAN, STA5B_HUMAN, RIC8A_HUMAN, PTN1_HUMAN, RSSA_HUMAN…	2291	655	18201	1.80724	1.28462e-10	9.17588e-12	4.69058e-10	GO:0008064~regulation of actin polymerization or depolymerization
															GO_BP	negative regulation of transcription, DNA-dependent	127	4.13008	7.76341e-19	HDAC9_HUMAN, TAF7_HUMAN, SKI_HUMAN, SPT5H_HUMAN, SATB1_HUMAN, HMGB1_HUMAN, ZHX1_HUMAN, RS14_HUMAN, ITF2_HUMAN, JARD2_HUMAN, PPARA_HUMAN, HAT1_HUMAN, SUZ12_HUMAN, NSD1_HUMAN, SUH_HUMAN, E2F1_HUMAN, NCOA2_HUMAN, DNMT1_HUMAN, SBNO2_HUMAN, FOXP1_HUMAN, ZBT16_HUMAN, GABPA_HUMAN, KDM5B_HUMAN, VDR_HUMAN, SMCA2_HUMAN, MBD2_HUMAN, KLF11_HUMAN, HIPK2_HUMAN, SIN3A_HUMAN, MDM2_HUMAN, ZN254_HUMAN, RARG_HUMAN,…	2228	356	13528	2.16607	3.00832e-15	8.35645e-17	1.43777e-15	GO:0050657~nucleic acid transport		GO_BP	energy derivation by oxidation of organic compounds	56	2.41483	4.04888e-13	QCR7_HUMAN, DHSA_HUMAN, NDUA6_HUMAN, IPP2_HUMAN, PYGB_HUMAN, NDUBA_HUMAN, NU1M_HUMAN, PYGL_HUMAN, GSK3B_HUMAN, AKT1_HUMAN, ODO2_HUMAN, KPBB_HUMAN, GNAS2_HUMAN, NU5M_HUMAN, NDUB3_HUMAN, SURF1_HUMAN, SODM_HUMAN, CISY_HUMAN, MDHM_HUMAN, GFPT1_HUMAN, NDUB8_HUMAN, ACADV_HUMAN, NU4M_HUMAN, ACON_HUMAN, NDUS4_HUMAN, PP1B_HUMAN, PPR3D_HUMAN, DLDH_HUMAN, IDH3G_HUMAN, IL6RB_HUMAN, CATA_HUMAN, PP1A_HUMAN, QC…	1896	144	13528	2.77473	1.68154e-09	6.46747e-11	7.55485e-10	GO:0030832~regulation of actin filament length
															GO_BP	cellular response to stress	176	5.72358	1.30113e-18	AA2BR_HUMAN, ANR17_HUMAN, HIF1A_HUMAN, PR15B_HUMAN, NONO_HUMAN, SMC6_HUMAN, MRE11_HUMAN, FBX18_HUMAN, HMGB1_HUMAN, ASF1A_HUMAN, TNR6A_HUMAN, WDR33_HUMAN, NEIL3_HUMAN, PRKDC_HUMAN, ERCC6_HUMAN, DNLI4_HUMAN, MBD4_HUMAN, RECQ5_HUMAN, RAD26_HUMAN, DCR1B_HUMAN, UBP1_HUMAN, UBE2A_HUMAN, ATF4_HUMAN, M4K3_HUMAN, SMC3_HUMAN, TLK2_HUMAN, FOXO4_HUMAN, AMFR2_HUMAN, ZSWM7_HUMAN, DERL2_HUMAN, SYF1_HUMAN, PMS2L…	2228	566	13528	1.88806	5.04188e-15	1.36267e-16	2.40967e-15	GO:0006403~RNA localization		GO_BP	negative regulation of cellular protein metabolic process	64	2.75981	8.32628e-13	VPS28_HUMAN, PSB1_HUMAN, PSB7_HUMAN, PSD11_HUMAN, IF2B3_HUMAN, CDC16_HUMAN, CDC27_HUMAN, BAX_HUMAN, PTPA_HUMAN, PP2AA_HUMAN, CALR_HUMAN, PSB2_HUMAN, STOM_HUMAN, PSB4_HUMAN, IF2B2_HUMAN, KPCA_HUMAN, PSB10_HUMAN, KAD6_HUMAN, PRS6B_HUMAN, 1433E_HUMAN, AGO1_HUMAN, PRS8_HUMAN, HDAC6_HUMAN, IC1_HUMAN, PSD13_HUMAN, G6PD_HUMAN, EIF3E_HUMAN, TIA1_HUMAN, PSA7_HUMAN, PSA6_HUMAN, GIPC1_HUMAN, PSMD2_HUMAN, 2A…	1896	180	13528	2.5369	3.45807e-09	1.28077e-10	1.55365e-09	GO:0015992~proton transport
															GO_BP	cell cycle	222	7.21951	1.82121e-18	UBP22_HUMAN, NIPBL_HUMAN, DMTF1_HUMAN, NIPA_HUMAN, PDS5B_HUMAN, TUSC2_HUMAN, MCM2_HUMAN, MAEA_HUMAN, UB2R1_HUMAN, SENP5_HUMAN, CCNG1_HUMAN, SEPT1_HUMAN, KHDR1_HUMAN, SNF5_HUMAN, ASPP2_HUMAN, FA83D_HUMAN, CYTSA_HUMAN, CRBL2_HUMAN, TLK2_HUMAN, FOXO4_HUMAN, RN103_HUMAN, KLDC3_HUMAN, SESN3_HUMAN, STAG1_HUMAN, ING1_HUMAN, M3K11_HUMAN, MDM2_HUMAN, MLL1_HUMAN, CCAR1_HUMAN, TXNIP_HUMAN, ING4_HUMAN, HHEX_…	2228	776	13528	1.73704	7.05721e-15	1.85716e-16	3.37286e-15	GO:0006366~transcription from RNA polymerase II promoter		GO_BP	ER to Golgi vesicle-mediated transport	27	1.16429	9.33132e-13	SC23B_HUMAN, SC31A_HUMAN, LMAN1_HUMAN, ERGI2_HUMAN, SC24D_HUMAN, SAR1A_HUMAN, VAMP7_HUMAN, TERA_HUMAN, SC23A_HUMAN, HD_HUMAN, YKT6_HUMAN, ATLA3_HUMAN, PREB_HUMAN, SPAST_HUMAN, GOSR2_HUMAN, BET1_HUMAN, GOSR1_HUMAN, STX18_HUMAN, COG3_HUMAN, TMX1_HUMAN, SC24A_HUMAN, TPPC3_HUMAN, RAB2A_HUMAN, ERGI1_HUMAN, SC24C_HUMAN, NRBP_HUMAN, SC24B_HUMAN	1896	42	13528	4.5868	3.87534e-09	1.38405e-10	1.74112e-09	GO:0007015~actin filament organization
															KEGG	DNA metabolic process	161	5.23577	4.03244e-18	ANR17_HUMAN, MCM5_HUMAN, NONO_HUMAN, SMC6_HUMAN, MRE11_HUMAN, FBX18_HUMAN, TOP1_HUMAN, MCM2_HUMAN, TEP1_HUMAN, HMGB1_HUMAN, ASF1A_HUMAN, SPHAR_HUMAN, WDR33_HUMAN, NEIL3_HUMAN, XRN2_HUMAN, PRKDC_HUMAN, UB2R1_HUMAN, ERCC6_HUMAN, DNLI4_HUMAN, SNF5_HUMAN, TINF2_HUMAN, MBD4_HUMAN, RECQ5_HUMAN, RAD26_HUMAN, ORC4_HUMAN, DCR1B_HUMAN, SUH_HUMAN, UBP1_HUMAN, UBE2A_HUMAN, DNMT1_HUMAN, ORC3_HUMAN, SMC3_HUMAN…	2228	506	13528	1.93194	1.56257e-14	4.00659e-16	7.468e-15	hsa04120:Ubiquitin mediated proteolysis		GO_BP	positive regulation of molecular function	145	6.2527	2.27363e-12	PTN11_HUMAN, PSB1_HUMAN, PSD11_HUMAN, PARD3_HUMAN, FGD4_HUMAN, CUL1_HUMAN, PTPA_HUMAN, AAKG1_HUMAN, GBB1_HUMAN, MP2K3_HUMAN, GNAQ_HUMAN, SPHK1_HUMAN, M3K7_HUMAN, PRS8_HUMAN, KPCT_HUMAN, KAPCA_HUMAN, 41_HUMAN, ADAM9_HUMAN, NDEL1_HUMAN, DBNL_HUMAN, ADCY6_HUMAN, M3K4_HUMAN, PP1B_HUMAN, PDGFB_HUMAN, MYD88_HUMAN, PKN1_HUMAN, RB6I2_HUMAN, CATA_HUMAN, UB2V1_HUMAN, ADA2A_HUMAN, UACA_HUMAN, NEMO_HUMAN, PD…	1896	586	13528	1.76549	9.44237e-09	3.25599e-10	4.24228e-09	GO:0006120~mitochondrial electron transport, NADH to ubiquinone
															GO_BP	positive regulation of cellular biosynthetic process	201	6.53659	4.63116e-18	AA2BR_HUMAN, HIF1A_HUMAN, UBP22_HUMAN, AA2AR_HUMAN, NR4A2_HUMAN, CHUR_HUMAN, SNF5_HUMAN, DVL3_HUMAN, ETS1_HUMAN, NSD1_HUMAN, SOAT1_HUMAN, CD28_HUMAN, PAR1_HUMAN, THB_HUMAN, NCOA3_HUMAN, FOXO4_HUMAN, IGF1R_HUMAN, CMTA2_HUMAN, REL_HUMAN, SMCA2_HUMAN, RUNX1_HUMAN, AKIR2_HUMAN, ING1_HUMAN, CBP_HUMAN, HIPK2_HUMAN, PBX1_HUMAN, MLL1_HUMAN, IKBA_HUMAN, HMGA1_HUMAN, HHEX_HUMAN, RSF1_HUMAN, KDM5A_HUMAN, SP…	2228	685	13528	1.78166	1.79457e-14	4.48643e-16	8.57682e-15	GO:0006397~mRNA processing		GO_BP	Colon carcinoma	59	2.5442	2.43519e-12	ALDOA_HUMAN, LEG8_HUMAN, G3BP1_HUMAN, ANXA3_HUMAN, CALR_HUMAN, RASK_HUMAN, RAB10_HUMAN, RB22A_HUMAN, PTBP1_HUMAN, CNDP2_HUMAN, TPIS_HUMAN, TCPH_HUMAN, VAV3_HUMAN, LYRIC_HUMAN, MAP4_HUMAN, ATP7A_HUMAN, HNRDL_HUMAN, FRYL_HUMAN, EIF3K_HUMAN, EIF3E_HUMAN, MRP3_HUMAN, IQGA1_HUMAN, PABP1_HUMAN, CUL3_HUMAN, MIC1_HUMAN, RUVB2_HUMAN, GSTP1_HUMAN, PP1A_HUMAN, SYWC_HUMAN, VTA1_HUMAN, UB2V2_HUMAN, RAB2B_HUMA…	2291	178	18201	2.63331	9.22927e-10	6.15284e-11	3.36992e-09	GO:0006096~glycolysis
															GO_BP	transcription from RNA polymerase II promoter	94	3.05691	6.10912e-18	HIF1A_HUMAN, MAZ_HUMAN, RUNX3_HUMAN, SGT1_HUMAN, THA_HUMAN, TF2H3_HUMAN, KLF13_HUMAN, TAF2_HUMAN, TAF7_HUMAN, TAF6_HUMAN, HCFC1_HUMAN, SPT5H_HUMAN, T2EA_HUMAN, TRPS1_HUMAN, YBOX1_HUMAN, BTF3_HUMAN, DEAF1_HUMAN, ERCC6_HUMAN, MED13_HUMAN, PPARA_HUMAN, NF2L2_HUMAN, TBPL1_HUMAN, TAF5L_HUMAN, MBD1_HUMAN, ASH1L_HUMAN, E2F3_HUMAN, ETS1_HUMAN, TF2B_HUMAN, T2FB_HUMAN, SNPC3_HUMAN, PRDM4_HUMAN, MNT_HUMAN, …	2228	234	13528	2.4391	2.36728e-14	5.77386e-16	1.1314e-14	GO:0000398~nuclear mRNA splicing, via spliceosome		GO_BP	Cervix	117	5.04528	4.97509e-12	ALDOA_HUMAN, PTN11_HUMAN, GSTK1_HUMAN, TXN4B_HUMAN, T22D4_HUMAN, RLA0_HUMAN, MPCP_HUMAN, CAZA1_HUMAN, AT1A1_HUMAN, HMHA1_HUMAN, ERP44_HUMAN, CHM2B_HUMAN, BCAS3_HUMAN, RAB5A_HUMAN, CNPY3_HUMAN, DBNL_HUMAN, TBB2C_HUMAN, DCTN1_HUMAN, EIF3L_HUMAN, RSSA_HUMAN, RHG17_HUMAN, CA043_HUMAN, PNPT1_HUMAN, NDUB4_HUMAN, VIME_HUMAN, VPS29_HUMAN, PPIA_HUMAN, GBLP_HUMAN, UGPA_HUMAN, ERGI2_HUMAN, MTCH2_HUMAN, AP3B…	2291	489	18201	1.90085	1.88557e-09	1.17848e-10	6.88487e-09	GO:0042773~ATP synthesis coupled electron transport
															GO_BP	hsa03010:Ribosome	48	1.56098	8.07111e-18	RL5_HUMAN, RS18_HUMAN, RL23_HUMAN, RL28_HUMAN, RL10_HUMAN, RL13A_HUMAN, RL27_HUMAN, RL31_HUMAN, RL4_HUMAN, RL3_HUMAN, RL15_HUMAN, RS11_HUMAN, RL32_HUMAN, RS19_HUMAN, RL6_HUMAN, RL17_HUMAN, RL14_HUMAN, RL29_HUMAN, RL36L_HUMAN, RS27_HUMAN, RS25_HUMAN, RS20_HUMAN, RS27L_HUMAN, RL13_HUMAN, RL26_HUMAN, RL8_HUMAN, RL37A_HUMAN, RS4X_HUMAN, RS24_HUMAN, RS15A_HUMAN, RL11_HUMAN, RL38_HUMAN, RL35A_HUMAN, RL…	757	87	5085	3.7061	1.32366e-15	1.32366e-15	9.78686e-15	GO:0000375~RNA splicing, via transesterification reactions		GO_BP	hsa04666:Fc gamma R-mediated phagocytosis	49	2.11298	4.99803e-12	ASAP2_HUMAN, PI42B_HUMAN, ARPC5_HUMAN, KPCA_HUMAN, AKT1_HUMAN, SPHK1_HUMAN, PA24A_HUMAN, DYN1_HUMAN, PK3CB_HUMAN, WASF2_HUMAN, COF1_HUMAN, DYN3_HUMAN, MP2K1_HUMAN, VAV3_HUMAN, P85A_HUMAN, PK3CG_HUMAN, WASF3_HUMAN, PI51C_HUMAN, MK01_HUMAN, ARC1A_HUMAN, WASP_HUMAN, RAC2_HUMAN, KPCB_HUMAN, LAT_HUMAN, DNM1L_HUMAN, ARPC3_HUMAN, VAV_HUMAN, CDC42_HUMAN, KSYK_HUMAN, ARPC4_HUMAN, GELS_HUMAN, ASAP1_HUMAN, …	982	95	5085	2.67087	8.9964e-10	2.9988e-10	6.15628e-09	GO:0042775~mitochondrial ATP synthesis coupled electron transport
															GO_BP	positive regulation of biosynthetic process	202	6.56911	1.17286e-17	AA2BR_HUMAN, HIF1A_HUMAN, UBP22_HUMAN, AA2AR_HUMAN, NR4A2_HUMAN, CHUR_HUMAN, SNF5_HUMAN, DVL3_HUMAN, ETS1_HUMAN, NSD1_HUMAN, SOAT1_HUMAN, CD28_HUMAN, PAR1_HUMAN, THB_HUMAN, NCOA3_HUMAN, FOXO4_HUMAN, IGF1R_HUMAN, CMTA2_HUMAN, REL_HUMAN, SMCA2_HUMAN, RUNX1_HUMAN, AKIR2_HUMAN, ING1_HUMAN, CBP_HUMAN, HIPK2_HUMAN, PBX1_HUMAN, MLL1_HUMAN, IKBA_HUMAN, HMGA1_HUMAN, HHEX_HUMAN, RSF1_HUMAN, KDM5A_HUMAN, SP…	2228	695	13528	1.76476	4.54484e-14	1.08211e-15	2.17212e-14	GO:0000377~RNA splicing, via transesterification reactions with bulged adenosine as nucleophile		GO_BP	hsa05010:Alzheimer's disease	70	3.01854	5.49249e-12	QCR7_HUMAN, DHSA_HUMAN, AT2A2_HUMAN, CASP9_HUMAN, ATPO_HUMAN, PLCB4_HUMAN, NDUA6_HUMAN, GSK3B_HUMAN, G3P_HUMAN, NDUBA_HUMAN, ATPD_HUMAN, GNAQ_HUMAN, NDUB3_HUMAN, CX6B1_HUMAN, COX41_HUMAN, ATPG_HUMAN, PP2BA_HUMAN, NDUB8_HUMAN, MK01_HUMAN, ULA1_HUMAN, NDUS4_HUMAN, AT5F1_HUMAN, ADA17_HUMAN, A4_HUMAN, PLCB3_HUMAN, PP2BB_HUMAN, CAN1_HUMAN, QCR2_HUMAN, NDUB4_HUMAN, CANB1_HUMAN, ATPA_HUMAN, APAF_HUMAN, …	982	163	5085	2.22377	9.88649e-10	2.47162e-10	6.76538e-09	GO:0006818~hydrogen transport
															GO_BP	macromolecule catabolic process	217	7.05691	2.70507e-16	RN217_HUMAN, UBP22_HUMAN, UBP32_HUMAN, HLTF_HUMAN, FBXW2_HUMAN, NIPA_HUMAN, UBAC1_HUMAN, FBX18_HUMAN, UEVLD_HUMAN, PJA2_HUMAN, CNOT4_HUMAN, FBXL4_HUMAN, UBP20_HUMAN, SMG7_HUMAN, UB2R1_HUMAN, SENP5_HUMAN, MBD4_HUMAN, RNC_HUMAN, UB2D2_HUMAN, PEN2_HUMAN, TM189_HUMAN, UBE2A_HUMAN, APH1B_HUMAN, ZBT16_HUMAN, AMFR2_HUMAN, ASB3_HUMAN, BNIP3_HUMAN, UB2J2_HUMAN, UB2E3_HUMAN, FXL12_HUMAN, DDA1_HUMAN, MDM2_H…	2228	781	13528	1.68705	8.60423e-13	1.9984e-14	4.10783e-13	GO:0043193~positive regulation of gene-specific transcription		GO_BP	regulation of cytoskeleton organization	52	2.24235	6.51656e-12	RICTR_HUMAN, ARAP1_HUMAN, SPTB2_HUMAN, MAP1A_HUMAN, CAZA1_HUMAN, ARPC5_HUMAN, DEST_HUMAN, CAPZB_HUMAN, XPO1_HUMAN, SBDS_HUMAN, RASA1_HUMAN, HDAC6_HUMAN, KPCT_HUMAN, COF1_HUMAN, KTNB1_HUMAN, MAP4_HUMAN, MARE1_HUMAN, ARC1A_HUMAN, DC1L1_HUMAN, TYB10_HUMAN, RADI_HUMAN, RHOA_HUMAN, DEMA_HUMAN, TPM1_HUMAN, NEXN_HUMAN, MYCB2_HUMAN, MACF1_HUMAN, ARPC3_HUMAN, COR1A_HUMAN, ARP3_HUMAN, GELS_HUMAN, SPTA2_HUM…	1896	136	13528	2.7281	2.70633e-08	9.0211e-10	1.21591e-08	GO:0051494~negative regulation of cytoskeleton organization
															GO_BP	modification-dependent macromolecule catabolic process	172	5.5935	2.80713e-16	RN217_HUMAN, UBP22_HUMAN, MGRN1_HUMAN, UBP32_HUMAN, HLTF_HUMAN, PSME3_HUMAN, FBXW2_HUMAN, NIPA_HUMAN, UBAC1_HUMAN, UBP42_HUMAN, FBX18_HUMAN, UEVLD_HUMAN, PJA2_HUMAN, CNOT4_HUMAN, SNUT2_HUMAN, FBXL4_HUMAN, ASB8_HUMAN, MYSM1_HUMAN, UBP20_HUMAN, UB2R1_HUMAN, SENP5_HUMAN, FBXW4_HUMAN, UB2D2_HUMAN, MLP3B_HUMAN, FBXW5_HUMAN, SENP7_HUMAN, FXL19_HUMAN, HAKAI_HUMAN, UBP1_HUMAN, FBW1B_HUMAN, UBE2A_HUMAN, T…	2228	574	13528	1.81943	1.29063e-12	2.93099e-14	6.21725e-13	GO:0040029~regulation of gene expression, epigenetic		GO_BP	proteolysis involved in cellular protein catabolic process	146	6.29582	7.31628e-12	TM1L1_HUMAN, PSB1_HUMAN, UBR3_HUMAN, PSD11_HUMAN, CYLD_HUMAN, ELOB_HUMAN, PCNP_HUMAN, CUL1_HUMAN, FBX7_HUMAN, UBR2_HUMAN, TGFI1_HUMAN, FXL20_HUMAN, NEDD8_HUMAN, UBP31_HUMAN, UBXN6_HUMAN, DCNL1_HUMAN, PRS8_HUMAN, KPCT_HUMAN, RBX1_HUMAN, UBA1_HUMAN, UBE4B_HUMAN, UBP7_HUMAN, UBP15_HUMAN, ADAM9_HUMAN, UBA7_HUMAN, ITCH_HUMAN, CUL5_HUMAN, ULA1_HUMAN, ERLEC_HUMAN, SQSTM_HUMAN, MYCB2_HUMAN, UBC12_HUMAN, …	1896	600	13528	1.73619	3.03844e-08	9.80143e-10	1.36512e-08	GO:0006007~glucose catabolic process
															GO_BP	modification-dependent protein catabolic process	172	5.5935	2.80713e-16	RN217_HUMAN, UBP22_HUMAN, MGRN1_HUMAN, UBP32_HUMAN, HLTF_HUMAN, PSME3_HUMAN, FBXW2_HUMAN, NIPA_HUMAN, UBAC1_HUMAN, UBP42_HUMAN, FBX18_HUMAN, UEVLD_HUMAN, PJA2_HUMAN, CNOT4_HUMAN, SNUT2_HUMAN, FBXL4_HUMAN, ASB8_HUMAN, MYSM1_HUMAN, UBP20_HUMAN, UB2R1_HUMAN, SENP5_HUMAN, FBXW4_HUMAN, UB2D2_HUMAN, MLP3B_HUMAN, FBXW5_HUMAN, SENP7_HUMAN, FXL19_HUMAN, HAKAI_HUMAN, UBP1_HUMAN, FBW1B_HUMAN, UBE2A_HUMAN, T…	2228	574	13528	1.81943	1.29063e-12	2.93099e-14	6.21725e-13	GO:0008380~RNA splicing		GO_BP	endocytosis	71	3.06166	8.16659e-12	VATH_HUMAN, SNX4_HUMAN, EPN4_HUMAN, EEA1_HUMAN, GAPD1_HUMAN, RIN3_HUMAN, SYNRG_HUMAN, RAB7A_HUMAN, RASK_HUMAN, PICAL_HUMAN, ARRB2_HUMAN, RB22A_HUMAN, DLG4_HUMAN, EPN1_HUMAN, C42S2_HUMAN, SREC_HUMAN, EHD1_HUMAN, AP1S1_HUMAN, DYN1_HUMAN, RAB5A_HUMAN, WASF2_HUMAN, SNX2_HUMAN, DYN3_HUMAN, NECP2_HUMAN, FBP1L_HUMAN, DBNL_HUMAN, ELMO1_HUMAN, RAB18_HUMAN, SNX3_HUMAN, FCERG_HUMAN, AP1S2_HUMAN, PACN2_HUMAN…	1896	220	13528	2.30267	3.39158e-08	1.05987e-09	1.52378e-08	GO:0051443~positive regulation of ubiquitin-protein ligase activity
															GO_BP	covalent chromatin modification	61	1.98374	3.48329e-16	EZH2_HUMAN, BAZ2A_HUMAN, UBP22_HUMAN, HDAC9_HUMAN, EAF6_HUMAN, EYA3_HUMAN, RN168_HUMAN, HDAC1_HUMAN, MYST3_HUMAN, ATX7_HUMAN, MYSM1_HUMAN, KDM3A_HUMAN, TRRAP_HUMAN, HAT1_HUMAN, BRE1B_HUMAN, TAF5L_HUMAN, KS6A5_HUMAN, MLL5_HUMAN, SUZ12_HUMAN, NSD1_HUMAN, EHMT1_HUMAN, UBE2A_HUMAN, HDAC8_HUMAN, RBM14_HUMAN, ING3_HUMAN, UBP21_HUMAN, UBE2B_HUMAN, SUV92_HUMAN, CDC73_HUMAN, EP300_HUMAN, CBP_HUMAN, TAF12_…	2228	126	13528	2.93953	1.29063e-12	2.86438e-14	6.21725e-13	GO:0032774~RNA biosynthetic process		GO_BP	membrane invagination	71	3.06166	8.16659e-12	VATH_HUMAN, SNX4_HUMAN, EPN4_HUMAN, EEA1_HUMAN, GAPD1_HUMAN, RIN3_HUMAN, SYNRG_HUMAN, RAB7A_HUMAN, RASK_HUMAN, PICAL_HUMAN, ARRB2_HUMAN, RB22A_HUMAN, DLG4_HUMAN, EPN1_HUMAN, C42S2_HUMAN, SREC_HUMAN, EHD1_HUMAN, AP1S1_HUMAN, DYN1_HUMAN, RAB5A_HUMAN, WASF2_HUMAN, SNX2_HUMAN, DYN3_HUMAN, NECP2_HUMAN, FBP1L_HUMAN, DBNL_HUMAN, ELMO1_HUMAN, RAB18_HUMAN, SNX3_HUMAN, FCERG_HUMAN, AP1S2_HUMAN, PACN2_HUMAN…	1896	220	13528	2.30267	3.39158e-08	1.05987e-09	1.52378e-08	GO:0032956~regulation of actin cytoskeleton organization
															GO_BP	cellular protein catabolic process	178	5.78862	4.59191e-16	RN217_HUMAN, UBP22_HUMAN, MGRN1_HUMAN, UBP32_HUMAN, HLTF_HUMAN, PSME3_HUMAN, FBXW2_HUMAN, NIPA_HUMAN, UBAC1_HUMAN, UBP42_HUMAN, FBX18_HUMAN, UEVLD_HUMAN, BACE1_HUMAN, PJA2_HUMAN, CNOT4_HUMAN, SNUT2_HUMAN, FBXL4_HUMAN, ASB8_HUMAN, MYSM1_HUMAN, UBP20_HUMAN, UB2R1_HUMAN, SENP5_HUMAN, FBXW4_HUMAN, UB2D2_HUMAN, MLP3B_HUMAN, FBXW5_HUMAN, SENP7_HUMAN, FXL19_HUMAN, HAKAI_HUMAN, PEN2_HUMAN, UBP1_HUMAN, FB…	2228	603	13528	1.79234	1.72085e-12	3.74145e-14	8.21565e-13	GO:0032583~regulation of gene-specific transcription		GO_BP	Bone marrow	155	6.68392	8.72727e-12	TMED5_HUMAN, OST48_HUMAN, DOC10_HUMAN, MAP1A_HUMAN, MFN2_HUMAN, HMHA1_HUMAN, PRAF3_HUMAN, UBXN4_HUMAN, HSP7C_HUMAN, TAGL2_HUMAN, S35D1_HUMAN, GIT2_HUMAN, IST1_HUMAN, S61A1_HUMAN, BCAS3_HUMAN, KTN1_HUMAN, CBX3_HUMAN, EF1G_HUMAN, UBP2L_HUMAN, ESAM_HUMAN, ADAM9_HUMAN, MAP4_HUMAN, AR6P1_HUMAN, TP4A2_HUMAN, SMAP1_HUMAN, TBCB_HUMAN, SYEP_HUMAN, M3K4_HUMAN, ARHG7_HUMAN, RSSA_HUMAN, RB3GP_HUMAN, IQGA1_HU…	2291	718	18201	1.71505	3.30762e-09	1.94566e-10	1.20772e-08	GO:0051437~positive regulation of ubiquitin-protein ligase activity during mitotic cell cycle
															GO_BP	proteolysis involved in cellular protein catabolic process	177	5.7561	5.32178e-16	RN217_HUMAN, UBP22_HUMAN, MGRN1_HUMAN, UBP32_HUMAN, HLTF_HUMAN, PSME3_HUMAN, FBXW2_HUMAN, NIPA_HUMAN, UBAC1_HUMAN, UBP42_HUMAN, FBX18_HUMAN, UEVLD_HUMAN, BACE1_HUMAN, PJA2_HUMAN, CNOT4_HUMAN, SNUT2_HUMAN, FBXL4_HUMAN, ASB8_HUMAN, MYSM1_HUMAN, UBP20_HUMAN, UB2R1_HUMAN, SENP5_HUMAN, FBXW4_HUMAN, UB2D2_HUMAN, MLP3B_HUMAN, FBXW5_HUMAN, SENP7_HUMAN, FXL19_HUMAN, HAKAI_HUMAN, PEN2_HUMAN, UBP1_HUMAN, FB…	2228	600	13528	1.79118	2.15106e-12	4.57412e-14	1.03251e-12	GO:0006351~transcription, DNA-dependent		GO_BP	purine ribonucleoside triphosphate metabolic process	47	2.02674	1.03121e-11	ATP5I_HUMAN, ALDOA_HUMAN, ATPA_HUMAN, ATPK_HUMAN, KAD1_HUMAN, NDKB_HUMAN, VATH_HUMAN, AT2A2_HUMAN, VATE1_HUMAN, ATP8_HUMAN, AT8A1_HUMAN, VATD_HUMAN, ATPO_HUMAN, AT1A1_HUMAN, ATP5E_HUMAN, ATP5H_HUMAN, ATP6_HUMAN, ATPD_HUMAN, MON2_HUMAN, AT2A3_HUMAN, ATP5J_HUMAN, AT1B3_HUMAN, OLA1_HUMAN, ATP5L_HUMAN, AT2C1_HUMAN, ATPG_HUMAN, VATB2_HUMAN, XRP2_HUMAN, ATP7A_HUMAN, ATPB_HUMAN, ACLY_HUMAN, VATA_HUMAN, …	1896	117	13528	2.86621	4.28261e-08	1.29776e-09	1.9241e-08	GO:0051351~positive regulation of ligase activity
															GO_BP	DNA repair	103	3.34959	7.61665e-16	ANR17_HUMAN, NONO_HUMAN, SMC6_HUMAN, MRE11_HUMAN, FBX18_HUMAN, HMGB1_HUMAN, ASF1A_HUMAN, WDR33_HUMAN, NEIL3_HUMAN, PRKDC_HUMAN, ERCC6_HUMAN, DNLI4_HUMAN, RECQ5_HUMAN, MBD4_HUMAN, RAD26_HUMAN, DCR1B_HUMAN, UBP1_HUMAN, UBE2A_HUMAN, SMC3_HUMAN, ZSWM7_HUMAN, SYF1_HUMAN, PMS2L_HUMAN, PARP4_HUMAN, TF2H5_HUMAN, ESCO1_HUMAN, RS27L_HUMAN, RAD9B_HUMAN, DPOLL_HUMAN, PMS1_HUMAN, NHEJ1_HUMAN, UIMC1_HUMAN, ERC…	2228	284	13528	2.2021	3.01148e-12	6.27276e-14	1.44329e-12	GO:0016071~mRNA metabolic process		GO_BP	cellular protein catabolic process	146	6.29582	1.09271e-11	TM1L1_HUMAN, PSB1_HUMAN, UBR3_HUMAN, PSD11_HUMAN, CYLD_HUMAN, ELOB_HUMAN, PCNP_HUMAN, CUL1_HUMAN, FBX7_HUMAN, UBR2_HUMAN, TGFI1_HUMAN, FXL20_HUMAN, NEDD8_HUMAN, UBP31_HUMAN, UBXN6_HUMAN, DCNL1_HUMAN, PRS8_HUMAN, KPCT_HUMAN, RBX1_HUMAN, UBA1_HUMAN, UBE4B_HUMAN, UBP7_HUMAN, UBP15_HUMAN, ADAM9_HUMAN, UBA7_HUMAN, ITCH_HUMAN, CUL5_HUMAN, ULA1_HUMAN, ERLEC_HUMAN, SQSTM_HUMAN, MYCB2_HUMAN, UBC12_HUMAN, …	1896	603	13528	1.72755	4.538e-08	1.33471e-09	2.03884e-08	GO:0022904~respiratory electron transport chain
															GO_BP	protein modification by small protein conjugation	62	2.01626	1.00798e-15	RN217_HUMAN, UBP22_HUMAN, RN168_HUMAN, TRI33_HUMAN, RBX2_HUMAN, NOSIP_HUMAN, UB2R1_HUMAN, BRE1B_HUMAN, CHFR_HUMAN, UB2D2_HUMAN, BRCA1_HUMAN, SUZ12_HUMAN, SIAH2_HUMAN, SENP7_HUMAN, HAKAI_HUMAN, FBW1B_HUMAN, TM189_HUMAN, UBE2A_HUMAN, UBE2B_HUMAN, AMFR2_HUMAN, RNF37_HUMAN, FBX9_HUMAN, CDC73_HUMAN, MYLIP_HUMAN, MDM2_HUMAN, RNF41_HUMAN, ZN587_HUMAN, M3K1_HUMAN, AMFR1_HUMAN, VHL_HUMAN, RBBP6_HUMAN, UBE…	2228	132	13528	2.85191	3.8719e-12	7.90479e-14	1.85407e-12	GO:0015931~nucleobase, nucleoside, nucleotide and nucleic acid transport		GO_BP	hsa04810:Regulation of actin cytoskeleton	84	3.62225	1.3385e-11	PI42B_HUMAN, ARHG1_HUMAN, IQGA2_HUMAN, FAK1_HUMAN, RASK_HUMAN, ITA2B_HUMAN, PAK2_HUMAN, ARPC5_HUMAN, PI42A_HUMAN, ACTB_HUMAN, ML12A_HUMAN, ACTN1_HUMAN, ML12B_HUMAN, PK3CB_HUMAN, WASF2_HUMAN, COF1_HUMAN, MOES_HUMAN, SOS1_HUMAN, MP2K1_HUMAN, VAV3_HUMAN, P85A_HUMAN, PK3CG_HUMAN, MK01_HUMAN, PI51C_HUMAN, ARC1A_HUMAN, RADI_HUMAN, RHOA_HUMAN, GNA13_HUMAN, MYH9_HUMAN, ARHG7_HUMAN, PP1B_HUMAN, PDGFB_HUMA…	982	215	5085	2.02311	2.40931e-09	4.81863e-10	1.6487e-08	GO:0043161~proteasomal ubiquitin-dependent protein catabolic process
															TISSUE	histone modification	59	1.9187	1.03785e-15	EZH2_HUMAN, BAZ2A_HUMAN, UBP22_HUMAN, HDAC9_HUMAN, EAF6_HUMAN, EYA3_HUMAN, RN168_HUMAN, HDAC1_HUMAN, MYST3_HUMAN, ATX7_HUMAN, MYSM1_HUMAN, KDM3A_HUMAN, TRRAP_HUMAN, HAT1_HUMAN, BRE1B_HUMAN, TAF5L_HUMAN, KS6A5_HUMAN, MLL5_HUMAN, SUZ12_HUMAN, NSD1_HUMAN, EHMT1_HUMAN, UBE2A_HUMAN, HDAC8_HUMAN, RBM14_HUMAN, ING3_HUMAN, UBP21_HUMAN, UBE2B_HUMAN, SUV92_HUMAN, CDC73_HUMAN, CBP_HUMAN, EP300_HUMAN, TAF12_…	2228	122	13528	2.93637	3.8719e-12	7.73825e-14	1.85407e-12	Cervix carcinoma		GO_BP	proteasomal ubiquitin-dependent protein catabolic process	43	1.85425	1.37905e-11	ENPL_HUMAN, PSMD2_HUMAN, PSB1_HUMAN, PSB7_HUMAN, PSD11_HUMAN, PP2AB_HUMAN, DERL1_HUMAN, PCNP_HUMAN, CDC16_HUMAN, CDC27_HUMAN, PSMD5_HUMAN, TERA_HUMAN, PSB2_HUMAN, NPL4_HUMAN, PSB4_HUMAN, PSME1_HUMAN, PSMD1_HUMAN, UBXN1_HUMAN, PSB10_HUMAN, PSB9_HUMAN, PSA2_HUMAN, PRS6B_HUMAN, PSMD8_HUMAN, PRS8_HUMAN, PSA1_HUMAN, PSA3_HUMAN, FAF1_HUMAN, PSD13_HUMAN, PSMF1_HUMAN, PSMD6_HUMAN, UB2G2_HUMAN, PSA4_HUMAN…	1896	102	13528	3.0079	5.72716e-08	1.59088e-09	2.57311e-08	GO:0010498~proteasomal protein catabolic process
															TISSUE	protein catabolic process	180	5.85366	2.38385e-15	RN217_HUMAN, UBP22_HUMAN, MGRN1_HUMAN, UBP32_HUMAN, HLTF_HUMAN, PSME3_HUMAN, FBXW2_HUMAN, NIPA_HUMAN, UBAC1_HUMAN, UBP42_HUMAN, FBX18_HUMAN, UEVLD_HUMAN, BACE1_HUMAN, PJA2_HUMAN, CNOT4_HUMAN, SNUT2_HUMAN, FBXL4_HUMAN, ASB8_HUMAN, MYSM1_HUMAN, UBP20_HUMAN, UB2R1_HUMAN, SENP5_HUMAN, FBXW4_HUMAN, UB2D2_HUMAN, MLP3B_HUMAN, FBXW5_HUMAN, SENP7_HUMAN, FXL19_HUMAN, HAKAI_HUMAN, PEN2_HUMAN, UBP1_HUMAN, FB…	2228	622	13528	1.75712	9.03444e-12	1.77192e-13	4.31877e-12	Ovarian carcinoma		GO_BP	proteasomal protein catabolic process	43	1.85425	1.37905e-11	ENPL_HUMAN, PSMD2_HUMAN, PSB1_HUMAN, PSB7_HUMAN, PSD11_HUMAN, PP2AB_HUMAN, DERL1_HUMAN, PCNP_HUMAN, CDC16_HUMAN, CDC27_HUMAN, PSMD5_HUMAN, TERA_HUMAN, PSB2_HUMAN, NPL4_HUMAN, PSB4_HUMAN, PSME1_HUMAN, PSMD1_HUMAN, UBXN1_HUMAN, PSB10_HUMAN, PSB9_HUMAN, PSA2_HUMAN, PRS6B_HUMAN, PSMD8_HUMAN, PRS8_HUMAN, PSA1_HUMAN, PSA3_HUMAN, FAF1_HUMAN, PSD13_HUMAN, PSMF1_HUMAN, PSMD6_HUMAN, UB2G2_HUMAN, PSA4_HUMAN…	1896	102	13528	3.0079	5.72716e-08	1.59088e-09	2.57311e-08	GO:0006754~ATP biosynthetic process
															GO_BP	protein ubiquitination	57	1.85366	5.65758e-15	RN217_HUMAN, UBP22_HUMAN, TRI33_HUMAN, RN168_HUMAN, NOSIP_HUMAN, UB2R1_HUMAN, CHFR_HUMAN, BRE1B_HUMAN, UB2D2_HUMAN, BRCA1_HUMAN, SUZ12_HUMAN, SIAH2_HUMAN, HAKAI_HUMAN, FBW1B_HUMAN, TM189_HUMAN, UBE2A_HUMAN, UBE2B_HUMAN, AMFR2_HUMAN, RNF37_HUMAN, FBX9_HUMAN, CDC73_HUMAN, MYLIP_HUMAN, MDM2_HUMAN, RNF41_HUMAN, ZN587_HUMAN, M3K1_HUMAN, AMFR1_HUMAN, VHL_HUMAN, RBBP6_HUMAN, UBE2C_HUMAN, FBXL3_HUMAN, RI…	2228	119	13528	2.90835	2.19408e-11	4.21885e-13	1.04916e-11	GO:0006281~DNA repair		GO_BP	purine nucleoside triphosphate metabolic process	48	2.06986	1.44072e-11	ALDOA_HUMAN, VATE1_HUMAN, AT2A2_HUMAN, VATH_HUMAN, KAD1_HUMAN, ATPO_HUMAN, AT1A1_HUMAN, ATPD_HUMAN, AT1B3_HUMAN, AT2C1_HUMAN, ATP5L_HUMAN, ATPG_HUMAN, ATP7A_HUMAN, AT11B_HUMAN, ATP5S_HUMAN, VAS1_HUMAN, VPP1_HUMAN, AT5F1_HUMAN, ATP5I_HUMAN, ATPA_HUMAN, ATPK_HUMAN, NDKB_HUMAN, VATD_HUMAN, AT8A1_HUMAN, ATP8_HUMAN, ATP5E_HUMAN, ATP5H_HUMAN, ATP6_HUMAN, AT2A3_HUMAN, MON2_HUMAN, ATP5J_HUMAN, OLA1_HUMAN…	1896	122	13528	2.80722	5.98333e-08	1.61712e-09	2.6882e-08	GO:0051436~negative regulation of ubiquitin-protein ligase activity during mitotic cell cycle
															GO_BP	translational elongation	51	1.65854	1.27643e-14	RL5_HUMAN, RS18_HUMAN, RL28_HUMAN, RL23_HUMAN, RL10_HUMAN, RL13A_HUMAN, RL27_HUMAN, RL31_HUMAN, RL4_HUMAN, RS14_HUMAN, RL3_HUMAN, RL15_HUMAN, SPCS_HUMAN, RS11_HUMAN, RL32_HUMAN, RS19_HUMAN, RL6_HUMAN, RL17_HUMAN, RL14_HUMAN, RL29_HUMAN, RS27_HUMAN, RS25_HUMAN, RS20_HUMAN, RL13_HUMAN, RL26_HUMAN, RL8_HUMAN, RL37A_HUMAN, RS4X_HUMAN, RS24_HUMAN, RS15A_HUMAN, RL11_HUMAN, RL38_HUMAN, RL35A_HUMAN, RL19…	2228	101	13528	3.06597	4.94743e-11	9.33476e-13	2.36478e-11	GO:0016481~negative regulation of transcription		GO_BP	ribonucleoside triphosphate metabolic process	47	2.02674	1.46348e-11	ATP5I_HUMAN, ALDOA_HUMAN, ATPA_HUMAN, ATPK_HUMAN, KAD1_HUMAN, NDKB_HUMAN, VATH_HUMAN, AT2A2_HUMAN, VATE1_HUMAN, ATP8_HUMAN, AT8A1_HUMAN, VATD_HUMAN, ATPO_HUMAN, AT1A1_HUMAN, ATP5E_HUMAN, ATP5H_HUMAN, ATP6_HUMAN, ATPD_HUMAN, MON2_HUMAN, AT2A3_HUMAN, ATP5J_HUMAN, AT1B3_HUMAN, OLA1_HUMAN, ATP5L_HUMAN, AT2C1_HUMAN, ATPG_HUMAN, VATB2_HUMAN, XRP2_HUMAN, ATP7A_HUMAN, ATPB_HUMAN, ACLY_HUMAN, VATA_HUMAN, …	1896	118	13528	2.84192	6.07781e-08	1.59942e-09	2.73065e-08	GO:0031145~anaphase-promoting complex-dependent proteasomal ubiquitin-dependent protein catabolic process
															GO_BP	nucleosome organization	48	1.56098	2.91547e-14	H2B1C_HUMAN, H4_HUMAN, H31_HUMAN, H2B1B_HUMAN, H2BFS_HUMAN, MCM2_HUMAN, MYST3_HUMAN, ASF1A_HUMAN, H14_HUMAN, H2A1D_HUMAN, H12_HUMAN, H2B1O_HUMAN, SHPRH_HUMAN, H2B1K_HUMAN, CTCF_HUMAN, H2B1D_HUMAN, H2A1H_HUMAN, H2AV_HUMAN, H2AJ_HUMAN, H2B1H_HUMAN, H2B2E_HUMAN, H2B1N_HUMAN, SMCA5_HUMAN, H2A2C_HUMAN, NPM_HUMAN, HMGA1_HUMAN, H2B1J_HUMAN, H2AZ_HUMAN, RSF1_HUMAN, H2B1L_HUMAN, HJURP_HUMAN, HMGB2_HUMAN, …	2228	93	13528	3.13384	1.13146e-10	2.09532e-12	5.4079e-11	GO:0006974~response to DNA damage stimulus		GO_BP	hsa00190:Oxidative phosphorylation	59	2.5442	2.22028e-11	QCR7_HUMAN, DHSA_HUMAN, VATE1_HUMAN, VATH_HUMAN, ATPO_HUMAN, NDUA6_HUMAN, NDUBA_HUMAN, NU1M_HUMAN, ATPD_HUMAN, NU5M_HUMAN, NDUB3_HUMAN, CX6B1_HUMAN, IPYR2_HUMAN, ATP5L_HUMAN, COX41_HUMAN, ATPG_HUMAN, VATG1_HUMAN, NDUB8_HUMAN, NU4M_HUMAN, NDUS4_HUMAN, VAS1_HUMAN, VPP1_HUMAN, AT5F1_HUMAN, ATP5I_HUMAN, QCR2_HUMAN, NDUB4_HUMAN, ATPA_HUMAN, ATPK_HUMAN, NDUS5_HUMAN, ATP8_HUMAN, VATD_HUMAN, COX5B_HUMAN,…	982	130	5085	2.35011	3.9965e-09	6.66084e-10	2.73483e-08	GO:0032970~regulation of actin filament-based process
															GO_BP	negative regulation of transcription from RNA polymerase II promoter	95	3.08943	3.51252e-14	HDAC9_HUMAN, MEF2C_HUMAN, TAF7_HUMAN, ZEP1_HUMAN, HDAC1_HUMAN, SKI_HUMAN, SPT5H_HUMAN, SATB1_HUMAN, DBPA_HUMAN, HMGB1_HUMAN, GPS2_HUMAN, HEXI1_HUMAN, RS14_HUMAN, ITF2_HUMAN, JARD2_HUMAN, PPARA_HUMAN, SUZ12_HUMAN, NSD1_HUMAN, EHMT1_HUMAN, E2F1_HUMAN, HDAC8_HUMAN, NCOA2_HUMAN, DNMT1_HUMAN, FOXP1_HUMAN, CNBP1_HUMAN, GABPA_HUMAN, VDR_HUMAN, SMCA2_HUMAN, MBD2_HUMAN, KLF11_HUMAN, SP100_HUMAN, HIPK2_HUM…	2228	266	13528	2.1685	1.35947e-10	2.4718e-12	6.49703e-11	GO:0051253~negative regulation of RNA metabolic process		GO_BP	membrane fusion	29	1.25054	2.66792e-11	RABE1_HUMAN, COR1A_HUMAN, GRAN_HUMAN, RAB8A_HUMAN, EEA1_HUMAN, VAMP3_HUMAN, BAX_HUMAN, MFN2_HUMAN, VAMP7_HUMAN, CD9_HUMAN, NPL4_HUMAN, VTI1B_HUMAN, VAMP8_HUMAN, STX6_HUMAN, STX11_HUMAN, SNP29_HUMAN, OPA1_HUMAN, GOSR2_HUMAN, MFN1_HUMAN, PLDN_HUMAN, SNP23_HUMAN, VAV3_HUMAN, GNAI3_HUMAN, LRMP_HUMAN, VCIP1_HUMAN, STX4_HUMAN, SNAG_HUMAN, VAPA_HUMAN, SNAA_HUMAN	1896	53	13528	3.90407	1.10799e-07	2.76997e-09	4.97799e-08	GO:0045454~cell redox homeostasis
															GO_BP	hsa03040:Spliceosome	54	1.7561	6.76678e-14	SF3B4_HUMAN, CHERP_HUMAN, HSP72_HUMAN, SYF2_HUMAN, SF3B2_HUMAN, ZMAT2_HUMAN, PM14_HUMAN, DDX5_HUMAN, PRP8_HUMAN, SNUT2_HUMAN, SF3B5_HUMAN, HNRPU_HUMAN, SF3B1_HUMAN, RU1C_HUMAN, SNR40_HUMAN, RBM25_HUMAN, SPF30_HUMAN, DDX23_HUMAN, HNRPC_HUMAN, TXN4A_HUMAN, NH2L1_HUMAN, DHX8_HUMAN, TRA2A_HUMAN, TRA2B_HUMAN, SYF1_HUMAN, AQR_HUMAN, BUD31_HUMAN, MGN2_HUMAN, SMD3_HUMAN, SNW1_HUMAN, RBM8A_HUMAN, U5S1_HUM…	757	126	5085	2.87885	1.10885e-11	5.54423e-12	8.199e-11	GO:0010629~negative regulation of gene expression		GO_BP	protein catabolic process	148	6.38206	3.09711e-11	TM1L1_HUMAN, PSB1_HUMAN, UBR3_HUMAN, PSD11_HUMAN, CYLD_HUMAN, ELOB_HUMAN, PCNP_HUMAN, CUL1_HUMAN, FBX7_HUMAN, UBR2_HUMAN, TGFI1_HUMAN, TPP1_HUMAN, FXL20_HUMAN, NEDD8_HUMAN, UBP31_HUMAN, UBXN6_HUMAN, DCNL1_HUMAN, PRS8_HUMAN, KPCT_HUMAN, RBX1_HUMAN, UBA1_HUMAN, UBE4B_HUMAN, UBP7_HUMAN, UBP15_HUMAN, ADAM9_HUMAN, UBA7_HUMAN, ITCH_HUMAN, CUL5_HUMAN, ULA1_HUMAN, ERLEC_HUMAN, SQSTM_HUMAN, MYCB2_HUMAN, U…	1896	622	13528	1.69772	1.28623e-07	3.13715e-09	5.7788e-08	GO:0046034~ATP metabolic process
															GO_BP	chromatin assembly	45	1.46341	1.87197e-13	H2B1C_HUMAN, NPM_HUMAN, H2B1J_HUMAN, H2AZ_HUMAN, H4_HUMAN, RSF1_HUMAN, H31_HUMAN, H2B1L_HUMAN, H2BFS_HUMAN, H2B1B_HUMAN, HJURP_HUMAN, MCM2_HUMAN, MYST3_HUMAN, ASF1A_HUMAN, HMGB2_HUMAN, H12_HUMAN, H2A1D_HUMAN, H14_HUMAN, SET_HUMAN, H2B1O_HUMAN, SHPRH_HUMAN, TSYL2_HUMAN, HP1B3_HUMAN, ASF1B_HUMAN, H2B1K_HUMAN, CTCF_HUMAN, H2B1D_HUMAN, H2A1C_HUMAN, TSYL1_HUMAN, H10_HUMAN, H33_HUMAN, H2A1H_HUMAN, H13_…	2228	87	13528	3.14059	7.25336e-10	1.29524e-11	3.46656e-10	GO:0000122~negative regulation of transcription from RNA polymerase II promoter		GO_BP	ATP metabolic process	43	1.85425	4.22895e-11	ATP5I_HUMAN, ALDOA_HUMAN, ATPA_HUMAN, ATPK_HUMAN, KAD1_HUMAN, VATH_HUMAN, AT2A2_HUMAN, VATE1_HUMAN, ATP8_HUMAN, AT8A1_HUMAN, VATD_HUMAN, ATPO_HUMAN, AT1A1_HUMAN, ATP5E_HUMAN, ATP5H_HUMAN, ATP6_HUMAN, ATPD_HUMAN, MON2_HUMAN, AT2A3_HUMAN, ATP5J_HUMAN, AT1B3_HUMAN, OLA1_HUMAN, ATP5L_HUMAN, AT2C1_HUMAN, ATPG_HUMAN, VATB2_HUMAN, ATP7A_HUMAN, ATPB_HUMAN, ACLY_HUMAN, VATA_HUMAN, VATF_HUMAN, AT11B_HUMAN,…	1896	105	13528	2.92196	1.75628e-07	4.18163e-09	7.89066e-08	GO:0051439~regulation of ubiquitin-protein ligase activity during mitotic cell cycle
															GO_BP	nucleosome assembly	44	1.43089	2.04141e-13	H2B1C_HUMAN, NPM_HUMAN, H2B1J_HUMAN, H2AZ_HUMAN, H4_HUMAN, RSF1_HUMAN, H31_HUMAN, H2B1L_HUMAN, H2BFS_HUMAN, H2B1B_HUMAN, HJURP_HUMAN, MCM2_HUMAN, MYST3_HUMAN, ASF1A_HUMAN, HMGB2_HUMAN, H12_HUMAN, H2A1D_HUMAN, H14_HUMAN, SET_HUMAN, H2B1O_HUMAN, SHPRH_HUMAN, TSYL2_HUMAN, HP1B3_HUMAN, ASF1B_HUMAN, H2B1K_HUMAN, H2B1D_HUMAN, H2A1C_HUMAN, TSYL1_HUMAN, H10_HUMAN, H33_HUMAN, H2A1H_HUMAN, H13_HUMAN, H2AV_…	2228	84	13528	3.18047	7.91159e-10	1.388e-11	3.7812e-10	GO:0045892~negative regulation of transcription, DNA-dependent		GO_BP	protein amino acid phosphorylation	155	6.68392	6.72547e-11	PTN11_HUMAN, PKN2_HUMAN, PMVK_HUMAN, FGD4_HUMAN, PXK_HUMAN, CDK2_HUMAN, FAK1_HUMAN, GOGA5_HUMAN, AAKG1_HUMAN, MP2K3_HUMAN, GSK3B_HUMAN, M4K2_HUMAN, JAK3_HUMAN, KPCA_HUMAN, KS6A3_HUMAN, NEK7_HUMAN, GMFG_HUMAN, CDK13_HUMAN, M3K7_HUMAN, MST4_HUMAN, KPCT_HUMAN, KAPCA_HUMAN, ADAM9_HUMAN, MP2K4_HUMAN, PK3CG_HUMAN, DBNL_HUMAN, TBK1_HUMAN, KCC2D_HUMAN, M3K4_HUMAN, MOL1A_HUMAN, GRK5_HUMAN, KPCB_HUMAN, MYL…	1896	667	13528	1.65806	2.79309e-07	6.49555e-09	1.25488e-07	GO:0009206~purine ribonucleoside triphosphate biosynthetic process
															GO_BP	transcription initiation from RNA polymerase II promoter	38	1.23577	8.47158e-13	TF2AA_HUMAN, TAF10_HUMAN, MAZ_HUMAN, MED24_HUMAN, TF2H3_HUMAN, TAF7_HUMAN, TAF2_HUMAN, MED1_HUMAN, TAF6_HUMAN, GTF2I_HUMAN, T2EA_HUMAN, TAF11_HUMAN, TF2H1_HUMAN, TAF9_HUMAN, TR150_HUMAN, MED12_HUMAN, MAT1_HUMAN, MED14_HUMAN, MED13_HUMAN, TBPL1_HUMAN, E2F3_HUMAN, RPB7_HUMAN, MED4_HUMAN, TF2B_HUMAN, T2FB_HUMAN, NCOA6_HUMAN, RPB11_HUMAN, T2FA_HUMAN, MED16_HUMAN, CCNH_HUMAN, CDK7_HUMAN, MED23_HUMAN, …	2228	68	13528	3.39307	3.28294e-09	5.66025e-11	1.56902e-09	GO:0006310~DNA recombination		GO_BP	endosome transport	30	1.29366	6.90491e-11	EEA1_HUMAN, STX16_HUMAN, RAB35_HUMAN, VAMP7_HUMAN, VP13A_HUMAN, HD_HUMAN, MON2_HUMAN, YKT6_HUMAN, EHD1_HUMAN, SNX17_HUMAN, MPRD_HUMAN, FLNA_HUMAN, SNX1_HUMAN, GOSR1_HUMAN, RAB14_HUMAN, VP26A_HUMAN, VPS4A_HUMAN, HGS_HUMAN, VPS54_HUMAN, HOOK3_HUMAN, VPS35_HUMAN, SQSTM_HUMAN, LYST_HUMAN, WASP_HUMAN, WIPI1_HUMAN, SORT_HUMAN, VPS4B_HUMAN, AP2A1_HUMAN, RB6I2_HUMAN, CHMP5_HUMAN	1896	58	13528	3.69053	2.86761e-07	6.51729e-09	1.28837e-07	GO:0009145~purine nucleoside triphosphate biosynthetic process
															GO_BP	intracellular receptor-mediated signaling pathway	40	1.30081	1.40409e-12	NCOA1_HUMAN, PIAS1_HUMAN, MED24_HUMAN, TAF7_HUMAN, UBR5_HUMAN, MED1_HUMAN, ANDR_HUMAN, TR150_HUMAN, RNF14_HUMAN, KDM3A_HUMAN, NRIP1_HUMAN, MED12_HUMAN, PML_HUMAN, MED14_HUMAN, MED13_HUMAN, RBM4_HUMAN, KLF9_HUMAN, MLL5_HUMAN, BRCA1_HUMAN, MED4_HUMAN, RNF4_HUMAN, NCOA6_HUMAN, NCOA2_HUMAN, MED16_HUMAN, CDK7_HUMAN, RBM14_HUMAN, EGLN2_HUMAN, NCOA3_HUMAN, PIAS2_HUMAN, GCR_HUMAN, VDR_HUMAN, RXRA_HUMAN, …	2228	75	13528	3.2383	5.44088e-09	9.22183e-11	2.60036e-09	GO:0045934~negative regulation of nucleobase, nucleoside, nucleotide and nucleic acid metabolic process		GO_BP	protein folding	59	2.5442	1.38067e-10	CALX_HUMAN, ENPL_HUMAN, QSOX1_HUMAN, TCPB_HUMAN, TTC1_HUMAN, TCPA_HUMAN, TCPQ_HUMAN, COPA_HUMAN, TCPG_HUMAN, FKBP8_HUMAN, CALR_HUMAN, HSP7C_HUMAN, ERP44_HUMAN, TOR1A_HUMAN, DNJB1_HUMAN, TBCD_HUMAN, TCPH_HUMAN, DNJC5_HUMAN, DNJB6_HUMAN, SLMAP_HUMAN, TBCE_HUMAN, CH10_HUMAN, PIN1_HUMAN, TTC9C_HUMAN, PDIA5_HUMAN, HS90A_HUMAN, SEC63_HUMAN, RUVB2_HUMAN, PFD1_HUMAN, SHLB1_HUMAN, ERP29_HUMAN, FKB15_HUMAN…	1896	177	13528	2.37834	5.73392e-07	1.27421e-08	2.57615e-07	GO:0009201~ribonucleoside triphosphate biosynthetic process
															GO_BP	protein-DNA complex assembly	45	1.46341	1.41011e-12	H2B1C_HUMAN, NPM_HUMAN, H2B1J_HUMAN, H2AZ_HUMAN, H4_HUMAN, RSF1_HUMAN, H31_HUMAN, H2B1L_HUMAN, H2BFS_HUMAN, H2B1B_HUMAN, HJURP_HUMAN, MCM2_HUMAN, MYST3_HUMAN, ASF1A_HUMAN, HMGB2_HUMAN, H12_HUMAN, H2A1D_HUMAN, H14_HUMAN, SET_HUMAN, H2B1O_HUMAN, SHPRH_HUMAN, TSYL2_HUMAN, HP1B3_HUMAN, ASF1B_HUMAN, H2B1K_HUMAN, H2B1D_HUMAN, H2A1C_HUMAN, TSYL1_HUMAN, H10_HUMAN, H33_HUMAN, H2A1H_HUMAN, H13_HUMAN, H2AV_…	2228	91	13528	3.00255	5.46412e-09	9.10686e-11	2.61147e-09	GO:0051172~negative regulation of nitrogen compound metabolic process		GO_BP	modification-dependent macromolecule catabolic process	137	5.90772	1.46167e-10	TM1L1_HUMAN, PSB1_HUMAN, UBR3_HUMAN, PSD11_HUMAN, CYLD_HUMAN, ELOB_HUMAN, PCNP_HUMAN, CUL1_HUMAN, FBX7_HUMAN, UBR2_HUMAN, TGFI1_HUMAN, FXL20_HUMAN, NEDD8_HUMAN, UBP31_HUMAN, UBXN6_HUMAN, DCNL1_HUMAN, PRS8_HUMAN, RBX1_HUMAN, UBA1_HUMAN, UBE4B_HUMAN, UBP7_HUMAN, UBP15_HUMAN, UBA7_HUMAN, ITCH_HUMAN, CUL5_HUMAN, ULA1_HUMAN, ERLEC_HUMAN, SQSTM_HUMAN, MYCB2_HUMAN, UBC12_HUMAN, 2A5G_HUMAN, UB2V1_HUMAN, …	1896	574	13528	1.70296	6.07032e-07	1.31963e-08	2.72728e-07	GO:0006886~intracellular protein transport
															GO_BP	positive regulation of transcription from RNA polymerase II promoter	116	3.77236	1.553e-12	HIF1A_HUMAN, NCOA1_HUMAN, THA_HUMAN, TAF7_HUMAN, TAF2_HUMAN, NR4A2_HUMAN, SPT5H_HUMAN, ANDR_HUMAN, PRKDC_HUMAN, PPARA_HUMAN, MED13_HUMAN, SNF5_HUMAN, ELF4_HUMAN, ETS1_HUMAN, E2F1_HUMAN, ATF4_HUMAN, NCOA2_HUMAN, THB_HUMAN, CMTA2_HUMAN, SMCA2_HUMAN, RUNX1_HUMAN, AKIR2_HUMAN, CBP_HUMAN, HIPK2_HUMAN, PBX1_HUMAN, MLL1_HUMAN, RARG_HUMAN, IKBA_HUMAN, HHEX_HUMAN, NFAC3_HUMAN, MED1_HUMAN, SPT4H_HUMAN, SMA…	2228	371	13528	1.89846	6.0178e-09	9.86524e-11	2.87609e-09	GO:0006357~regulation of transcription from RNA polymerase II promoter		GO_BP	modification-dependent protein catabolic process	137	5.90772	1.46167e-10	TM1L1_HUMAN, PSB1_HUMAN, UBR3_HUMAN, PSD11_HUMAN, CYLD_HUMAN, ELOB_HUMAN, PCNP_HUMAN, CUL1_HUMAN, FBX7_HUMAN, UBR2_HUMAN, TGFI1_HUMAN, FXL20_HUMAN, NEDD8_HUMAN, UBP31_HUMAN, UBXN6_HUMAN, DCNL1_HUMAN, PRS8_HUMAN, RBX1_HUMAN, UBA1_HUMAN, UBE4B_HUMAN, UBP7_HUMAN, UBP15_HUMAN, UBA7_HUMAN, ITCH_HUMAN, CUL5_HUMAN, ULA1_HUMAN, ERLEC_HUMAN, SQSTM_HUMAN, MYCB2_HUMAN, UBC12_HUMAN, 2A5G_HUMAN, UB2V1_HUMAN, …	1896	574	13528	1.70296	6.07032e-07	1.31963e-08	2.72728e-07	GO:0051444~negative regulation of ubiquitin-protein ligase activity
															GO_BP	Umbilical cord blood	103	3.34959	2.21861e-12	SYFM_HUMAN, PHF7_HUMAN, NIPA_HUMAN, NELFD_HUMAN, CT111_HUMAN, NDUA3_HUMAN, JTB_HUMAN, PM14_HUMAN, SC61G_HUMAN, ASF1A_HUMAN, SNUT2_HUMAN, ERIC1_HUMAN, MED13_HUMAN, PPHLN_HUMAN, ITM2A_HUMAN, RM37_HUMAN, PREY_HUMAN, SDCG8_HUMAN, BAZ1A_HUMAN, PNRC2_HUMAN, POMP_HUMAN, ING3_HUMAN, FOXP1_HUMAN, SMC3_HUMAN, AMZ2_HUMAN, UB2E3_HUMAN, QCR9_HUMAN, RM30_HUMAN, RS27L_HUMAN, ZN254_HUMAN, RBM8A_HUMAN, TBCK_HUMAN…	3016	314	18201	1.97957	8.40834e-10	1.20119e-10	3.07017e-09	GO:0051254~positive regulation of RNA metabolic process		GO_BP	regulation of actin cytoskeleton organization	38	1.63864	1.61802e-10	RICTR_HUMAN, COR1A_HUMAN, ARAP1_HUMAN, ARP3_HUMAN, GELS_HUMAN, SPTA2_HUMAN, SPTB2_HUMAN, SPTB1_HUMAN, CAZA1_HUMAN, NCK1_HUMAN, ARPC2_HUMAN, ARPC5_HUMAN, DEST_HUMAN, TARA_HUMAN, CAPZB_HUMAN, PLEK_HUMAN, VILI_HUMAN, PDGFA_HUMAN, RASA1_HUMAN, KPCT_HUMAN, RAC1_HUMAN, ARF6_HUMAN, COF1_HUMAN, CAZA2_HUMAN, GRDN_HUMAN, ARC1B_HUMAN, ADDA_HUMAN, ARC1A_HUMAN, TYB10_HUMAN, RADI_HUMAN, RHOA_HUMAN, MYO1F_HUMAN…	1896	89	13528	3.04641	6.71964e-07	1.42971e-08	3.01901e-07	GO:0051352~negative regulation of ligase activity
															GO_BP	DNA packaging	52	1.69106	3.66208e-12	H2B1C_HUMAN, H4_HUMAN, H31_HUMAN, H2BFS_HUMAN, H2B1B_HUMAN, MCM2_HUMAN, MYST3_HUMAN, CND3_HUMAN, ASF1A_HUMAN, H12_HUMAN, H14_HUMAN, H2A1D_HUMAN, H2B1O_HUMAN, SHPRH_HUMAN, HAT1_HUMAN, H2B1K_HUMAN, ASH1L_HUMAN, CTCF_HUMAN, H2B1D_HUMAN, H2A1H_HUMAN, H2AV_HUMAN, SMC4_HUMAN, CNDG2_HUMAN, H2AJ_HUMAN, H2B1H_HUMAN, H2B2E_HUMAN, H2B1N_HUMAN, SMCA5_HUMAN, H2A2C_HUMAN, NPM_HUMAN, H2B1J_HUMAN, H2AZ_HUMAN, RS…	2228	117	13528	2.69858	1.41905e-08	2.28879e-10	6.78209e-09	GO:0045893~positive regulation of transcription, DNA-dependent		GO_BP	energy coupled proton transport, down electrochemical gradient	24	1.03493	1.63774e-10	ATP5I_HUMAN, ATPA_HUMAN, VATH_HUMAN, VATE1_HUMAN, VATD_HUMAN, ATP8_HUMAN, ATPO_HUMAN, ATP5E_HUMAN, ATP5H_HUMAN, ATP6_HUMAN, MON2_HUMAN, ATPD_HUMAN, ATP5J_HUMAN, ATP5L_HUMAN, ATPG_HUMAN, VATB2_HUMAN, ATPB_HUMAN, VATA_HUMAN, VATF_HUMAN, VA0D1_HUMAN, AT5F1_HUMAN, VPP2_HUMAN, VPP1_HUMAN, VAS1_HUMAN, VATC1_HUMAN	1896	40	13528	4.28101	6.80151e-07	1.41698e-08	3.0558e-07	GO:0045333~cellular respiration
															GO_BP	transcription initiation	41	1.33333	1.67154e-11	TF2AA_HUMAN, TAF10_HUMAN, MAZ_HUMAN, MED24_HUMAN, TF2H3_HUMAN, RSF1_HUMAN, TAF7_HUMAN, TAF2_HUMAN, MED1_HUMAN, TAF6_HUMAN, GTF2I_HUMAN, T2EA_HUMAN, TAF11_HUMAN, TF2H1_HUMAN, TAF9_HUMAN, TR150_HUMAN, MED12_HUMAN, MAT1_HUMAN, MED14_HUMAN, MED13_HUMAN, TBPL1_HUMAN, E2F3_HUMAN, RPB7_HUMAN, MED4_HUMAN, TF2B_HUMAN, T2FB_HUMAN, NCOA6_HUMAN, RPB11_HUMAN, T2FA_HUMAN, MED16_HUMAN, CCNH_HUMAN, CDK7_HUMAN, T…	2228	83	13528	2.99933	6.47722e-08	1.02813e-09	3.09566e-08	GO:0010558~negative regulation of macromolecule biosynthetic process		GO_BP	ATP synthesis coupled proton transport	24	1.03493	1.63774e-10	ATP5I_HUMAN, ATPA_HUMAN, VATH_HUMAN, VATE1_HUMAN, VATD_HUMAN, ATP8_HUMAN, ATPO_HUMAN, ATP5E_HUMAN, ATP5H_HUMAN, ATP6_HUMAN, MON2_HUMAN, ATPD_HUMAN, ATP5J_HUMAN, ATP5L_HUMAN, ATPG_HUMAN, VATB2_HUMAN, ATPB_HUMAN, VATA_HUMAN, VATF_HUMAN, VA0D1_HUMAN, AT5F1_HUMAN, VPP2_HUMAN, VPP1_HUMAN, VAS1_HUMAN, VATC1_HUMAN	1896	40	13528	4.28101	6.80151e-07	1.41698e-08	3.0558e-07	GO:0009205~purine ribonucleoside triphosphate metabolic process
															TISSUE	chromatin remodeling	32	1.04065	3.32642e-11	BAZ2A_HUMAN, BAZ1B_HUMAN, CHD8_HUMAN, RERE_HUMAN, RSF1_HUMAN, HDAC1_HUMAN, HJURP_HUMAN, SPT5H_HUMAN, CHD1L_HUMAN, CHD6_HUMAN, INO80_HUMAN, BPTF_HUMAN, SPT4H_HUMAN, SNF5_HUMAN, PB1_HUMAN, KAT2B_HUMAN, RBBP4_HUMAN, SMRC1_HUMAN, SPT6H_HUMAN, HDAC5_HUMAN, SUV92_HUMAN, SMCA4_HUMAN, SMRD1_HUMAN, BNIP3_HUMAN, CHRC1_HUMAN, ARI1B_HUMAN, SMCA2_HUMAN, HDAC2_HUMAN, SMRC2_HUMAN, ARI1A_HUMAN, SMCA5_HUMAN, RB_H…	2228	56	13528	3.46961	1.28899e-07	2.01404e-09	6.16047e-08	Umbilical cord blood		GO_BP	ribonucleotide metabolic process	52	2.24235	1.79217e-10	ALDOA_HUMAN, KAD1_HUMAN, VATE1_HUMAN, AT2A2_HUMAN, VATH_HUMAN, ATPO_HUMAN, AT1A1_HUMAN, KCY_HUMAN, ATPD_HUMAN, AT1B3_HUMAN, ATP5L_HUMAN, AT2C1_HUMAN, GUAA_HUMAN, ATPG_HUMAN, AMPD2_HUMAN, ATP7A_HUMAN, PRPS2_HUMAN, AT11B_HUMAN, ATP5S_HUMAN, VAS1_HUMAN, VPP1_HUMAN, AT5F1_HUMAN, ATP5I_HUMAN, ATPA_HUMAN, ATPK_HUMAN, NDKB_HUMAN, ATP8_HUMAN, AT8A1_HUMAN, VATD_HUMAN, ATP5E_HUMAN, ATP5H_HUMAN, ATP6_HUMAN,…	1896	147	13528	2.52395	7.4429e-07	1.51896e-08	3.34396e-07	GO:0009199~ribonucleoside triphosphate metabolic process
															GO_BP	nuclear mRNA splicing, via spliceosome	60	1.95122	3.78472e-11	CPSF2_HUMAN, SF3B4_HUMAN, SF3B2_HUMAN, PM14_HUMAN, YBOX1_HUMAN, DNJC8_HUMAN, SNUT2_HUMAN, PRP8_HUMAN, SF3B5_HUMAN, HNRPU_HUMAN, SF3B1_HUMAN, RU1C_HUMAN, SNR40_HUMAN, RBM25_HUMAN, HNRL1_HUMAN, SPF30_HUMAN, RBM5_HUMAN, DDX23_HUMAN, CPSF5_HUMAN, FUS_HUMAN, HNRPC_HUMAN, TXN4A_HUMAN, T2FB_HUMAN, NH2L1_HUMAN, TRA2A_HUMAN, T2FA_HUMAN, SPN1_HUMAN, TRA2B_HUMAN, SMC1A_HUMAN, PAPOA_HUMAN, RPAB1_HUMAN, SMD3_…	2228	153	13528	2.3811	1.46658e-07	2.25628e-09	7.00925e-08	GO:0045935~positive regulation of nucleobase, nucleoside, nucleotide and nucleic acid metabolic process		GO_BP	purine ribonucleoside triphosphate biosynthetic process	40	1.72488	2.50018e-10	ALDOA_HUMAN, ATP5I_HUMAN, ATPA_HUMAN, ATPK_HUMAN, NDKB_HUMAN, AT2A2_HUMAN, VATE1_HUMAN, VATH_HUMAN, ATP8_HUMAN, AT8A1_HUMAN, VATD_HUMAN, ATPO_HUMAN, AT1A1_HUMAN, ATP5E_HUMAN, ATP5H_HUMAN, ATP6_HUMAN, ATPD_HUMAN, MON2_HUMAN, AT2A3_HUMAN, ATP5J_HUMAN, AT1B3_HUMAN, ATP5L_HUMAN, AT2C1_HUMAN, ATPG_HUMAN, VATB2_HUMAN, XRP2_HUMAN, ATP7A_HUMAN, ATPB_HUMAN, VATA_HUMAN, VATF_HUMAN, AT11B_HUMAN, VA0D1_HUMAN…	1896	98	13528	2.91225	1.03833e-06	2.07665e-08	4.66501e-07	GO:0030036~actin cytoskeleton organization
															GO_BP	RNA splicing, via transesterification reactions	60	1.95122	3.78472e-11	CPSF2_HUMAN, SF3B4_HUMAN, SF3B2_HUMAN, PM14_HUMAN, YBOX1_HUMAN, DNJC8_HUMAN, SNUT2_HUMAN, PRP8_HUMAN, SF3B5_HUMAN, HNRPU_HUMAN, SF3B1_HUMAN, RU1C_HUMAN, SNR40_HUMAN, RBM25_HUMAN, HNRL1_HUMAN, SPF30_HUMAN, RBM5_HUMAN, DDX23_HUMAN, CPSF5_HUMAN, FUS_HUMAN, HNRPC_HUMAN, TXN4A_HUMAN, T2FB_HUMAN, NH2L1_HUMAN, TRA2A_HUMAN, T2FA_HUMAN, SPN1_HUMAN, TRA2B_HUMAN, SMC1A_HUMAN, PAPOA_HUMAN, RPAB1_HUMAN, SMD3_…	2228	153	13528	2.3811	1.46658e-07	2.25628e-09	7.00925e-08	GO:0045941~positive regulation of transcription		GO_BP	nucleoside triphosphate metabolic process	48	2.06986	2.5332e-10	ALDOA_HUMAN, VATE1_HUMAN, AT2A2_HUMAN, VATH_HUMAN, KAD1_HUMAN, ATPO_HUMAN, AT1A1_HUMAN, ATPD_HUMAN, AT1B3_HUMAN, AT2C1_HUMAN, ATP5L_HUMAN, ATPG_HUMAN, ATP7A_HUMAN, AT11B_HUMAN, ATP5S_HUMAN, VAS1_HUMAN, VPP1_HUMAN, AT5F1_HUMAN, ATP5I_HUMAN, ATPA_HUMAN, ATPK_HUMAN, NDKB_HUMAN, VATD_HUMAN, AT8A1_HUMAN, ATP8_HUMAN, ATP5E_HUMAN, ATP5H_HUMAN, ATP6_HUMAN, AT2A3_HUMAN, MON2_HUMAN, ATP5J_HUMAN, OLA1_HUMAN…	1896	131	13528	2.61436	1.05204e-06	2.06282e-08	4.72662e-07	GO:0016192~vesicle-mediated transport
															GO_BP	RNA splicing, via transesterification reactions with bulged adenosine as nucleophile	60	1.95122	3.78472e-11	CPSF2_HUMAN, SF3B4_HUMAN, SF3B2_HUMAN, PM14_HUMAN, YBOX1_HUMAN, DNJC8_HUMAN, SNUT2_HUMAN, PRP8_HUMAN, SF3B5_HUMAN, HNRPU_HUMAN, SF3B1_HUMAN, RU1C_HUMAN, SNR40_HUMAN, RBM25_HUMAN, HNRL1_HUMAN, SPF30_HUMAN, RBM5_HUMAN, DDX23_HUMAN, CPSF5_HUMAN, FUS_HUMAN, HNRPC_HUMAN, TXN4A_HUMAN, T2FB_HUMAN, NH2L1_HUMAN, TRA2A_HUMAN, T2FA_HUMAN, SPN1_HUMAN, TRA2B_HUMAN, SMC1A_HUMAN, PAPOA_HUMAN, RPAB1_HUMAN, SMD3_…	2228	153	13528	2.3811	1.46658e-07	2.25628e-09	7.00925e-08	GO:0006396~RNA processing		GO_BP	positive regulation of catalytic activity	126	5.43338	3.15122e-10	PTN11_HUMAN, PSB1_HUMAN, PSD11_HUMAN, PARD3_HUMAN, FGD4_HUMAN, CUL1_HUMAN, PTPA_HUMAN, AAKG1_HUMAN, GBB1_HUMAN, MP2K3_HUMAN, GNAQ_HUMAN, SPHK1_HUMAN, M3K7_HUMAN, PRS8_HUMAN, KAPCA_HUMAN, ADAM9_HUMAN, NDEL1_HUMAN, DBNL_HUMAN, ADCY6_HUMAN, M3K4_HUMAN, PP1B_HUMAN, PDGFB_HUMAN, PKN1_HUMAN, ADA2A_HUMAN, UACA_HUMAN, NEMO_HUMAN, PDGFC_HUMAN, PSME1_HUMAN, TRAF7_HUMAN, PSB9_HUMAN, PSA2_HUMAN, DGKZ_HUMAN, …	1896	520	13528	1.72887	1.3087e-06	2.51674e-08	5.87976e-07	GO:0051438~regulation of ubiquitin-protein ligase activity
															GO_BP	steroid hormone receptor signaling pathway	32	1.04065	1.11311e-10	NCOA1_HUMAN, PIAS1_HUMAN, MED24_HUMAN, UBR5_HUMAN, TAF7_HUMAN, MED1_HUMAN, ANDR_HUMAN, RNF14_HUMAN, TR150_HUMAN, KDM3A_HUMAN, NRIP1_HUMAN, MED12_HUMAN, MED13_HUMAN, MED14_HUMAN, RBM4_HUMAN, KLF9_HUMAN, BRCA1_HUMAN, MED4_HUMAN, RNF4_HUMAN, NCOA6_HUMAN, NCOA2_HUMAN, MED16_HUMAN, CDK7_HUMAN, RBM14_HUMAN, EGLN2_HUMAN, NCOA3_HUMAN, PIAS2_HUMAN, GCR_HUMAN, NCOA4_HUMAN, ARI1A_HUMAN, CTNB1_HUMAN, RB_HUMA…	2228	58	13528	3.34997	4.3133e-07	6.5353e-09	2.06146e-07	GO:0010628~positive regulation of gene expression		GO_BP	actin filament organization	33	1.42303	3.54019e-10	ALDOA_HUMAN, COR1A_HUMAN, WIPF1_HUMAN, ARPC4_HUMAN, ARAP1_HUMAN, GELS_HUMAN, ABI2_HUMAN, SHRM4_HUMAN, WASF1_HUMAN, NCK1_HUMAN, PAK2_HUMAN, DEST_HUMAN, PLSL_HUMAN, DREB_HUMAN, RHOF_HUMAN, ACTN1_HUMAN, FLNA_HUMAN, FAK2_HUMAN, ACTN4_HUMAN, RAC1_HUMAN, COF1_HUMAN, PLST_HUMAN, WASF3_HUMAN, ADDA_HUMAN, DIAP1_HUMAN, CALD1_HUMAN, RHOA_HUMAN, DEMA_HUMAN, AIF1_HUMAN, WASP_HUMAN, DLG1_HUMAN, NCK2_HUMAN, RHG…	1896	72	13528	3.27022	1.47024e-06	2.77404e-08	6.60553e-07	GO:0032271~regulation of protein polymerization
															GO_BP	regulation of specific transcription from RNA polymerase II promoter	43	1.39837	1.11608e-10	IKBA_HUMAN, MEF2C_HUMAN, HDAC9_HUMAN, M3K1_HUMAN, AES_HUMAN, THA_HUMAN, TAF7_HUMAN, TAF2_HUMAN, HHEX_HUMAN, HDAC1_HUMAN, USF1_HUMAN, HMGB2_HUMAN, GPS2_HUMAN, TAF9_HUMAN, SCAP_HUMAN, SMAD3_HUMAN, PRKDC_HUMAN, NOTC1_HUMAN, HDAC3_HUMAN, PPARA_HUMAN, SNF5_HUMAN, NCOR2_HUMAN, ETS1_HUMAN, WDTC1_HUMAN, USF2_HUMAN, HDAC5_HUMAN, SRF_HUMAN, BCOR_HUMAN, SMCA4_HUMAN, T2AG_HUMAN, VDR_HUMAN, RXRA_HUMAN, SMCA2_…	2228	94	13528	2.77753	4.32481e-07	6.45494e-09	2.06696e-07	GO:0006260~DNA replication		GO_BP	purine nucleoside triphosphate biosynthetic process	40	1.72488	3.57355e-10	ALDOA_HUMAN, ATP5I_HUMAN, ATPA_HUMAN, ATPK_HUMAN, NDKB_HUMAN, AT2A2_HUMAN, VATE1_HUMAN, VATH_HUMAN, ATP8_HUMAN, AT8A1_HUMAN, VATD_HUMAN, ATPO_HUMAN, AT1A1_HUMAN, ATP5E_HUMAN, ATP5H_HUMAN, ATP6_HUMAN, ATPD_HUMAN, MON2_HUMAN, AT2A3_HUMAN, ATP5J_HUMAN, AT1B3_HUMAN, ATP5L_HUMAN, AT2C1_HUMAN, ATPG_HUMAN, VATB2_HUMAN, XRP2_HUMAN, ATP7A_HUMAN, ATPB_HUMAN, VATA_HUMAN, VATF_HUMAN, AT11B_HUMAN, VA0D1_HUMAN…	1896	99	13528	2.88284	1.48409e-06	2.74832e-08	6.66777e-07	GO:0051340~regulation of ligase activity
															GO_BP	hsa04110:Cell cycle	48	1.56098	2.06975e-10	CC14B_HUMAN, MCM5_HUMAN, CDN1A_HUMAN, BUB1_HUMAN, FZR_HUMAN, RBL2_HUMAN, HDAC1_HUMAN, MCM2_HUMAN, TFDP2_HUMAN, WEE1_HUMAN, SMAD3_HUMAN, APC11_HUMAN, CDK6_HUMAN, PRKDC_HUMAN, GA45A_HUMAN, MCM6_HUMAN, MCM7_HUMAN, BUB3_HUMAN, E2F3_HUMAN, ORC4_HUMAN, CCNB1_HUMAN, TGFB2_HUMAN, E2F1_HUMAN, E2F4_HUMAN, APC5_HUMAN, STAG2_HUMAN, CCNH_HUMAN, CDK7_HUMAN, ORC3_HUMAN, SMC3_HUMAN, TFDP1_HUMAN, APC13_HUMAN, RBL…	757	125	5085	2.57945	3.39439e-08	1.13146e-08	2.50973e-07	GO:0031327~negative regulation of cellular biosynthetic process		GO_BP	ribonucleoside triphosphate biosynthetic process	40	1.72488	3.57355e-10	ALDOA_HUMAN, ATP5I_HUMAN, ATPA_HUMAN, ATPK_HUMAN, NDKB_HUMAN, AT2A2_HUMAN, VATE1_HUMAN, VATH_HUMAN, ATP8_HUMAN, AT8A1_HUMAN, VATD_HUMAN, ATPO_HUMAN, AT1A1_HUMAN, ATP5E_HUMAN, ATP5H_HUMAN, ATP6_HUMAN, ATPD_HUMAN, MON2_HUMAN, AT2A3_HUMAN, ATP5J_HUMAN, AT1B3_HUMAN, ATP5L_HUMAN, AT2C1_HUMAN, ATPG_HUMAN, VATB2_HUMAN, XRP2_HUMAN, ATP7A_HUMAN, ATPB_HUMAN, VATA_HUMAN, VATF_HUMAN, AT11B_HUMAN, VA0D1_HUMAN…	1896	99	13528	2.88284	1.48409e-06	2.74832e-08	6.66777e-07	GO:0007264~small GTPase mediated signal transduction
															GO_BP	androgen receptor signaling pathway	24	0.780488	2.20317e-10	MED4_HUMAN, NCOA1_HUMAN, RNF4_HUMAN, PIAS1_HUMAN, MED24_HUMAN, MED16_HUMAN, CDK7_HUMAN, MED1_HUMAN, NCOA3_HUMAN, PIAS2_HUMAN, ANDR_HUMAN, RNF14_HUMAN, TR150_HUMAN, NRIP1_HUMAN, MED12_HUMAN, NCOA4_HUMAN, KDM3A_HUMAN, ARI1A_HUMAN, MED13_HUMAN, MED14_HUMAN, CTNB1_HUMAN, RB_HUMAN, DAXX_HUMAN, BRCA1_HUMAN	2228	36	13528	4.04788	8.53727e-07	1.25548e-08	4.08023e-07	GO:0006259~DNA metabolic process		GO_BP	regulation of protein complex disassembly	27	1.16429	3.85216e-10	GELS_HUMAN, SPTA2_HUMAN, SPTB2_HUMAN, SPTB1_HUMAN, MAP1A_HUMAN, CAZA1_HUMAN, IF5A1_HUMAN, DEST_HUMAN, TARA_HUMAN, ERF1_HUMAN, CLAP2_HUMAN, CAPZB_HUMAN, PLEK_HUMAN, VILI_HUMAN, SBDS_HUMAN, HDAC6_HUMAN, COF1_HUMAN, CAZA2_HUMAN, KTNB1_HUMAN, MAP4_HUMAN, NCOAT_HUMAN, CLAP1_HUMAN, ADDA_HUMAN, IRAK3_HUMAN, RADI_HUMAN, DEMA_HUMAN, RENT1_HUMAN	1896	51	13528	3.77736	1.5998e-06	2.90873e-08	7.18762e-07	GO:0009144~purine nucleoside triphosphate metabolic process
															GO_BP	mRNA transport	40	1.30081	4.55982e-10	RBM8A_HUMAN, SMG5_HUMAN, SMG1_HUMAN, NXF1_HUMAN, HHEX_HUMAN, THOC7_HUMAN, PABP2_HUMAN, NUP98_HUMAN, NDC1_HUMAN, NUP43_HUMAN, NU153_HUMAN, NUP88_HUMAN, NUP50_HUMAN, NU214_HUMAN, GLE1_HUMAN, SMG7_HUMAN, NU155_HUMAN, TNKS1_HUMAN, IF5AL_HUMAN, ZC3H3_HUMAN, NUPL2_HUMAN, DD19B_HUMAN, G3BP2_HUMAN, RBP17_HUMAN, TPR_HUMAN, THOC5_HUMAN, NU107_HUMAN, CASC3_HUMAN, THOC2_HUMAN, NXT2_HUMAN, NUP53_HUMAN, SENP2_…	2228	87	13528	2.79164	1.76693e-06	2.56077e-08	8.44471e-07	GO:0009890~negative regulation of biosynthetic process		GO_BP	regulation of actin filament-based process	38	1.63864	5.03613e-10	RICTR_HUMAN, COR1A_HUMAN, ARAP1_HUMAN, ARP3_HUMAN, GELS_HUMAN, SPTA2_HUMAN, SPTB2_HUMAN, SPTB1_HUMAN, CAZA1_HUMAN, NCK1_HUMAN, ARPC2_HUMAN, ARPC5_HUMAN, DEST_HUMAN, TARA_HUMAN, CAPZB_HUMAN, PLEK_HUMAN, VILI_HUMAN, PDGFA_HUMAN, RASA1_HUMAN, KPCT_HUMAN, RAC1_HUMAN, ARF6_HUMAN, COF1_HUMAN, CAZA2_HUMAN, GRDN_HUMAN, ARC1B_HUMAN, ADDA_HUMAN, ARC1A_HUMAN, TYB10_HUMAN, RADI_HUMAN, RHOA_HUMAN, MYO1F_HUMAN…	1896	92	13528	2.94707	2.0915e-06	3.66931e-08	9.39676e-07	GO:0009142~nucleoside triphosphate biosynthetic process
															GO_BP	hsa04120:Ubiquitin mediated proteolysis	49	1.5935	2.15689e-09	MGRN1_HUMAN, UB2D4_HUMAN, KEAP1_HUMAN, RBX2_HUMAN, SAE2_HUMAN, UB2R1_HUMAN, UB2D2_HUMAN, BRCA1_HUMAN, HERC3_HUMAN, FBW1B_HUMAN, UBE2A_HUMAN, APC5_HUMAN, UB2G1_HUMAN, UBE2B_HUMAN, RNF37_HUMAN, UB2J2_HUMAN, UB2E3_HUMAN, MDM2_HUMAN, M3K1_HUMAN, PIAS1_HUMAN, UBR5_HUMAN, FZR_HUMAN, VHL_HUMAN, UB2Q2_HUMAN, CUL4B_HUMAN, UBE2C_HUMAN, RFWD2_HUMAN, APC11_HUMAN, PML_HUMAN, PIAS3_HUMAN, SAE1_HUMAN, WWP2_HUMA…	757	137	5085	2.40254	3.53731e-07	8.84326e-08	2.61541e-06	GO:0051173~positive regulation of nitrogen compound metabolic process		GO_BP	purine ribonucleotide metabolic process	49	2.11298	5.54822e-10	ALDOA_HUMAN, KAD1_HUMAN, VATE1_HUMAN, AT2A2_HUMAN, VATH_HUMAN, ATPO_HUMAN, AT1A1_HUMAN, ATPD_HUMAN, AT1B3_HUMAN, ATP5L_HUMAN, AT2C1_HUMAN, GUAA_HUMAN, ATPG_HUMAN, AMPD2_HUMAN, ATP7A_HUMAN, AT11B_HUMAN, ATP5S_HUMAN, VAS1_HUMAN, VPP1_HUMAN, AT5F1_HUMAN, ATP5I_HUMAN, ATPA_HUMAN, ATPK_HUMAN, NDKB_HUMAN, AT8A1_HUMAN, VATD_HUMAN, ATP8_HUMAN, ATP5E_HUMAN, ATP5H_HUMAN, ATP6_HUMAN, AT2A3_HUMAN, MON2_HUMAN…	1896	138	13528	2.53345	2.30417e-06	3.97271e-08	1.03522e-06	GO:0031397~negative regulation of protein ubiquitination
															GO_BP	regulation of gene-specific transcription	51	1.65854	4.3154e-09	IGF2_HUMAN, HIF1A_HUMAN, MEF2C_HUMAN, HDAC9_HUMAN, THA_HUMAN, TAF7_HUMAN, TAF2_HUMAN, ATF6A_HUMAN, HDAC1_HUMAN, GPS2_HUMAN, PRKDC_HUMAN, PPARA_HUMAN, SNF5_HUMAN, ETS1_HUMAN, USF2_HUMAN, TNFL4_HUMAN, VDR_HUMAN, SMCA2_HUMAN, CTNB1_HUMAN, GATA2_HUMAN, CITE2_HUMAN, CREB1_HUMAN, IKBA_HUMAN, M3K1_HUMAN, AES_HUMAN, HHEX_HUMAN, USF1_HUMAN, TIF1B_HUMAN, HMGB2_HUMAN, BPTF_HUMAN, TAF9_HUMAN, SCAP_HUMAN, SMA…	2228	134	13528	2.31091	1.6722e-05	2.38888e-07	7.99204e-06	GO:0045944~positive regulation of transcription from RNA polymerase II promoter		GO_BP	hexose metabolic process	61	2.63044	5.63828e-10	ALDOA_HUMAN, AAPK1_HUMAN, GALM_HUMAN, PGM2_HUMAN, PYGB_HUMAN, KPYM_HUMAN, 6PGD_HUMAN, IPP2_HUMAN, GSK3B_HUMAN, G3P_HUMAN, PYGL_HUMAN, GPDM_HUMAN, AKT1_HUMAN, TPIS_HUMAN, PDK2_HUMAN, PGAM1_HUMAN, KPBB_HUMAN, PMGE_HUMAN, MA2B1_HUMAN, MK14_HUMAN, GALK2_HUMAN, IRS2_HUMAN, MDHM_HUMAN, G6PD_HUMAN, GFPT1_HUMAN, ENOG_HUMAN, PP1B_HUMAN, PPR3D_HUMAN, LDHA_HUMAN, IL6RB_HUMAN, PP1A_HUMAN, ODPB_HUMAN, PDK3_HU…	1896	192	13528	2.26686	2.34158e-06	3.96878e-08	1.05203e-06	GO:0051656~establishment of organelle localization
															GO_BP	RNA localization	42	1.36585	4.35883e-09	RBM8A_HUMAN, NPM_HUMAN, SMG5_HUMAN, SMG1_HUMAN, NXF1_HUMAN, HHEX_HUMAN, THOC7_HUMAN, PABP2_HUMAN, NUP98_HUMAN, NDC1_HUMAN, NUP43_HUMAN, NU153_HUMAN, NUP88_HUMAN, BICD1_HUMAN, NUP50_HUMAN, NU214_HUMAN, GLE1_HUMAN, SMG7_HUMAN, NU155_HUMAN, TNKS1_HUMAN, IF5AL_HUMAN, ZC3H3_HUMAN, NUPL2_HUMAN, DD19B_HUMAN, G3BP2_HUMAN, RBP17_HUMAN, TPR_HUMAN, THOC5_HUMAN, NU107_HUMAN, CASC3_HUMAN, THOC2_HUMAN, NXT2_HU…	2228	100	13528	2.55016	1.68903e-05	2.37894e-07	8.07247e-06	GO:0033554~cellular response to stress		GO_BP	vesicle targeting	17	0.733075	6.69932e-10	SNP23_HUMAN, COPB2_HUMAN, GBF1_HUMAN, COPA_HUMAN, COPD_HUMAN, COPE_HUMAN, COPG_HUMAN, LRMP_HUMAN, SEPT5_HUMAN, M4K2_HUMAN, ARF1_HUMAN, WIPI1_HUMAN, YKT6_HUMAN, COPZ1_HUMAN, TMEDA_HUMAN, SNP29_HUMAN, COPB_HUMAN	1896	22	13528	5.51343	2.78223e-06	4.56103e-08	1.25001e-06	GO:0015980~energy derivation by oxidation of organic compounds
															GO_BP	Ovarian carcinoma	55	1.78862	4.70954e-09	SPIN1_HUMAN, SF3B4_HUMAN, SRP09_HUMAN, RL28_HUMAN, NELFD_HUMAN, MBRL_HUMAN, RL10_HUMAN, SMHD1_HUMAN, TOP1_HUMAN, NU153_HUMAN, TNR6A_HUMAN, PRP8_HUMAN, HNRPU_HUMAN, SFPQ_HUMAN, H12_HUMAN, RBM25_HUMAN, KHDR1_HUMAN, CPSF5_HUMAN, DEK_HUMAN, G3BP2_HUMAN, STIM2_HUMAN, RN19A_HUMAN, TOIP1_HUMAN, NXT2_HUMAN, WDR41_HUMAN, PAR14_HUMAN, HNRL2_HUMAN, TRA2B_HUMAN, CDC73_HUMAN, MGN2_HUMAN, H2AJ_HUMAN, MDM2_HUMA…	3016	149	18201	2.22762	1.78491e-06	1.98324e-07	6.51732e-06	GO:0010557~positive regulation of macromolecule biosynthetic process		KEGG	ATP biosynthetic process	37	1.59552	7.12881e-10	ALDOA_HUMAN, ATP5I_HUMAN, ATPA_HUMAN, ATPK_HUMAN, AT2A2_HUMAN, VATE1_HUMAN, VATH_HUMAN, ATP8_HUMAN, AT8A1_HUMAN, VATD_HUMAN, ATPO_HUMAN, AT1A1_HUMAN, ATP5E_HUMAN, ATP5H_HUMAN, ATP6_HUMAN, ATPD_HUMAN, MON2_HUMAN, AT2A3_HUMAN, ATP5J_HUMAN, AT1B3_HUMAN, ATP5L_HUMAN, AT2C1_HUMAN, ATPG_HUMAN, VATB2_HUMAN, ATP7A_HUMAN, ATPB_HUMAN, VATA_HUMAN, AT11B_HUMAN, VATF_HUMAN, VA0D1_HUMAN, ATP5S_HUMAN, VPP2_HUMA…	1896	89	13528	2.96624	2.96059e-06	4.77515e-08	1.33014e-06	hsa03050:Proteasome
															TISSUE	RNA transport	41	1.33333	5.50189e-09	RBM8A_HUMAN, NPM_HUMAN, SMG5_HUMAN, SMG1_HUMAN, NXF1_HUMAN, HHEX_HUMAN, THOC7_HUMAN, PABP2_HUMAN, NUP98_HUMAN, NDC1_HUMAN, NUP43_HUMAN, NU153_HUMAN, NUP88_HUMAN, NUP50_HUMAN, NU214_HUMAN, GLE1_HUMAN, SMG7_HUMAN, NU155_HUMAN, TNKS1_HUMAN, IF5AL_HUMAN, ZC3H3_HUMAN, NUPL2_HUMAN, DD19B_HUMAN, G3BP2_HUMAN, RBP17_HUMAN, TPR_HUMAN, THOC5_HUMAN, NU107_HUMAN, CASC3_HUMAN, THOC2_HUMAN, NXT2_HUMAN, NUP53_HU…	2228	97	13528	2.56644	2.13196e-05	2.96109e-07	1.01894e-05	Bone marrow		GO_BP	cellular respiration	39	1.68176	7.25284e-10	QCR2_HUMAN, NDUB4_HUMAN, QCR7_HUMAN, DHSA_HUMAN, NDUS5_HUMAN, ATP8_HUMAN, CYC_HUMAN, ODPB_HUMAN, NDUB9_HUMAN, NDUA6_HUMAN, NDUS7_HUMAN, NDUA5_HUMAN, NU1M_HUMAN, NDUBA_HUMAN, NDUA4_HUMAN, ATP6_HUMAN, ODO2_HUMAN, NU5M_HUMAN, NDUB3_HUMAN, COX2_HUMAN, NNTM_HUMAN, SURF1_HUMAN, SODM_HUMAN, QCR10_HUMAN, CISY_HUMAN, MDHM_HUMAN, NDUB6_HUMAN, NDUB8_HUMAN, NU4M_HUMAN, ACON_HUMAN, NDUS4_HUMAN, IDHP_HUMAN, SY…	1896	97	13528	2.86872	3.0121e-06	4.78112e-08	1.35328e-06	GO:0030029~actin filament-based process
															GO_BP	establishment of RNA localization	41	1.33333	5.50189e-09	RBM8A_HUMAN, NPM_HUMAN, SMG5_HUMAN, SMG1_HUMAN, NXF1_HUMAN, HHEX_HUMAN, THOC7_HUMAN, PABP2_HUMAN, NUP98_HUMAN, NDC1_HUMAN, NUP43_HUMAN, NU153_HUMAN, NUP88_HUMAN, NUP50_HUMAN, NU214_HUMAN, GLE1_HUMAN, SMG7_HUMAN, NU155_HUMAN, TNKS1_HUMAN, IF5AL_HUMAN, ZC3H3_HUMAN, NUPL2_HUMAN, DD19B_HUMAN, G3BP2_HUMAN, RBP17_HUMAN, TPR_HUMAN, THOC5_HUMAN, NU107_HUMAN, CASC3_HUMAN, THOC2_HUMAN, NXT2_HUMAN, NUP53_HU…	2228	97	13528	2.56644	2.13196e-05	2.96109e-07	1.01894e-05	GO:0043632~modification-dependent macromolecule catabolic process		GO_BP	nucleoside triphosphate biosynthetic process	40	1.72488	1.00444e-09	ALDOA_HUMAN, ATP5I_HUMAN, ATPA_HUMAN, ATPK_HUMAN, NDKB_HUMAN, AT2A2_HUMAN, VATE1_HUMAN, VATH_HUMAN, ATP8_HUMAN, AT8A1_HUMAN, VATD_HUMAN, ATPO_HUMAN, AT1A1_HUMAN, ATP5E_HUMAN, ATP5H_HUMAN, ATP6_HUMAN, ATPD_HUMAN, MON2_HUMAN, AT2A3_HUMAN, ATP5J_HUMAN, AT1B3_HUMAN, ATP5L_HUMAN, AT2C1_HUMAN, ATPG_HUMAN, VATB2_HUMAN, XRP2_HUMAN, ATP7A_HUMAN, ATPB_HUMAN, VATA_HUMAN, VATF_HUMAN, AT11B_HUMAN, VA0D1_HUMAN…	1896	102	13528	2.79805	4.17144e-06	6.41762e-08	1.87416e-06	GO:0045184~establishment of protein localization
															GO_BP	nucleic acid transport	41	1.33333	5.50189e-09	RBM8A_HUMAN, NPM_HUMAN, SMG5_HUMAN, SMG1_HUMAN, NXF1_HUMAN, HHEX_HUMAN, THOC7_HUMAN, PABP2_HUMAN, NUP98_HUMAN, NDC1_HUMAN, NUP43_HUMAN, NU153_HUMAN, NUP88_HUMAN, NUP50_HUMAN, NU214_HUMAN, GLE1_HUMAN, SMG7_HUMAN, NU155_HUMAN, TNKS1_HUMAN, IF5AL_HUMAN, ZC3H3_HUMAN, NUPL2_HUMAN, DD19B_HUMAN, G3BP2_HUMAN, RBP17_HUMAN, TPR_HUMAN, THOC5_HUMAN, NU107_HUMAN, CASC3_HUMAN, THOC2_HUMAN, NXT2_HUMAN, NUP53_HU…	2228	97	13528	2.56644	2.13196e-05	2.96109e-07	1.01894e-05	GO:0019941~modification-dependent protein catabolic process		GO_BP	hsa04062:Chemokine signaling pathway	72	3.10479	1.0469e-09	PARD3_HUMAN, FAK1_HUMAN, PLCB4_HUMAN, RASK_HUMAN, GBB1_HUMAN, GSK3B_HUMAN, ARRB2_HUMAN, JAK3_HUMAN, AKT1_HUMAN, GRP2_HUMAN, CCL5_HUMAN, JAK2_HUMAN, IKKB_HUMAN, STAT3_HUMAN, GBB2_HUMAN, GRK6_HUMAN, PK3CB_HUMAN, SHC1_HUMAN, RAP1B_HUMAN, CXCL3_HUMAN, KAPCA_HUMAN, GBB5_HUMAN, SOS1_HUMAN, STAT1_HUMAN, MP2K1_HUMAN, VAV3_HUMAN, GNAI3_HUMAN, P85A_HUMAN, PK3CG_HUMAN, MK01_HUMAN, GNAI2_HUMAN, ELMO1_HUMAN, …	982	187	5085	1.99375	1.88442e-07	2.69203e-08	1.28952e-06	GO:0015031~protein transport
															GO_BP	RNA elongation	27	0.878049	1.32131e-08	TF2AA_HUMAN, TAF10_HUMAN, TF2H3_HUMAN, TAF6_HUMAN, SPT5H_HUMAN, T2EA_HUMAN, TAF11_HUMAN, TF2H1_HUMAN, SPT4H_HUMAN, TAF9_HUMAN, MAT1_HUMAN, TCEA2_HUMAN, RPB7_HUMAN, TF2B_HUMAN, T2FB_HUMAN, CCNH_HUMAN, T2FA_HUMAN, RPB11_HUMAN, CDK7_HUMAN, T2AG_HUMAN, RPB2_HUMAN, RPAB1_HUMAN, TCEA1_HUMAN, RPB1_HUMAN, ELOA1_HUMAN, CDK9_HUMAN, TAF12_HUMAN	2228	51	13528	3.21449	5.11995e-05	7.01381e-07	2.44704e-05	GO:0006350~transcription		GO_BP	negative regulation of protein modification process	44	1.89737	1.12745e-09	2AAA_HUMAN, PSMD2_HUMAN, VPS28_HUMAN, PSB1_HUMAN, PSB7_HUMAN, PSD11_HUMAN, CDC16_HUMAN, CDC27_HUMAN, BAX_HUMAN, PTPA_HUMAN, PSMD5_HUMAN, PP2AA_HUMAN, PSB2_HUMAN, STOM_HUMAN, PSB4_HUMAN, PSME1_HUMAN, PSMD1_HUMAN, KPCA_HUMAN, PSB10_HUMAN, PSB9_HUMAN, PSA2_HUMAN, PRS6B_HUMAN, FKB1A_HUMAN, PSMD8_HUMAN, 1433E_HUMAN, ATG5_HUMAN, PRS8_HUMAN, PSA1_HUMAN, PSA3_HUMAN, KPCD_HUMAN, PSD13_HUMAN, PSMF1_HUMAN, …	1896	119	13528	2.63816	4.68228e-06	7.09438e-08	2.10367e-06	GO:0051493~regulation of cytoskeleton organization
															GO_BP	regulation of cell cycle	94	3.05691	5.17399e-08	IGF2_HUMAN, RUNX3_HUMAN, UBP22_HUMAN, PIM3_HUMAN, BUB1_HUMAN, ILKAP_HUMAN, TRI35_HUMAN, TAF6_HUMAN, HDAC1_HUMAN, HCFC1_HUMAN, CD123_HUMAN, MAEA_HUMAN, HEXI1_HUMAN, TRRAP_HUMAN, CCNG1_HUMAN, GA45A_HUMAN, CREB3_HUMAN, CHFR_HUMAN, ASPP2_HUMAN, CTCF_HUMAN, LMBL1_HUMAN, ETS1_HUMAN, BRCA1_HUMAN, E2F1_HUMAN, TGFB2_HUMAN, CD28_HUMAN, PRDM4_HUMAN, LATS2_HUMAN, MNT_HUMAN, CCNK_HUMAN, SIPA1_HUMAN, FOXO4_HUM…	2228	331	13528	1.72432	0.000200472	2.63805e-06	9.58213e-05	GO:0010605~negative regulation of macromolecule metabolic process		GO_BP	hsa04722:Neurotrophin signaling pathway	54	2.32859	1.14334e-09	PTN11_HUMAN, BAX_HUMAN, RASK_HUMAN, GSK3B_HUMAN, MK09_HUMAN, AKT1_HUMAN, KS6A3_HUMAN, 1433E_HUMAN, IKKB_HUMAN, SH2B3_HUMAN, MK14_HUMAN, PK3CB_HUMAN, IRS2_HUMAN, SHC1_HUMAN, RAP1B_HUMAN, SOS1_HUMAN, MP2K1_HUMAN, P85A_HUMAN, PK3CG_HUMAN, MK01_HUMAN, KCC2G_HUMAN, RHOA_HUMAN, KCC2D_HUMAN, GDIR1_HUMAN, 1433T_HUMAN, CSK_HUMAN, MAPK2_HUMAN, CDC42_HUMAN, 1433Z_HUMAN, IRAK4_HUMAN, GRB2_HUMAN, PLCG2_HUMAN,…	982	124	5085	2.25503	2.05801e-07	2.57251e-08	1.4083e-06	GO:0034613~cellular protein localization
															GO_BP	positive regulation of specific transcription from RNA polymerase II promoter	28	0.910569	5.18271e-08	IKBA_HUMAN, MEF2C_HUMAN, M3K1_HUMAN, HHEX_HUMAN, TAF2_HUMAN, HDAC1_HUMAN, USF1_HUMAN, HMGB2_HUMAN, TAF9_HUMAN, SCAP_HUMAN, SMAD3_HUMAN, PRKDC_HUMAN, NOTC1_HUMAN, SNF5_HUMAN, ETS1_HUMAN, USF2_HUMAN, HDAC5_HUMAN, SRF_HUMAN, SMCA4_HUMAN, T2AG_HUMAN, SMCA2_HUMAN, HDAC2_HUMAN, NR1H2_HUMAN, CTNB1_HUMAN, GATA2_HUMAN, CITE2_HUMAN, CREB1_HUMAN, TFE3_HUMAN	2228	57	13528	2.98265	0.00020081	2.60818e-06	9.59827e-05	GO:0044257~cellular protein catabolic process		GO_BP	ribonucleotide biosynthetic process	45	1.94049	1.40567e-09	ATP5I_HUMAN, ALDOA_HUMAN, ATPA_HUMAN, ATPK_HUMAN, NDKB_HUMAN, VATH_HUMAN, AT2A2_HUMAN, VATE1_HUMAN, ATP8_HUMAN, AT8A1_HUMAN, VATD_HUMAN, ATPO_HUMAN, AT1A1_HUMAN, KCY_HUMAN, ATP5E_HUMAN, ATP5H_HUMAN, ATP6_HUMAN, ATPD_HUMAN, MON2_HUMAN, AT2A3_HUMAN, ATP5J_HUMAN, AT1B3_HUMAN, ATP5L_HUMAN, AT2C1_HUMAN, GUAA_HUMAN, ATPG_HUMAN, VATB2_HUMAN, XRP2_HUMAN, AMPD2_HUMAN, ATP7A_HUMAN, PRPS2_HUMAN, ATPB_HUMAN,…	1896	124	13528	2.58932	5.83772e-06	8.71305e-08	2.62279e-06	GO:0070727~cellular macromolecule localization
															GO_BP	RNA elongation from RNA polymerase II promoter	25	0.813008	7.75294e-08	TF2AA_HUMAN, TAF10_HUMAN, TF2H3_HUMAN, TAF6_HUMAN, SPT5H_HUMAN, T2EA_HUMAN, TAF11_HUMAN, TF2H1_HUMAN, SPT4H_HUMAN, TAF9_HUMAN, MAT1_HUMAN, RPB7_HUMAN, TF2B_HUMAN, T2FB_HUMAN, CCNH_HUMAN, T2FA_HUMAN, RPB11_HUMAN, CDK7_HUMAN, T2AG_HUMAN, RPB2_HUMAN, RPAB1_HUMAN, RPB1_HUMAN, ELOA1_HUMAN, CDK9_HUMAN, TAF12_HUMAN	2228	48	13528	3.1624	0.000300381	3.85161e-06	0.000143583	GO:0044265~cellular macromolecule catabolic process		GO_BP	regulation of actin polymerization or depolymerization	29	1.25054	1.80676e-09	RICTR_HUMAN, COR1A_HUMAN, ARP3_HUMAN, GELS_HUMAN, SPTA2_HUMAN, SPTB2_HUMAN, SPTB1_HUMAN, CAZA1_HUMAN, NCK1_HUMAN, ARPC5_HUMAN, ARPC2_HUMAN, DEST_HUMAN, TARA_HUMAN, CAPZB_HUMAN, PLEK_HUMAN, VILI_HUMAN, RASA1_HUMAN, RAC1_HUMAN, ARF6_HUMAN, COF1_HUMAN, CAZA2_HUMAN, ARC1B_HUMAN, ADDA_HUMAN, ARC1A_HUMAN, TYB10_HUMAN, RADI_HUMAN, DEMA_HUMAN, NCK2_HUMAN, ARPC3_HUMAN	1896	61	13528	3.39206	7.50345e-06	1.10345e-07	3.37118e-06	GO:0006091~generation of precursor metabolites and energy
															GO_BP	cellular macromolecular complex subunit organization	98	3.18699	1.56793e-07	MAZ_HUMAN, H2B1C_HUMAN, XPO6_HUMAN, H2B1B_HUMAN, H2BFS_HUMAN, MCM2_HUMAN, ASF1A_HUMAN, RS14_HUMAN, SNUT2_HUMAN, H14_HUMAN, XRN2_HUMAN, H2A1D_HUMAN, DDX23_HUMAN, TXN4A_HUMAN, PREX1_HUMAN, H2AV_HUMAN, MBD2_HUMAN, H2B2E_HUMAN, SMCA5_HUMAN, SMD3_HUMAN, CAV2_HUMAN, HMGA1_HUMAN, H2AZ_HUMAN, RSF1_HUMAN, H2B1L_HUMAN, RSMB_HUMAN, UN13B_HUMAN, NDC1_HUMAN, ICLN_HUMAN, PAXI_HUMAN, SMAD3_HUMAN, U520_HUMAN, TB…	2228	357	13528	1.66677	0.000607388	7.50087e-06	0.000290377	GO:0051603~proteolysis involved in cellular protein catabolic process		GO_BP	monosaccharide metabolic process	66	2.84605	2.19964e-09	ALDOA_HUMAN, SIA10_HUMAN, AAPK1_HUMAN, GALM_HUMAN, PGM2_HUMAN, PYGB_HUMAN, KPYM_HUMAN, 6PGD_HUMAN, S35D1_HUMAN, IPP2_HUMAN, GSK3B_HUMAN, G3P_HUMAN, PYGL_HUMAN, GPDM_HUMAN, AKT1_HUMAN, TPIS_HUMAN, PDK2_HUMAN, PGAM1_HUMAN, KPBB_HUMAN, PMGE_HUMAN, MA2B1_HUMAN, MK14_HUMAN, GALK2_HUMAN, IRS2_HUMAN, MDHM_HUMAN, G6PD_HUMAN, GFPT1_HUMAN, ENOG_HUMAN, GNPI2_HUMAN, PP1B_HUMAN, PPR3D_HUMAN, LDHA_HUMAN, IL6RB…	1896	222	13528	2.12122	9.13505e-06	1.32393e-07	4.10423e-06	GO:0046907~intracellular transport
															GO_BP	DNA replication	61	1.98374	1.67192e-07	MCM5_HUMAN, DNA2L_HUMAN, WRN_HUMAN, MRE11_HUMAN, TOP1_HUMAN, MCM2_HUMAN, MCM10_HUMAN, NUP98_HUMAN, HMGB1_HUMAN, TE2IP_HUMAN, RFC2_HUMAN, SPHAR_HUMAN, UB2R1_HUMAN, POTE1_HUMAN, DNLI4_HUMAN, RFA1_HUMAN, ORC4_HUMAN, BRCA1_HUMAN, DPOE2_HUMAN, RBM14_HUMAN, ORC3_HUMAN, NT5M_HUMAN, RFC1_HUMAN, TIPIN_HUMAN, DNLI1_HUMAN, CTF8_HUMAN, ORC5_HUMAN, RAD9B_HUMAN, DPOLL_HUMAN, RIR1_HUMAN, HMGA1_HUMAN, RBMS1_HUMA…	2228	190	13528	1.94937	0.000647659	7.90081e-06	0.000309636	GO:0031328~positive regulation of cellular biosynthetic process		GO_BP	posttranscriptional regulation of gene expression	63	2.71669	4.42133e-09	IF4B_HUMAN, IF2B3_HUMAN, FBX7_HUMAN, RS5_HUMAN, CALR_HUMAN, IF5A1_HUMAN, EIF1_HUMAN, IF2B2_HUMAN, KPCA_HUMAN, ERF1_HUMAN, IF4E2_HUMAN, AKT1_HUMAN, SMAD2_HUMAN, AGO1_HUMAN, FLNA_HUMAN, SMAD1_HUMAN, EIF3H_HUMAN, IF4G3_HUMAN, MK01_HUMAN, HPS4_HUMAN, EIF3E_HUMAN, EIF3K_HUMAN, PABP1_HUMAN, EIF3B_HUMAN, TIA1_HUMAN, RENT1_HUMAN, ITA2_HUMAN, MKNK1_HUMAN, PAIRB_HUMAN, MAPK2_HUMAN, ELAV1_HUMAN, A4_HUMAN, G…	1896	211	13528	2.13036	1.83616e-05	2.62311e-07	8.24962e-06	GO:0043254~regulation of protein complex assembly
															GO_BP	nucleobase, nucleoside, nucleotide and nucleic acid transport	42	1.36585	2.54453e-07	RBM8A_HUMAN, NPM_HUMAN, SMG5_HUMAN, SMG1_HUMAN, NXF1_HUMAN, HHEX_HUMAN, THOC7_HUMAN, PABP2_HUMAN, NUP98_HUMAN, NDC1_HUMAN, NUP43_HUMAN, NU153_HUMAN, NUP88_HUMAN, NUP50_HUMAN, NU214_HUMAN, GLE1_HUMAN, SMG7_HUMAN, NU155_HUMAN, TNKS1_HUMAN, IF5AL_HUMAN, ZC3H3_HUMAN, NUPL2_HUMAN, DD19B_HUMAN, G3BP2_HUMAN, RBP17_HUMAN, TPR_HUMAN, THOC5_HUMAN, NU107_HUMAN, CASC3_HUMAN, THOC2_HUMAN, NXT2_HUMAN, NUP53_HU…	2228	113	13528	2.25678	0.00098552	1.18795e-05	0.000471242	GO:0009891~positive regulation of biosynthetic process		GO_BP	regulation of actin filament length	29	1.25054	4.45916e-09	RICTR_HUMAN, COR1A_HUMAN, ARP3_HUMAN, GELS_HUMAN, SPTA2_HUMAN, SPTB2_HUMAN, SPTB1_HUMAN, CAZA1_HUMAN, NCK1_HUMAN, ARPC5_HUMAN, ARPC2_HUMAN, DEST_HUMAN, TARA_HUMAN, CAPZB_HUMAN, PLEK_HUMAN, VILI_HUMAN, RASA1_HUMAN, RAC1_HUMAN, ARF6_HUMAN, COF1_HUMAN, CAZA2_HUMAN, ARC1B_HUMAN, ADDA_HUMAN, ARC1A_HUMAN, TYB10_HUMAN, RADI_HUMAN, DEMA_HUMAN, NCK2_HUMAN, ARPC3_HUMAN	1896	63	13528	3.28437	1.85187e-05	2.60829e-07	8.3202e-06	GO:0019320~hexose catabolic process
															GO_BP	regulation of myeloid cell differentiation	30	0.97561	6.04092e-07	HIF1A_HUMAN, RBTN2_HUMAN, IKBA_HUMAN, H4_HUMAN, GNAS3_HUMAN, ZBT7A_HUMAN, APC_HUMAN, NFIP1_HUMAN, ID2_HUMAN, LDB1_HUMAN, SCF_HUMAN, ARNT_HUMAN, CDK6_HUMAN, AVR2A_HUMAN, ALEX_HUMAN, LMBL1_HUMAN, ETS1_HUMAN, THOC5_HUMAN, TTP_HUMAN, GNAS1_HUMAN, MITF_HUMAN, KLF10_HUMAN, ZBT16_HUMAN, FOXO3_HUMAN, RUNX1_HUMAN, ACV1B_HUMAN, IKZF1_HUMAN, CTNB1_HUMAN, RB_HUMAN, TAL1_HUMAN, TFE3_HUMAN, ERR1_HUMAN	2228	70	13528	2.60221	0.00233812	2.7867e-05	0.00111876	GO:0030163~protein catabolic process		KEGG	ion transmembrane transport	25	1.07805	5.16935e-09	ATP5I_HUMAN, ATPA_HUMAN, VATE1_HUMAN, VATH_HUMAN, VATD_HUMAN, ATP8_HUMAN, ATPO_HUMAN, ATP5E_HUMAN, ATP5H_HUMAN, ATP6_HUMAN, MON2_HUMAN, ATPD_HUMAN, ATP5J_HUMAN, ATP5L_HUMAN, ATPG_HUMAN, VATB2_HUMAN, ATP7A_HUMAN, ATPB_HUMAN, VATA_HUMAN, VATF_HUMAN, VA0D1_HUMAN, VAS1_HUMAN, VPP1_HUMAN, AT5F1_HUMAN, VPP2_HUMAN, VATC1_HUMAN	1896	49	13528	3.64032	2.14681e-05	2.98171e-07	9.64533e-06	hsa04666:Fc gamma R-mediated phagocytosis
															GO_BP	positive regulation of gene-specific transcription	34	1.10569	1.16574e-06	HIF1A_HUMAN, IKBA_HUMAN, MEF2C_HUMAN, M3K1_HUMAN, HHEX_HUMAN, TAF2_HUMAN, ATF6A_HUMAN, HDAC1_HUMAN, USF1_HUMAN, TIF1B_HUMAN, HMGB2_HUMAN, BPTF_HUMAN, TAF9_HUMAN, SCAP_HUMAN, SMAD3_HUMAN, ARNT_HUMAN, PRKDC_HUMAN, NOTC1_HUMAN, SNF5_HUMAN, ETS1_HUMAN, PSRC1_HUMAN, USF2_HUMAN, HDAC5_HUMAN, SRF_HUMAN, SMCA4_HUMAN, T2AG_HUMAN, SMCA2_HUMAN, HDAC2_HUMAN, NR1H2_HUMAN, CTNB1_HUMAN, GATA2_HUMAN, CREB1_HUMAN…	2228	87	13528	2.37289	0.00450705	5.25246e-05	0.0021589	GO:0007049~cell cycle		GO_BP	regulation of organelle organization	64	2.75981	5.58894e-09	RICTR_HUMAN, ARAP1_HUMAN, SPTB2_HUMAN, CDC16_HUMAN, MAP1A_HUMAN, CAZA1_HUMAN, ARPC5_HUMAN, STOM_HUMAN, DEST_HUMAN, CAPZB_HUMAN, CDK13_HUMAN, XPO1_HUMAN, SBDS_HUMAN, PA24A_HUMAN, RASA1_HUMAN, HDAC6_HUMAN, KPCT_HUMAN, COF1_HUMAN, KTNB1_HUMAN, MAP4_HUMAN, PIN1_HUMAN, MARE1_HUMAN, ATM_HUMAN, ARC1A_HUMAN, DC1L1_HUMAN, TYB10_HUMAN, RADI_HUMAN, RHOA_HUMAN, DEMA_HUMAN, TPM1_HUMAN, NEXN_HUMAN, MYCB2_HUMAN…	1896	217	13528	2.10434	2.32106e-05	3.17957e-07	1.04282e-05	GO:0007599~hemostasis
															TISSUE	negative regulation of specific transcription from RNA polymerase II promoter	21	0.682927	1.55854e-06	MEF2C_HUMAN, HDAC9_HUMAN, AES_HUMAN, WDTC1_HUMAN, HDAC5_HUMAN, HHEX_HUMAN, TAF7_HUMAN, HDAC1_HUMAN, BCOR_HUMAN, SMCA4_HUMAN, GPS2_HUMAN, RXRA_HUMAN, VDR_HUMAN, SMAD3_HUMAN, SMCA2_HUMAN, HDAC2_HUMAN, NCOR1_HUMAN, HDAC3_HUMAN, PPARA_HUMAN, IKZF1_HUMAN, NCOR2_HUMAN	2228	41	13528	3.10995	0.00602114	6.94153e-05	0.00288635	Epithelium		GO_BP	intra-Golgi vesicle-mediated transport	15	0.646831	6.23731e-09	GOSR1_HUMAN, COPB2_HUMAN, COG3_HUMAN, STX16_HUMAN, PACS1_HUMAN, GOGA5_HUMAN, COPE_HUMAN, COG5_HUMAN, CUX1_HUMAN, COPZ1_HUMAN, SNAG_HUMAN, GBRL2_HUMAN, COPB_HUMAN, OPTN_HUMAN, SNAA_HUMAN	1896	19	13528	5.63291	2.59032e-05	3.50048e-07	1.1638e-05	GO:0031400~negative regulation of protein modification process
															GO_BP	cell division	81	2.63415	2.05162e-06	CC14B_HUMAN, MCM5_HUMAN, NIPA_HUMAN, PDS5B_HUMAN, BUB1_HUMAN, HAUS1_HUMAN, TOP1_HUMAN, CND3_HUMAN, CD123_HUMAN, MAEA_HUMAN, PAR6A_HUMAN, WEE1_HUMAN, CNTRB_HUMAN, SENP5_HUMAN, CCNG1_HUMAN, SEPT1_HUMAN, DNLI4_HUMAN, CHFR_HUMAN, FA83D_HUMAN, CYTSA_HUMAN, LRCC1_HUMAN, TXN4A_HUMAN, TGFB2_HUMAN, APC5_HUMAN, LATS2_HUMAN, SMC3_HUMAN, CCNK_HUMAN, LZTS2_HUMAN, SMC4_HUMAN, ZBT16_HUMAN, CD11A_HUMAN, CDK19_HU…	2228	295	13528	1.66718	0.00791853	8.93224e-05	0.0037995	GO:0051726~regulation of cell cycle		KEGG	hemostasis	40	1.72488	6.77838e-09	LNP_HUMAN, MMRN1_HUMAN, GPVI_HUMAN, TFPI1_HUMAN, CD40L_HUMAN, LMAN1_HUMAN, PLF4_HUMAN, CD9_HUMAN, AP3B1_HUMAN, F13A_HUMAN, PAPS2_HUMAN, GNAQ_HUMAN, TRML1_HUMAN, PLEK_HUMAN, STXB3_HUMAN, ANXA7_HUMAN, PLDN_HUMAN, G6PI_HUMAN, PK3CB_HUMAN, IC1_HUMAN, P2RX1_HUMAN, CD59_HUMAN, PLS4_HUMAN, HPS4_HUMAN, TNR5_HUMAN, GPIX_HUMAN, GNA13_HUMAN, ITB3_HUMAN, PAR4_HUMAN, GPV_HUMAN, WASP_HUMAN, VWF_HUMAN, NFE2_HUM…	1896	108	13528	2.6426	2.81502e-05	3.75341e-07	1.26476e-05	hsa05130:Pathogenic Escherichia coli infection
															GO_BP	hsa03022:Basal transcription factors	18	0.585366	2.3075e-06	TF2AA_HUMAN, TF2B_HUMAN, TAF10_HUMAN, T2FB_HUMAN, TF2H3_HUMAN, TAF2_HUMAN, TAF7_HUMAN, T2FA_HUMAN, GTF2I_HUMAN, TAF6_HUMAN, TAF11_HUMAN, T2EA_HUMAN, TF2H1_HUMAN, T2AG_HUMAN, TAF9_HUMAN, TBPL1_HUMAN, TAF5L_HUMAN, TAF12_HUMAN	757	35	5085	3.45461	0.000378359	7.56833e-05	0.00279799	GO:0010604~positive regulation of macromolecule metabolic process		TISSUE	purine ribonucleotide biosynthetic process	42	1.81113	7.72872e-09	ALDOA_HUMAN, ATP5I_HUMAN, ATPA_HUMAN, ATPK_HUMAN, NDKB_HUMAN, VATH_HUMAN, AT2A2_HUMAN, VATE1_HUMAN, ATP8_HUMAN, AT8A1_HUMAN, VATD_HUMAN, ATPO_HUMAN, AT1A1_HUMAN, ATP5E_HUMAN, ATP5H_HUMAN, ATP6_HUMAN, ATPD_HUMAN, MON2_HUMAN, AT2A3_HUMAN, ATP5J_HUMAN, AT1B3_HUMAN, ATP5L_HUMAN, AT2C1_HUMAN, GUAA_HUMAN, ATPG_HUMAN, VATB2_HUMAN, XRP2_HUMAN, ATP7A_HUMAN, AMPD2_HUMAN, ATPB_HUMAN, VATA_HUMAN, VATF_HUMAN,…	1896	117	13528	2.56129	3.20969e-05	4.22334e-07	1.44208e-05	Colon carcinoma
															GO_BP	DNA-dependent DNA replication	25	0.813008	5.70538e-06	HMGA1_HUMAN, MCM5_HUMAN, DNA2L_HUMAN, WRN_HUMAN, CC111_HUMAN, TOP1_HUMAN, MCM2_HUMAN, TOP3A_HUMAN, HMGB1_HUMAN, HMGB2_HUMAN, UB2R1_HUMAN, MCM6_HUMAN, MCM7_HUMAN, RFA1_HUMAN, REV1_HUMAN, ORC4_HUMAN, DPOE2_HUMAN, CDKA1_HUMAN, ORC2_HUMAN, RFC1_HUMAN, TIPIN_HUMAN, DPOLA_HUMAN, DPOD4_HUMAN, ORC5_HUMAN, PRI1_HUMAN	2228	58	13528	2.61716	0.0218658	0.000245619	0.0105657	GO:0009057~macromolecule catabolic process		GO_BP	glucose metabolic process	50	2.1561	8.64445e-09	ALDOA_HUMAN, AAPK1_HUMAN, PGM2_HUMAN, IPP2_HUMAN, PYGB_HUMAN, KPYM_HUMAN, 6PGD_HUMAN, PYGL_HUMAN, G3P_HUMAN, GSK3B_HUMAN, GPDM_HUMAN, AKT1_HUMAN, TPIS_HUMAN, PDK2_HUMAN, PGAM1_HUMAN, KPBB_HUMAN, PMGE_HUMAN, MK14_HUMAN, IRS2_HUMAN, MDHM_HUMAN, G6PD_HUMAN, ENOG_HUMAN, PP1B_HUMAN, PPR3D_HUMAN, LDHA_HUMAN, IL6RB_HUMAN, PP1A_HUMAN, ODPB_HUMAN, PDK3_HUMAN, TALDO_HUMAN, UGPA_HUMAN, GYS1_HUMAN, K6PL_HUMA…	1896	153	13528	2.33171	3.58998e-05	4.66239e-07	1.61294e-05	GO:0031398~positive regulation of protein ubiquitination
															GO_BP	regulation of gene expression, epigenetic	30	0.97561	6.0194e-06	MBD3_HUMAN, IGF2_HUMAN, BAZ2A_HUMAN, HMGA1_HUMAN, DICER_HUMAN, P66A_HUMAN, ASF1A_HUMAN, RBM3_HUMAN, TNR6A_HUMAN, SMAD3_HUMAN, AGO3_HUMAN, HAT1_HUMAN, CTCF_HUMAN, MLL5_HUMAN, BRCA1_HUMAN, ATRX_HUMAN, EPC1_HUMAN, DNMT1_HUMAN, HDAC5_HUMAN, FOS_HUMAN, SMCA4_HUMAN, SMRD1_HUMAN, H2AY_HUMAN, MCAF1_HUMAN, ARI1B_HUMAN, HDAC2_HUMAN, ARI1A_HUMAN, MLL1_HUMAN, DNM3B_HUMAN, TUT4_HUMAN	2228	77	13528	2.36564	0.0230553	0.000256289	0.0111472	GO:0045449~regulation of transcription		GO_BP	proton transport	28	1.20742	9.37734e-09	ATP5I_HUMAN, ATPA_HUMAN, ATPK_HUMAN, VATE1_HUMAN, VATH_HUMAN, ATP8_HUMAN, VATD_HUMAN, ATPO_HUMAN, ATP5E_HUMAN, ATP5H_HUMAN, ATP6_HUMAN, MON2_HUMAN, ATPD_HUMAN, ATP5J_HUMAN, ATP5L_HUMAN, NNTM_HUMAN, ATPG_HUMAN, VATB2_HUMAN, VATG1_HUMAN, ATPB_HUMAN, VATA_HUMAN, VATF_HUMAN, VA0D1_HUMAN, ATP5S_HUMAN, VAS1_HUMAN, VPP1_HUMAN, AT5F1_HUMAN, VPP2_HUMAN, VATC1_HUMAN	1896	61	13528	3.27509	3.89433e-05	4.99283e-07	1.74969e-05	GO:0016044~membrane organization
															GO_BP	DNA recombination	37	1.20325	6.11754e-06	HMGA1_HUMAN, NONO_HUMAN, ERCC1_HUMAN, SMC6_HUMAN, WRN_HUMAN, MRE11_HUMAN, TEP1_HUMAN, HMGB1_HUMAN, RA51C_HUMAN, RAD50_HUMAN, NBN_HUMAN, SFPQ_HUMAN, MLH3_HUMAN, MLH1_HUMAN, PRKDC_HUMAN, DNLI4_HUMAN, RECQ5_HUMAN, RBM4_HUMAN, RFA1_HUMAN, BRCA1_HUMAN, ATRX_HUMAN, SUH_HUMAN, SMC5_HUMAN, RECQ1_HUMAN, NCOA6_HUMAN, RBM14_HUMAN, FOXP1_HUMAN, TREX1_HUMAN, ZSWM7_HUMAN, RAD21_HUMAN, PMS2L_HUMAN, KLDC3_HUMAN,…	2228	105	13528	2.13959	0.0234268	0.000257636	0.011329	GO:0051301~cell division		GO_BP	Umbilical cord blood	77	3.3204	9.4314e-09	VDAC3_HUMAN, DLRB1_HUMAN, CK010_HUMAN, GSTK1_HUMAN, CYLD_HUMAN, AAPK1_HUMAN, PRAF3_HUMAN, NDUBA_HUMAN, ORML3_HUMAN, IF4E2_HUMAN, FLOT1_HUMAN, GMFG_HUMAN, LICH_HUMAN, RBGP1_HUMAN, IPYR2_HUMAN, ATP5L_HUMAN, CNPY3_HUMAN, SLMAP_HUMAN, VAMP5_HUMAN, VATG1_HUMAN, Z3H7A_HUMAN, NDUB8_HUMAN, HBA_HUMAN, 68MP_HUMAN, ADPPT_HUMAN, EIF3L_HUMAN, RTN4_HUMAN, RAN_HUMAN, EIF3K_HUMAN, HUWE1_HUMAN, MYCB2_HUMAN, CA043…	2291	314	18201	1.94819	3.57449e-06	1.78725e-07	1.30517e-05	GO:0009141~nucleoside triphosphate metabolic process
															GO_BP	negative regulation of gene-specific transcription	22	0.715447	7.64572e-06	MEF2C_HUMAN, HDAC9_HUMAN, AES_HUMAN, WDTC1_HUMAN, TNFL4_HUMAN, HDAC5_HUMAN, HHEX_HUMAN, TAF7_HUMAN, HDAC1_HUMAN, BCOR_HUMAN, SMCA4_HUMAN, GPS2_HUMAN, RXRA_HUMAN, VDR_HUMAN, SMAD3_HUMAN, SMCA2_HUMAN, HDAC2_HUMAN, NCOR1_HUMAN, HDAC3_HUMAN, PPARA_HUMAN, IKZF1_HUMAN, NCOR2_HUMAN	2228	48	13528	2.78291	0.0291927	0.000318522	0.0141588	GO:0034621~cellular macromolecular complex subunit organization		GO_BP	nucleotide biosynthetic process	57	2.45796	9.47289e-09	ALDOA_HUMAN, VATE1_HUMAN, AT2A2_HUMAN, VATH_HUMAN, NMNA3_HUMAN, ATPO_HUMAN, AT1A1_HUMAN, KCY_HUMAN, ATPD_HUMAN, AT1B3_HUMAN, ATP5L_HUMAN, AT2C1_HUMAN, HPRT_HUMAN, PYRG2_HUMAN, GUAA_HUMAN, ATPG_HUMAN, AMPD2_HUMAN, ATP7A_HUMAN, PRPS2_HUMAN, ADCY6_HUMAN, AT11B_HUMAN, ATP5S_HUMAN, AT5F1_HUMAN, VAS1_HUMAN, VPP1_HUMAN, PNPH_HUMAN, PAPS1_HUMAN, ATP5I_HUMAN, ATPA_HUMAN, ATPK_HUMAN, NDKB_HUMAN, ATP8_HUMAN…	1896	186	13528	2.18654	3.93401e-05	4.97986e-07	1.76752e-05	GO:0046365~monosaccharide catabolic process
																														GO_BP	purine nucleotide metabolic process	57	2.45796	9.47289e-09	ALDOA_HUMAN, VATH_HUMAN, VATE1_HUMAN, KAD1_HUMAN, AT2A2_HUMAN, ATPO_HUMAN, AT1A1_HUMAN, ATPD_HUMAN, AT1B3_HUMAN, ATP5L_HUMAN, AT2C1_HUMAN, HPRT_HUMAN, GUAA_HUMAN, ATPG_HUMAN, AMPD2_HUMAN, ATP7A_HUMAN, ADCY6_HUMAN, AT11B_HUMAN, ATP5S_HUMAN, AT5F1_HUMAN, VAS1_HUMAN, VPP1_HUMAN, PAPS1_HUMAN, ATP5I_HUMAN, ATPA_HUMAN, ATPK_HUMAN, NDKB_HUMAN, ATP8_HUMAN, AT8A1_HUMAN, VATD_HUMAN, GCYB1_HUMAN, ATP5E_HUMA…	1896	186	13528	2.18654	3.93401e-05	4.97986e-07	1.76752e-05	GO:0009260~ribonucleotide biosynthetic process
																														TISSUE	regulation of actin filament polymerization	26	1.12117	1.07456e-08	RICTR_HUMAN, COR1A_HUMAN, ARP3_HUMAN, GELS_HUMAN, SPTA2_HUMAN, SPTB2_HUMAN, SPTB1_HUMAN, CAZA1_HUMAN, NCK1_HUMAN, ARPC5_HUMAN, ARPC2_HUMAN, TARA_HUMAN, CAPZB_HUMAN, VILI_HUMAN, RASA1_HUMAN, RAC1_HUMAN, CAZA2_HUMAN, ARF6_HUMAN, ARC1B_HUMAN, ADDA_HUMAN, ARC1A_HUMAN, TYB10_HUMAN, RADI_HUMAN, DEMA_HUMAN, NCK2_HUMAN, ARPC3_HUMAN	1896	54	13528	3.43538	4.46253e-05	5.57828e-07	2.00498e-05	Mammary carcinoma
																														GO_BP	protein complex biogenesis	118	5.0884	1.16739e-08	RANB9_HUMAN, DECR_HUMAN, IMB1_HUMAN, PARD3_HUMAN, ELOB_HUMAN, SMAD4_HUMAN, FAK1_HUMAN, CAZA1_HUMAN, CALR_HUMAN, AAKG1_HUMAN, TBB1_HUMAN, CUTA_HUMAN, DLG4_HUMAN, TBB5_HUMAN, GCP4_HUMAN, ATLA3_HUMAN, REPS2_HUMAN, TAP2_HUMAN, SPAST_HUMAN, XPO1_HUMAN, FLNA_HUMAN, IMA3_HUMAN, TBA8_HUMAN, AP2S1_HUMAN, WASF3_HUMAN, ATIF1_HUMAN, SEPT7_HUMAN, TBB2C_HUMAN, SYEP_HUMAN, TNR5_HUMAN, XPO2_HUMAN, LAMC1_HUMAN, S…	1896	505	13528	1.66719	4.84806e-05	5.98541e-07	2.1782e-05	GO:0006511~ubiquitin-dependent protein catabolic process
																														GO_BP	protein complex assembly	118	5.0884	1.16739e-08	RANB9_HUMAN, DECR_HUMAN, IMB1_HUMAN, PARD3_HUMAN, ELOB_HUMAN, SMAD4_HUMAN, FAK1_HUMAN, CAZA1_HUMAN, CALR_HUMAN, AAKG1_HUMAN, TBB1_HUMAN, CUTA_HUMAN, DLG4_HUMAN, TBB5_HUMAN, GCP4_HUMAN, ATLA3_HUMAN, REPS2_HUMAN, TAP2_HUMAN, SPAST_HUMAN, XPO1_HUMAN, FLNA_HUMAN, IMA3_HUMAN, TBA8_HUMAN, AP2S1_HUMAN, WASF3_HUMAN, ATIF1_HUMAN, SEPT7_HUMAN, TBB2C_HUMAN, SYEP_HUMAN, TNR5_HUMAN, XPO2_HUMAN, LAMC1_HUMAN, S…	1896	505	13528	1.66719	4.84806e-05	5.98541e-07	2.1782e-05	GO:0009152~purine ribonucleotide biosynthetic process
																														GO_BP	positive regulation of ligase activity	31	1.33678	1.19363e-08	PSMD2_HUMAN, PSB1_HUMAN, PSB7_HUMAN, PSD11_HUMAN, GSH0_HUMAN, CDC16_HUMAN, CUL1_HUMAN, CDC27_HUMAN, PSMD5_HUMAN, PSB2_HUMAN, SKP1_HUMAN, PSB4_HUMAN, PSME1_HUMAN, PSMD1_HUMAN, PSB10_HUMAN, PSB9_HUMAN, PSA2_HUMAN, PRS6B_HUMAN, PSMD8_HUMAN, PRS8_HUMAN, PSA1_HUMAN, PSA3_HUMAN, PSD13_HUMAN, PSMD6_HUMAN, PSMF1_HUMAN, PSA4_HUMAN, PIN1_HUMAN, PSD7_HUMAN, PSMD4_HUMAN, PSA7_HUMAN, PSA6_HUMAN	1896	73	13528	3.02994	4.95702e-05	6.0453e-07	2.22716e-05	GO:0051248~negative regulation of protein metabolic process
																														KEGG	hsa04662:B cell receptor signaling pathway	37	1.59552	1.42823e-08	CANB1_HUMAN, CHP1_HUMAN, GRB2_HUMAN, PLCG2_HUMAN, RASK_HUMAN, NEMO_HUMAN, GSK3B_HUMAN, AKT1_HUMAN, MP2K2_HUMAN, NFAC2_HUMAN, IKKB_HUMAN, LYN_HUMAN, AKT3_HUMAN, PK3CB_HUMAN, RAC1_HUMAN, SOS1_HUMAN, MP2K1_HUMAN, VAV3_HUMAN, IKKA_HUMAN, TF65_HUMAN, P85A_HUMAN, DAPP1_HUMAN, PK3CG_HUMAN, PP2BA_HUMAN, RASN_HUMAN, MK01_HUMAN, BTK_HUMAN, PP2BC_HUMAN, MK03_HUMAN, NFAC1_HUMAN, RAC2_HUMAN, PTN6_HUMAN, KPCB_…	982	75	5085	2.55458	2.5708e-06	2.85645e-07	1.75921e-05	hsa04662:B cell receptor signaling pathway
																														GO_BP	regulation of translation	46	1.98361	1.45941e-08	IF4B_HUMAN, ATX2_HUMAN, IF2B3_HUMAN, AMPM1_HUMAN, IF4G2_HUMAN, RS5_HUMAN, HSPB1_HUMAN, NCK1_HUMAN, CALR_HUMAN, IF5A1_HUMAN, EIF1_HUMAN, EIF2A_HUMAN, IF2B2_HUMAN, KPCA_HUMAN, MTPN_HUMAN, PAIP2_HUMAN, ERF1_HUMAN, IF4E2_HUMAN, AKT1_HUMAN, SELT_HUMAN, AGO2_HUMAN, IF4A2_HUMAN, AGO1_HUMAN, FAK2_HUMAN, CTIF_HUMAN, TSP1_HUMAN, EIF3H_HUMAN, IF4G1_HUMAN, IF4G3_HUMAN, EI2BB_HUMAN, NIBAN_HUMAN, MK01_HUMAN, E…	1896	137	13528	2.3957	6.06075e-05	7.30233e-07	2.72307e-05	GO:0032269~negative regulation of cellular protein metabolic process
																														GO_BP	nucleobase, nucleoside and nucleotide biosynthetic process	58	2.50108	1.50974e-08	ALDOA_HUMAN, VATE1_HUMAN, AT2A2_HUMAN, VATH_HUMAN, NMNA3_HUMAN, ATPO_HUMAN, AT1A1_HUMAN, KCY_HUMAN, ATPD_HUMAN, AT1B3_HUMAN, ATP5L_HUMAN, AT2C1_HUMAN, HPRT_HUMAN, PYRG2_HUMAN, GUAA_HUMAN, ATPG_HUMAN, AMPD2_HUMAN, ATP7A_HUMAN, PRPS2_HUMAN, ADCY6_HUMAN, AT11B_HUMAN, ATP5S_HUMAN, AT5F1_HUMAN, VAS1_HUMAN, VPP1_HUMAN, PNPH_HUMAN, PAPS1_HUMAN, ATP5I_HUMAN, ATPA_HUMAN, ATPK_HUMAN, NDKB_HUMAN, ATP8_HUMAN…	1896	193	13528	2.1442	6.26976e-05	7.46423e-07	2.81698e-05	GO:0009150~purine ribonucleotide metabolic process
																														GO_BP	nucleobase, nucleoside, nucleotide and nucleic acid biosynthetic process	58	2.50108	1.50974e-08	ALDOA_HUMAN, VATE1_HUMAN, AT2A2_HUMAN, VATH_HUMAN, NMNA3_HUMAN, ATPO_HUMAN, AT1A1_HUMAN, KCY_HUMAN, ATPD_HUMAN, AT1B3_HUMAN, ATP5L_HUMAN, AT2C1_HUMAN, HPRT_HUMAN, PYRG2_HUMAN, GUAA_HUMAN, ATPG_HUMAN, AMPD2_HUMAN, ATP7A_HUMAN, PRPS2_HUMAN, ADCY6_HUMAN, AT11B_HUMAN, ATP5S_HUMAN, AT5F1_HUMAN, VAS1_HUMAN, VPP1_HUMAN, PNPH_HUMAN, PAPS1_HUMAN, ATP5I_HUMAN, ATPA_HUMAN, ATPK_HUMAN, NDKB_HUMAN, ATP8_HUMAN…	1896	193	13528	2.1442	6.26976e-05	7.46423e-07	2.81698e-05	GO:0009259~ribonucleotide metabolic process
																														GO_BP	Heart	118	5.0884	1.6027e-08	DHSA_HUMAN, VATH_HUMAN, CELF2_HUMAN, MPCP_HUMAN, PTPA_HUMAN, ASPH_HUMAN, 6PGD_HUMAN, G3P_HUMAN, NDUB3_HUMAN, TCPH_HUMAN, SLMAP_HUMAN, CP062_HUMAN, MAP4_HUMAN, ATIF1_HUMAN, DCTN1_HUMAN, S27A4_HUMAN, NEXN_HUMAN, SL9A1_HUMAN, FHL1_HUMAN, IDH3G_HUMAN, ITB1_HUMAN, ATPA_HUMAN, NUDC_HUMAN, CNN2_HUMAN, AP2M1_HUMAN, UN45A_HUMAN, ODPB_HUMAN, WDR26_HUMAN, ITPR2_HUMAN, FPGT_HUMAN, AP3B1_HUMAN, UBR1_HUMAN, SE…	2291	561	18201	1.67105	6.07422e-06	2.76102e-07	2.21791e-05	GO:0007596~blood coagulation
																														GO_BP	positive regulation of ubiquitin-protein ligase activity	30	1.29366	1.67749e-08	PSMD2_HUMAN, PSB1_HUMAN, PSB7_HUMAN, PSD11_HUMAN, CDC16_HUMAN, CUL1_HUMAN, CDC27_HUMAN, PSMD5_HUMAN, PSB2_HUMAN, SKP1_HUMAN, PSB4_HUMAN, PSME1_HUMAN, PSMD1_HUMAN, PSB9_HUMAN, PSB10_HUMAN, PSA2_HUMAN, PRS6B_HUMAN, PSMD8_HUMAN, PRS8_HUMAN, PSA1_HUMAN, PSA3_HUMAN, PSD13_HUMAN, PSMD6_HUMAN, PSMF1_HUMAN, PSA4_HUMAN, PIN1_HUMAN, PSD7_HUMAN, PSMD4_HUMAN, PSA7_HUMAN, PSA6_HUMAN	1896	70	13528	3.05787	6.96637e-05	8.19602e-07	3.12997e-05	GO:0050817~coagulation
																														GO_BP	hsa04660:T cell receptor signaling pathway	47	2.02674	1.68015e-08	CANB1_HUMAN, CD40L_HUMAN, CHP1_HUMAN, GRB2_HUMAN, NCK1_HUMAN, TEC_HUMAN, RASK_HUMAN, NEMO_HUMAN, PAK2_HUMAN, LCP2_HUMAN, GSK3B_HUMAN, MK09_HUMAN, AKT1_HUMAN, MP2K2_HUMAN, NFAC2_HUMAN, IKKB_HUMAN, M3K7_HUMAN, MK14_HUMAN, AKT3_HUMAN, PK3CB_HUMAN, KPCT_HUMAN, FYN_HUMAN, SOS1_HUMAN, MP2K1_HUMAN, VAV3_HUMAN, IKKA_HUMAN, TF65_HUMAN, GRAP2_HUMAN, PK3CG_HUMAN, P85A_HUMAN, PP2BA_HUMAN, RASN_HUMAN, MK01_HU…	982	108	5085	2.25348	3.02427e-06	3.02428e-07	2.06953e-05	GO:0044275~cellular carbohydrate catabolic process
																														KEGG	hsa05016:Huntington's disease	67	2.88918	2.1314e-08	VDAC3_HUMAN, QCR7_HUMAN, DHSA_HUMAN, CASP9_HUMAN, ATPO_HUMAN, BAX_HUMAN, PLCB4_HUMAN, NDUA6_HUMAN, NDUBA_HUMAN, DLG4_HUMAN, HD_HUMAN, ATPD_HUMAN, GNAQ_HUMAN, NDUB3_HUMAN, CX6B1_HUMAN, DCTN2_HUMAN, COX41_HUMAN, AP2S1_HUMAN, SODM_HUMAN, ATPG_HUMAN, CLCB_HUMAN, NDUB8_HUMAN, DCTN4_HUMAN, DCTN1_HUMAN, NDUS4_HUMAN, AT5F1_HUMAN, PLCB3_HUMAN, QCR2_HUMAN, NDUB4_HUMAN, ATPA_HUMAN, APAF_HUMAN, NDUS5_HUMAN, …	982	180	5085	1.92744	3.83651e-06	3.48775e-07	2.62535e-05	hsa05120:Epithelial cell signaling in Helicobacter pylori infection
																														KEGG	hydrogen transport	28	1.20742	2.18686e-08	ATP5I_HUMAN, ATPA_HUMAN, ATPK_HUMAN, VATE1_HUMAN, VATH_HUMAN, ATP8_HUMAN, VATD_HUMAN, ATPO_HUMAN, ATP5E_HUMAN, ATP5H_HUMAN, ATP6_HUMAN, MON2_HUMAN, ATPD_HUMAN, ATP5J_HUMAN, ATP5L_HUMAN, NNTM_HUMAN, ATPG_HUMAN, VATB2_HUMAN, VATG1_HUMAN, ATPB_HUMAN, VATA_HUMAN, VATF_HUMAN, VA0D1_HUMAN, ATP5S_HUMAN, VAS1_HUMAN, VPP1_HUMAN, AT5F1_HUMAN, VPP2_HUMAN, VATC1_HUMAN	1896	63	13528	3.17112	9.08162e-05	1.05605e-06	4.08039e-05	hsa05012:Parkinson's disease
																														GO_BP	vesicle organization	25	1.07805	2.27846e-08	COR1A_HUMAN, RAB8A_HUMAN, EEA1_HUMAN, COPA_HUMAN, VAMP7_HUMAN, COPD_HUMAN, COPE_HUMAN, COPG_HUMAN, BL1S1_HUMAN, PICAL_HUMAN, DLG4_HUMAN, ARF1_HUMAN, STX6_HUMAN, COPZ1_HUMAN, COPB_HUMAN, COPB2_HUMAN, AP2S1_HUMAN, VAV3_HUMAN, GNAI3_HUMAN, GBF1_HUMAN, LRMP_HUMAN, LYST_HUMAN, EPS15_HUMAN, SRGN_HUMAN, SORT_HUMAN	1896	52	13528	3.4303	9.46198e-05	1.08764e-06	4.2513e-05	GO:0008104~protein localization
																														GO_BP	protein kinase cascade	92	3.96723	2.73458e-08	PTN11_HUMAN, STK38_HUMAN, NF1_HUMAN, FGD4_HUMAN, AAPK1_HUMAN, PP2AA_HUMAN, MINK1_HUMAN, MP2K3_HUMAN, IP3KB_HUMAN, M4K2_HUMAN, MK09_HUMAN, JAK3_HUMAN, KPCA_HUMAN, KS6A3_HUMAN, RPGF2_HUMAN, AKT1_HUMAN, JAK2_HUMAN, IKKB_HUMAN, ST38L_HUMAN, M3K7_HUMAN, M4K5_HUMAN, STAT3_HUMAN, MK14_HUMAN, SMAD1_HUMAN, PK3CB_HUMAN, TYK2_HUMAN, SHC1_HUMAN, KAPCA_HUMAN, FAF1_HUMAN, STAT1_HUMAN, TMED7_HUMAN, TNIK_HUMAN, …	1896	370	13528	1.77411	0.000113561	1.29053e-06	5.10236e-05	GO:0051640~organelle localization
																														GO_BP	positive regulation of ubiquitin-protein ligase activity during mitotic cell cycle	29	1.25054	3.46502e-08	PSMD2_HUMAN, PSB1_HUMAN, PSB7_HUMAN, PSD11_HUMAN, CDC16_HUMAN, CUL1_HUMAN, CDC27_HUMAN, PSMD5_HUMAN, PSB2_HUMAN, SKP1_HUMAN, PSB4_HUMAN, PSME1_HUMAN, PSMD1_HUMAN, PSB9_HUMAN, PSB10_HUMAN, PSA2_HUMAN, PRS6B_HUMAN, PSMD8_HUMAN, PRS8_HUMAN, PSA1_HUMAN, PSA3_HUMAN, PSD13_HUMAN, PSMD6_HUMAN, PSMF1_HUMAN, PSA4_HUMAN, PSD7_HUMAN, PSMD4_HUMAN, PSA7_HUMAN, PSA6_HUMAN	1896	68	13528	3.04288	0.000143892	1.58134e-06	6.46527e-05	GO:0046164~alcohol catabolic process
																														GO_BP	hsa04910:Insulin signaling pathway	54	2.32859	3.99965e-08	AAPK1_HUMAN, AAKG1_HUMAN, RASK_HUMAN, PYGB_HUMAN, GSK3B_HUMAN, PYGL_HUMAN, MK09_HUMAN, IF4E2_HUMAN, AKT1_HUMAN, FLOT1_HUMAN, KPBB_HUMAN, IKKB_HUMAN, KAP3_HUMAN, PK3CB_HUMAN, IRS2_HUMAN, SHC1_HUMAN, KAPCA_HUMAN, SOS1_HUMAN, MP2K1_HUMAN, P85A_HUMAN, PK3CG_HUMAN, MK01_HUMAN, KAPCB_HUMAN, PP1B_HUMAN, PTN1_HUMAN, AAKB1_HUMAN, PPR3D_HUMAN, MKNK1_HUMAN, EXOC7_HUMAN, PP1A_HUMAN, INP5K_HUMAN, GRB2_HUMAN, …	982	135	5085	2.07128	7.19935e-06	5.99948e-07	4.92657e-05	GO:0006605~protein targeting
																														GO_BP	regulation of ligase activity	32	1.37991	5.01643e-08	PSMD2_HUMAN, PSB1_HUMAN, PSB7_HUMAN, PSD11_HUMAN, GSH0_HUMAN, CDC16_HUMAN, CUL1_HUMAN, CDC27_HUMAN, PSMD5_HUMAN, SKP1_HUMAN, PSB2_HUMAN, PSB4_HUMAN, PSME1_HUMAN, PSMD1_HUMAN, PSB10_HUMAN, PSB9_HUMAN, PSA2_HUMAN, PRS6B_HUMAN, ZER1_HUMAN, PSMD8_HUMAN, PRS8_HUMAN, PSA1_HUMAN, PSA3_HUMAN, PSD13_HUMAN, PSMD6_HUMAN, PSMF1_HUMAN, PSA4_HUMAN, PIN1_HUMAN, PSD7_HUMAN, PSMD4_HUMAN, PSA7_HUMAN, PSA6_HUMAN	1896	81	13528	2.81877	0.000208311	2.26448e-06	9.35999e-05	GO:0060627~regulation of vesicle-mediated transport
																														GO_BP	regulation of protein complex assembly	34	1.46615	6.32973e-08	RICTR_HUMAN, COR1A_HUMAN, ARP3_HUMAN, GELS_HUMAN, SPTA2_HUMAN, SPTB2_HUMAN, SPTB1_HUMAN, CAZA1_HUMAN, NCK1_HUMAN, ARPC5_HUMAN, ARPC2_HUMAN, GSK3B_HUMAN, TARA_HUMAN, CAPZB_HUMAN, PLEK_HUMAN, VILI_HUMAN, RASA1_HUMAN, HDAC6_HUMAN, RAC1_HUMAN, ARF6_HUMAN, FAF1_HUMAN, CAZA2_HUMAN, ARC1B_HUMAN, CLUS_HUMAN, ADDA_HUMAN, MARE1_HUMAN, ARC1A_HUMAN, TYB10_HUMAN, RADI_HUMAN, DEMA_HUMAN, NCK2_HUMAN, CAND1_HUMA…	1896	90	13528	2.69545	0.000262839	2.8266e-06	0.000118104	GO:0022900~electron transport chain
																														GO_BP	regulation of ubiquitin-protein ligase activity	31	1.33678	7.21226e-08	PSMD2_HUMAN, PSB1_HUMAN, PSB7_HUMAN, PSD11_HUMAN, CDC16_HUMAN, CUL1_HUMAN, CDC27_HUMAN, PSMD5_HUMAN, PSB2_HUMAN, SKP1_HUMAN, PSB4_HUMAN, PSME1_HUMAN, PSMD1_HUMAN, PSB10_HUMAN, PSB9_HUMAN, PSA2_HUMAN, PRS6B_HUMAN, ZER1_HUMAN, PSMD8_HUMAN, PRS8_HUMAN, PSA1_HUMAN, PSA3_HUMAN, PSD13_HUMAN, PSMD6_HUMAN, PSMF1_HUMAN, PSA4_HUMAN, PIN1_HUMAN, PSD7_HUMAN, PSMD4_HUMAN, PSA7_HUMAN, PSA6_HUMAN	1896	78	13528	2.83571	0.00029948	3.18643e-06	0.000134571	GO:0051170~nuclear import
																														GO_BP	hsa04510:Focal adhesion	71	3.06166	8.78431e-08	FAK1_HUMAN, PAK2_HUMAN, ITA2B_HUMAN, GSK3B_HUMAN, MK09_HUMAN, KPCA_HUMAN, ACTB_HUMAN, AKT1_HUMAN, ML12A_HUMAN, LAMB2_HUMAN, FLNA_HUMAN, ACTN1_HUMAN, ML12B_HUMAN, PK3CB_HUMAN, RAP1B_HUMAN, SHC1_HUMAN, SOS1_HUMAN, MP2K1_HUMAN, VAV3_HUMAN, P85A_HUMAN, PK3CG_HUMAN, MK01_HUMAN, PI51C_HUMAN, RHOA_HUMAN, PP1B_HUMAN, PDGFB_HUMAN, RAC2_HUMAN, KPCB_HUMAN, MYLK_HUMAN, ITA2_HUMAN, LAMC1_HUMAN, CDC42_HUMAN, V…	982	201	5085	1.82912	1.58116e-05	1.21629e-06	0.0001082	GO:0031396~regulation of protein ubiquitination
																														KEGG	regulation of ubiquitin-protein ligase activity during mitotic cell cycle	29	1.25054	1.04703e-07	PSMD2_HUMAN, PSB1_HUMAN, PSB7_HUMAN, PSD11_HUMAN, CDC16_HUMAN, CUL1_HUMAN, CDC27_HUMAN, PSMD5_HUMAN, PSB2_HUMAN, SKP1_HUMAN, PSB4_HUMAN, PSME1_HUMAN, PSMD1_HUMAN, PSB9_HUMAN, PSB10_HUMAN, PSA2_HUMAN, PRS6B_HUMAN, PSMD8_HUMAN, PRS8_HUMAN, PSA1_HUMAN, PSA3_HUMAN, PSD13_HUMAN, PSMD6_HUMAN, PSMF1_HUMAN, PSA4_HUMAN, PSD7_HUMAN, PSMD4_HUMAN, PSA7_HUMAN, PSA6_HUMAN	1896	71	13528	2.9143	0.000434738	4.57718e-06	0.000195362	hsa04144:Endocytosis
																														GO_BP	membrane docking	18	0.776197	1.0763e-07	EXOC5_HUMAN, MOES_HUMAN, EXOC4_HUMAN, SCFD2_HUMAN, RAB8A_HUMAN, ROCK1_HUMAN, VAMP3_HUMAN, SCFD1_HUMAN, STX4_HUMAN, VTI1B_HUMAN, EXOC6_HUMAN, YKT6_HUMAN, EXC6B_HUMAN, STXB3_HUMAN, PLEK_HUMAN, STXB2_HUMAN, VPS45_HUMAN, PLDN_HUMAN	1896	31	13528	4.14292	0.000446889	4.65613e-06	0.000200824	GO:0006606~protein import into nucleus
																														GO_BP	electron transport chain	39	1.68176	1.23311e-07	QCR2_HUMAN, NDUB4_HUMAN, QCR7_HUMAN, DHSA_HUMAN, NDUS5_HUMAN, ATP8_HUMAN, CYC_HUMAN, THIO_HUMAN, NDUB9_HUMAN, NDUA6_HUMAN, NDUS7_HUMAN, NDUA5_HUMAN, NU1M_HUMAN, NDUBA_HUMAN, NDUA4_HUMAN, ATP6_HUMAN, TMX4_HUMAN, NU5M_HUMAN, NDUB3_HUMAN, NDUAB_HUMAN, COX2_HUMAN, SODM_HUMAN, QCR10_HUMAN, TXNL1_HUMAN, ETFA_HUMAN, NDUB6_HUMAN, NDUB8_HUMAN, TMX1_HUMAN, TRXR1_HUMAN, NU4M_HUMAN, NDUS4_HUMAN, SYUA_HUMAN, …	1896	114	13528	2.44093	0.000511979	5.27947e-06	0.000230082	GO:0006417~regulation of translation
																														GO_BP	protein localization in organelle	46	1.98361	1.23921e-07	IMA7_HUMAN, NTF2_HUMAN, 1433Z_HUMAN, IMB1_HUMAN, SPTB2_HUMAN, TNPO1_HUMAN, MFN2_HUMAN, XPO7_HUMAN, MACF4_HUMAN, TRNT1_HUMAN, TSPOA_HUMAN, HD_HUMAN, BID_HUMAN, AKT1_HUMAN, TOM70_HUMAN, TNPO2_HUMAN, PDIA3_HUMAN, SPN90_HUMAN, JAK2_HUMAN, XPO1_HUMAN, IMA4_HUMAN, S61A1_HUMAN, IPO11_HUMAN, IMA3_HUMAN, COG3_HUMAN, SRPR_HUMAN, PTTG_HUMAN, TOM20_HUMAN, PP2BA_HUMAN, IMA1_HUMAN, MK01_HUMAN, AIP_HUMAN, IPO7_…	1896	146	13528	2.24802	0.00051451	5.25144e-06	0.000231219	GO:0006457~protein folding
																														KEGG	ATP synthesis coupled electron transport	25	1.07805	1.32015e-07	NDUB4_HUMAN, QCR7_HUMAN, NDUS5_HUMAN, ATP8_HUMAN, NDUB9_HUMAN, NDUA6_HUMAN, NDUS7_HUMAN, NDUA5_HUMAN, NDUA4_HUMAN, NU1M_HUMAN, NDUBA_HUMAN, ATP6_HUMAN, NU5M_HUMAN, NDUB3_HUMAN, COX2_HUMAN, QCR10_HUMAN, NDUB6_HUMAN, NDUB8_HUMAN, NU4M_HUMAN, NDUS4_HUMAN, SYUA_HUMAN, NDUAA_HUMAN, QCR6_HUMAN, NDUS1_HUMAN, DLDH_HUMAN, NDUA2_HUMAN	1896	56	13528	3.18528	0.000548106	5.53793e-06	0.000246321	hsa04720:Long-term potentiation
																														KEGG	mitochondrial ATP synthesis coupled electron transport	25	1.07805	1.32015e-07	NDUB4_HUMAN, QCR7_HUMAN, NDUS5_HUMAN, ATP8_HUMAN, NDUB9_HUMAN, NDUA6_HUMAN, NDUS7_HUMAN, NDUA5_HUMAN, NDUA4_HUMAN, NU1M_HUMAN, NDUBA_HUMAN, ATP6_HUMAN, NU5M_HUMAN, NDUB3_HUMAN, COX2_HUMAN, QCR10_HUMAN, NDUB6_HUMAN, NDUB8_HUMAN, NU4M_HUMAN, NDUS4_HUMAN, SYUA_HUMAN, NDUAA_HUMAN, QCR6_HUMAN, NDUS1_HUMAN, DLDH_HUMAN, NDUA2_HUMAN	1896	56	13528	3.18528	0.000548106	5.53793e-06	0.000246321	hsa00190:Oxidative phosphorylation
																														KEGG	hsa04210:Apoptosis	39	1.68176	1.35659e-07	CAN1_HUMAN, CANB1_HUMAN, APAF_HUMAN, CASP9_HUMAN, CYC_HUMAN, IRAK4_HUMAN, CHP1_HUMAN, BAX_HUMAN, NEMO_HUMAN, BID_HUMAN, AKT1_HUMAN, TXD12_HUMAN, IKKB_HUMAN, KAP3_HUMAN, CASP3_HUMAN, KAP2_HUMAN, AKT3_HUMAN, PK3CB_HUMAN, FADD_HUMAN, KAPCA_HUMAN, IKKA_HUMAN, B2CL1_HUMAN, TF65_HUMAN, KAP1_HUMAN, PK3CG_HUMAN, P85A_HUMAN, PP2BA_HUMAN, ENDD1_HUMAN, ATM_HUMAN, IRAK3_HUMAN, KAPCB_HUMAN, PP2BC_HUMAN, MYD88…	982	87	5085	2.32127	2.44183e-05	1.74418e-06	0.000167097	hsa04370:VEGF signaling pathway
																														TISSUE	Cervix carcinoma	82	3.53601	1.43263e-07	IF4B_HUMAN, ANS1A_HUMAN, G3BP1_HUMAN, STK38_HUMAN, TADBP_HUMAN, EEA1_HUMAN, RLA0_HUMAN, HNRPM_HUMAN, CUL1_HUMAN, RENT2_HUMAN, RS5_HUMAN, TGFI1_HUMAN, IF5A1_HUMAN, HELC1_HUMAN, RASK_HUMAN, SF01_HUMAN, CSN5_HUMAN, SPN90_HUMAN, IKKB_HUMAN, ST38L_HUMAN, RS12_HUMAN, BROX_HUMAN, SVIL_HUMAN, RAB5A_HUMAN, RBX1_HUMAN, FXR1_HUMAN, LRRF1_HUMAN, CSN3_HUMAN, PRPS2_HUMAN, EDF1_HUMAN, SYEP_HUMAN, RAN_HUMAN, EIF…	2291	363	18201	1.79464	5.42952e-05	2.36072e-06	0.000198255	Pituitary
																														GO_BP	vesicle targeting, to, from or within Golgi	11	0.474342	1.43465e-07	COPE_HUMAN, COPG_HUMAN, COPB2_HUMAN, ARF1_HUMAN, WIPI1_HUMAN, COPZ1_HUMAN, TMEDA_HUMAN, GBF1_HUMAN, COPA_HUMAN, COPB_HUMAN, COPD_HUMAN	1896	12	13528	6.54044	0.000595634	5.9581e-06	0.000267687	GO:0006006~glucose metabolic process
																														KEGG	respiratory electron transport chain	27	1.16429	1.47146e-07	NDUB4_HUMAN, QCR7_HUMAN, DHSA_HUMAN, NDUS5_HUMAN, ATP8_HUMAN, NDUB9_HUMAN, NDUA6_HUMAN, NDUS7_HUMAN, NDUA5_HUMAN, NDUA4_HUMAN, NU1M_HUMAN, NDUBA_HUMAN, ATP6_HUMAN, NU5M_HUMAN, NDUB3_HUMAN, COX2_HUMAN, SODM_HUMAN, QCR10_HUMAN, NDUB6_HUMAN, NDUB8_HUMAN, NU4M_HUMAN, NDUS4_HUMAN, SYUA_HUMAN, NDUAA_HUMAN, QCR6_HUMAN, NDUS1_HUMAN, DLDH_HUMAN, NDUA2_HUMAN	1896	64	13528	3.01009	0.000610911	6.05045e-06	0.000274555	hsa04664:Fc epsilon RI signaling pathway
																														KEGG	hsa05120:Epithelial cell signaling in Helicobacter pylori infection	33	1.42303	1.64521e-07	PTN11_HUMAN, VATE1_HUMAN, VATH_HUMAN, VATD_HUMAN, PLCG2_HUMAN, NEMO_HUMAN, MK09_HUMAN, SRC_HUMAN, GIT1_HUMAN, CCL5_HUMAN, IKKB_HUMAN, CASP3_HUMAN, MK14_HUMAN, LYN_HUMAN, RAC1_HUMAN, IKKA_HUMAN, TF65_HUMAN, JAM3_HUMAN, VATB2_HUMAN, VATG1_HUMAN, MP2K4_HUMAN, JAM1_HUMAN, VATA_HUMAN, VATF_HUMAN, VA0D1_HUMAN, VAS1_HUMAN, VPP1_HUMAN, CSK_HUMAN, ADA17_HUMAN, VPP2_HUMAN, CDC42_HUMAN, VATC1_HUMAN, ADA10_H…	982	68	5085	2.51295	2.96134e-05	1.97425e-06	0.000202649	hsa04210:Apoptosis
																														GO_BP	blood coagulation	36	1.55239	1.7211e-07	LNP_HUMAN, MMRN1_HUMAN, GPVI_HUMAN, TFPI1_HUMAN, CD40L_HUMAN, LMAN1_HUMAN, PLF4_HUMAN, CD9_HUMAN, AP3B1_HUMAN, F13A_HUMAN, PAPS2_HUMAN, GNAQ_HUMAN, TRML1_HUMAN, PLEK_HUMAN, STXB3_HUMAN, PLDN_HUMAN, PK3CB_HUMAN, IC1_HUMAN, P2RX1_HUMAN, CD59_HUMAN, PLS4_HUMAN, TNR5_HUMAN, GPIX_HUMAN, GNA13_HUMAN, ITB3_HUMAN, PAR4_HUMAN, GPV_HUMAN, WASP_HUMAN, VWF_HUMAN, GP1BB_HUMAN, ITA2_HUMAN, PROS_HUMAN, PLS1_HUM…	1896	102	13528	2.51824	0.000714516	7.00753e-06	0.000321133	GO:0043087~regulation of GTPase activity
																														GO_BP	coagulation	36	1.55239	1.7211e-07	LNP_HUMAN, MMRN1_HUMAN, GPVI_HUMAN, TFPI1_HUMAN, CD40L_HUMAN, LMAN1_HUMAN, PLF4_HUMAN, CD9_HUMAN, AP3B1_HUMAN, F13A_HUMAN, PAPS2_HUMAN, GNAQ_HUMAN, TRML1_HUMAN, PLEK_HUMAN, STXB3_HUMAN, PLDN_HUMAN, PK3CB_HUMAN, IC1_HUMAN, P2RX1_HUMAN, CD59_HUMAN, PLS4_HUMAN, TNR5_HUMAN, GPIX_HUMAN, GNA13_HUMAN, ITB3_HUMAN, PAR4_HUMAN, GPV_HUMAN, WASP_HUMAN, VWF_HUMAN, GP1BB_HUMAN, ITA2_HUMAN, PROS_HUMAN, PLS1_HUM…	1896	102	13528	2.51824	0.000714516	7.00753e-06	0.000321133	GO:0006897~endocytosis
																														GO_BP	purine nucleotide biosynthetic process	46	1.98361	1.92569e-07	ATP5I_HUMAN, ALDOA_HUMAN, ATPA_HUMAN, ATPK_HUMAN, NDKB_HUMAN, VATH_HUMAN, AT2A2_HUMAN, VATE1_HUMAN, ATP8_HUMAN, AT8A1_HUMAN, VATD_HUMAN, GCYB1_HUMAN, ATPO_HUMAN, AT1A1_HUMAN, ATP5E_HUMAN, ATP5H_HUMAN, ATP6_HUMAN, ATPD_HUMAN, MON2_HUMAN, AT2A3_HUMAN, GCYA3_HUMAN, ATP5J_HUMAN, AT1B3_HUMAN, ATP5L_HUMAN, AT2C1_HUMAN, HPRT_HUMAN, GUAA_HUMAN, ATPG_HUMAN, VATB2_HUMAN, XRP2_HUMAN, ATP7A_HUMAN, AMPD2_HUMA…	1896	148	13528	2.21764	0.000799418	7.76441e-06	0.000359307	GO:0010324~membrane invagination
																														GO_BP	regulation of small GTPase mediated signal transduction	67	2.88918	1.94072e-07	RICTR_HUMAN, AKP13_HUMAN, ASAP2_HUMAN, TB10B_HUMAN, ARAP1_HUMAN, NF1_HUMAN, FGD4_HUMAN, PP2AB_HUMAN, ARHG1_HUMAN, IQGA2_HUMAN, TBCD5_HUMAN, MFN2_HUMAN, PSD3_HUMAN, GAPD1_HUMAN, RASK_HUMAN, IP3KB_HUMAN, ARFG2_HUMAN, GIT2_HUMAN, RPGF2_HUMAN, GRP2_HUMAN, EVI5L_HUMAN, RBGP1_HUMAN, RASA1_HUMAN, SOS1_HUMAN, MP2K1_HUMAN, VAV3_HUMAN, NDEL1_HUMAN, GBF1_HUMAN, RBP1_HUMAN, SMAP1_HUMAN, TBC9B_HUMAN, ARHG7_HU…	1896	252	13528	1.89701	0.000805657	7.74979e-06	0.000362112	GO:0006887~exocytosis
																														TISSUE	negative regulation of ubiquitin-protein ligase activity during mitotic cell cycle	27	1.16429	2.12789e-07	PSMD2_HUMAN, PSB1_HUMAN, PSB7_HUMAN, PSD11_HUMAN, CDC16_HUMAN, CDC27_HUMAN, PSMD5_HUMAN, PSB2_HUMAN, PSB4_HUMAN, PSME1_HUMAN, PSMD1_HUMAN, PSB9_HUMAN, PSB10_HUMAN, PSA2_HUMAN, PRS6B_HUMAN, PSMD8_HUMAN, PRS8_HUMAN, PSA1_HUMAN, PSA3_HUMAN, PSMD6_HUMAN, PSMF1_HUMAN, PSD13_HUMAN, PSA4_HUMAN, PSD7_HUMAN, PSMD4_HUMAN, PSA7_HUMAN, PSA6_HUMAN	1896	65	13528	2.96378	0.000883321	8.41627e-06	0.000397035	T-cell
																														GO_BP	anaphase-promoting complex-dependent proteasomal ubiquitin-dependent protein catabolic process	27	1.16429	2.12789e-07	PSMD2_HUMAN, PSB1_HUMAN, PSB7_HUMAN, PSD11_HUMAN, CDC16_HUMAN, CDC27_HUMAN, PSMD5_HUMAN, PSB2_HUMAN, PSB4_HUMAN, PSME1_HUMAN, PSMD1_HUMAN, PSB9_HUMAN, PSB10_HUMAN, PSA2_HUMAN, PRS6B_HUMAN, PSMD8_HUMAN, PRS8_HUMAN, PSA1_HUMAN, PSA3_HUMAN, PSMD6_HUMAN, PSMF1_HUMAN, PSD13_HUMAN, PSA4_HUMAN, PSD7_HUMAN, PSMD4_HUMAN, PSA7_HUMAN, PSA6_HUMAN	1896	65	13528	2.96378	0.000883321	8.41627e-06	0.000397035	GO:0019318~hexose metabolic process
																														KEGG	Pituitary	42	1.81113	2.17402e-07	NUDC_HUMAN, CSN4_HUMAN, VATD_HUMAN, CAP1_HUMAN, RLA0_HUMAN, RS3_HUMAN, GABT_HUMAN, SCFD1_HUMAN, F10A1_HUMAN, TERA_HUMAN, KCY_HUMAN, COPG_HUMAN, ATP5E_HUMAN, RLA1_HUMAN, RAB10_HUMAN, EF1A1_HUMAN, TPIS_HUMAN, SEPT2_HUMAN, GRHPR_HUMAN, KAP2_HUMAN, DNJC5_HUMAN, EIF3H_HUMAN, SSRG_HUMAN, FBP1L_HUMAN, CSN2_HUMAN, HDGF_HUMAN, VDAC1_HUMAN, CRYL1_HUMAN, SURF4_HUMAN, DC1L1_HUMAN, RTN4_HUMAN, HS90A_HUMAN, PS…	2291	143	18201	2.33337	8.2392e-05	3.43314e-06	0.000300853	hsa04722:Neurotrophin signaling pathway
																														KEGG	regulation of protein modification process	75	3.23415	2.35032e-07	RICTR_HUMAN, PSB1_HUMAN, VPS28_HUMAN, PSB7_HUMAN, PSD11_HUMAN, FGD4_HUMAN, CDC16_HUMAN, SMAD4_HUMAN, CUL1_HUMAN, CDC27_HUMAN, BAX_HUMAN, PTPA_HUMAN, PP2AA_HUMAN, PSB2_HUMAN, SKP1_HUMAN, TNR14_HUMAN, STOM_HUMAN, PSB4_HUMAN, KPCA_HUMAN, PSB10_HUMAN, PRS6B_HUMAN, JAK2_HUMAN, 1433E_HUMAN, KAP3_HUMAN, M4K5_HUMAN, PRS8_HUMAN, PSD13_HUMAN, G6PD_HUMAN, DBNL_HUMAN, PIN1_HUMAN, NDUS4_HUMAN, PDGFB_HUMAN, PS…	1896	295	13528	1.81399	0.000975613	9.20835e-06	0.000438538	hsa04660:T cell receptor signaling pathway
																														GO_BP	vesicle docking	16	0.689953	2.49551e-07	EXOC5_HUMAN, EXOC4_HUMAN, SCFD2_HUMAN, RAB8A_HUMAN, VAMP3_HUMAN, SCFD1_HUMAN, STX4_HUMAN, VTI1B_HUMAN, EXOC6_HUMAN, YKT6_HUMAN, EXC6B_HUMAN, STXB3_HUMAN, PLEK_HUMAN, STXB2_HUMAN, VPS45_HUMAN, PLDN_HUMAN	1896	26	13528	4.39078	0.00103585	9.68578e-06	0.000465627	GO:0033365~protein localization in organelle
																														TISSUE	negative regulation of protein ubiquitination	29	1.25054	2.91813e-07	PSMD2_HUMAN, PSB1_HUMAN, VPS28_HUMAN, PSB7_HUMAN, PSD11_HUMAN, CDC16_HUMAN, CDC27_HUMAN, PSMD5_HUMAN, PSB2_HUMAN, PSB4_HUMAN, PSME1_HUMAN, PSMD1_HUMAN, PSB9_HUMAN, PSB10_HUMAN, PSA2_HUMAN, PRS6B_HUMAN, PSMD8_HUMAN, ATG5_HUMAN, PRS8_HUMAN, PSA1_HUMAN, PSA3_HUMAN, PSMD6_HUMAN, PSMF1_HUMAN, PSD13_HUMAN, PSA4_HUMAN, PSD7_HUMAN, PSMD4_HUMAN, PSA7_HUMAN, PSA6_HUMAN	1896	74	13528	2.79616	0.00121116	1.12212e-05	0.000544483	Keratinocyte
																														KEGG	glucose catabolic process	25	1.07805	2.93049e-07	ALDOA_HUMAN, ODPB_HUMAN, TALDO_HUMAN, 6PGD_HUMAN, KPYM_HUMAN, G3P_HUMAN, TPIS_HUMAN, PGAM1_HUMAN, K6PL_HUMAN, RO60_HUMAN, PMGE_HUMAN, ENOA_HUMAN, G6PI_HUMAN, PGK1_HUMAN, PGM1_HUMAN, MDHM_HUMAN, G6PD_HUMAN, HXK1_HUMAN, ENOG_HUMAN, K6PF_HUMAN, ODO1_HUMAN, LDHB_HUMAN, LDHA_HUMAN, RPIA_HUMAN, K6PP_HUMAN	1896	58	13528	3.07544	0.00121629	1.11654e-05	0.000546789	hsa05212:Pancreatic cancer
																														KEGG	hsa05130:Pathogenic Escherichia coli infection	29	1.25054	3.20739e-07	ARPC4_HUMAN, 1433Z_HUMAN, NCK1_HUMAN, ARPC5_HUMAN, ARPC2_HUMAN, TBB1_HUMAN, KPCA_HUMAN, SRC8_HUMAN, TBB5_HUMAN, ACTB_HUMAN, HCLS1_HUMAN, TBB6_HUMAN, TBA1C_HUMAN, ROCK2_HUMAN, TBA8_HUMAN, TBA4A_HUMAN, FYN_HUMAN, ARC1B_HUMAN, ROCK1_HUMAN, ARC1A_HUMAN, TBB2C_HUMAN, RHOA_HUMAN, WASP_HUMAN, 1433T_HUMAN, NCK2_HUMAN, ARPC3_HUMAN, CDC42_HUMAN, ACTG_HUMAN, ITB1_HUMAN	982	57	5085	2.63453	5.77313e-05	3.6083e-06	0.000395069	hsa05010:Alzheimer's disease
																														GO_BP	establishment of vesicle localization	18	0.776197	3.581e-07	SNP23_HUMAN, COPB2_HUMAN, MP2K1_HUMAN, GBF1_HUMAN, COPA_HUMAN, COPD_HUMAN, COPE_HUMAN, COPG_HUMAN, LRMP_HUMAN, SEPT5_HUMAN, M4K2_HUMAN, ARF1_HUMAN, WIPI1_HUMAN, YKT6_HUMAN, COPZ1_HUMAN, TMEDA_HUMAN, SNP29_HUMAN, COPB_HUMAN	1896	33	13528	3.89183	0.00148608	1.35198e-05	0.000668165	GO:0006164~purine nucleotide biosynthetic process
																														GO_BP	regulation of GTPase activity	40	1.72488	3.73882e-07	RICTR_HUMAN, ASAP2_HUMAN, TBC20_HUMAN, TB10B_HUMAN, LIS1_HUMAN, ARAP1_HUMAN, RBG1L_HUMAN, NF1_HUMAN, RPGF6_HUMAN, FGD4_HUMAN, ASAP1_HUMAN, AGFG1_HUMAN, TBCD5_HUMAN, SMAP2_HUMAN, GDIA_HUMAN, ARFG2_HUMAN, TB22A_HUMAN, GIT2_HUMAN, GIT1_HUMAN, EVI5L_HUMAN, RBGP1_HUMAN, FAK2_HUMAN, MP2K1_HUMAN, VAV3_HUMAN, FGD3_HUMAN, RBGPR_HUMAN, RHG01_HUMAN, NDEL1_HUMAN, ACAP2_HUMAN, TBC13_HUMAN, RBP1_HUMAN, GDIB_HU…	1896	123	13528	2.32033	0.00155153	1.38636e-05	0.000697613	GO:0009165~nucleotide biosynthetic process
																														GO_BP	negative regulation of cytoskeleton organization	24	1.03493	4.11485e-07	HDAC6_HUMAN, CAZA2_HUMAN, COR1A_HUMAN, ARAP1_HUMAN, GELS_HUMAN, SPTA2_HUMAN, MAP4_HUMAN, KTNB1_HUMAN, CLAP1_HUMAN, SPTB2_HUMAN, ADDA_HUMAN, SPTB1_HUMAN, MAP1A_HUMAN, MARE1_HUMAN, CAZA1_HUMAN, TYB10_HUMAN, RADI_HUMAN, DEMA_HUMAN, TARA_HUMAN, CLAP2_HUMAN, CAPZB_HUMAN, RHG06_HUMAN, VILI_HUMAN, SBDS_HUMAN	1896	55	13528	3.11346	0.00170744	1.51229e-05	0.000767774	GO:0006163~purine nucleotide metabolic process
																														GO_BP	negative regulation of ubiquitin-protein ligase activity	27	1.16429	4.31994e-07	PSMD2_HUMAN, PSB1_HUMAN, PSB7_HUMAN, PSD11_HUMAN, CDC16_HUMAN, CDC27_HUMAN, PSMD5_HUMAN, PSB2_HUMAN, PSB4_HUMAN, PSME1_HUMAN, PSMD1_HUMAN, PSB9_HUMAN, PSB10_HUMAN, PSA2_HUMAN, PRS6B_HUMAN, PSMD8_HUMAN, PRS8_HUMAN, PSA1_HUMAN, PSA3_HUMAN, PSMD6_HUMAN, PSMF1_HUMAN, PSD13_HUMAN, PSA4_HUMAN, PSD7_HUMAN, PSMD4_HUMAN, PSA7_HUMAN, PSA6_HUMAN	1896	67	13528	2.87531	0.00179246	1.57373e-05	0.00080604	GO:0044087~regulation of cellular component biogenesis
																														GO_BP	negative regulation of ligase activity	27	1.16429	4.31994e-07	PSMD2_HUMAN, PSB1_HUMAN, PSB7_HUMAN, PSD11_HUMAN, CDC16_HUMAN, CDC27_HUMAN, PSMD5_HUMAN, PSB2_HUMAN, PSB4_HUMAN, PSME1_HUMAN, PSMD1_HUMAN, PSB9_HUMAN, PSB10_HUMAN, PSA2_HUMAN, PRS6B_HUMAN, PSMD8_HUMAN, PRS8_HUMAN, PSA1_HUMAN, PSA3_HUMAN, PSMD6_HUMAN, PSMF1_HUMAN, PSD13_HUMAN, PSA4_HUMAN, PSD7_HUMAN, PSMD4_HUMAN, PSA7_HUMAN, PSA6_HUMAN	1896	67	13528	2.87531	0.00179246	1.57373e-05	0.00080604	GO:0034404~nucleobase, nucleoside and nucleotide biosynthetic process
																														GO_BP	positive regulation of cellular component organization	52	2.24235	4.34343e-07	MIB1_HUMAN, RICTR_HUMAN, ARAP1_HUMAN, ARHG1_HUMAN, SMAD4_HUMAN, TGFI1_HUMAN, CALR_HUMAN, IF5A1_HUMAN, SEM4D_HUMAN, STOM_HUMAN, DEST_HUMAN, GSK3B_HUMAN, KPCA_HUMAN, AKT1_HUMAN, SMAD2_HUMAN, SMAD1_HUMAN, PA24A_HUMAN, HDAC6_HUMAN, KPCT_HUMAN, COF1_HUMAN, FAF1_HUMAN, ADAM9_HUMAN, KTNB1_HUMAN, P85A_HUMAN, NDEL1_HUMAN, RHOA_HUMAN, CD63_HUMAN, GDIR1_HUMAN, TPM1_HUMAN, CAND1_HUMAN, ITA2_HUMAN, VAS1_HUMAN…	1896	181	13528	2.04984	0.0018022	1.56853e-05	0.000810423	GO:0034654~nucleobase, nucleoside, nucleotide and nucleic acid biosynthetic process
																														GO_BP	cell redox homeostasis	26	1.12117	4.35154e-07	QSOX1_HUMAN, PRDX6_HUMAN, THIO_HUMAN, PRDX5_HUMAN, ERP44_HUMAN, TMX4_HUMAN, SELT_HUMAN, TXD12_HUMAN, PDIA3_HUMAN, PDIA6_HUMAN, TXNL1_HUMAN, PDIA1_HUMAN, TXND5_HUMAN, GSHR_HUMAN, TMX1_HUMAN, TRXR1_HUMAN, PDIA4_HUMAN, PDIA5_HUMAN, NHLC2_HUMAN, DJC16_HUMAN, GLRX3_HUMAN, GLRX5_HUMAN, THIOM_HUMAN, SH3L3_HUMAN, DLDH_HUMAN	1896	63	13528	2.94461	0.00180556	1.55791e-05	0.000811936	GO:0010608~posttranscriptional regulation of gene expression
																														GO_BP	positive regulation of protein ubiquitination	31	1.33678	4.82812e-07	PSMD2_HUMAN, PSB1_HUMAN, PSB7_HUMAN, PSD11_HUMAN, CDC16_HUMAN, CUL1_HUMAN, CDC27_HUMAN, PSMD5_HUMAN, PSB2_HUMAN, SKP1_HUMAN, PSB4_HUMAN, PSME1_HUMAN, PSMD1_HUMAN, PSB10_HUMAN, PSB9_HUMAN, PSA2_HUMAN, PRS6B_HUMAN, FKB1A_HUMAN, PSMD8_HUMAN, PRS8_HUMAN, PSA1_HUMAN, PSA3_HUMAN, PSD13_HUMAN, PSMD6_HUMAN, PSMF1_HUMAN, PSA4_HUMAN, PIN1_HUMAN, PSD7_HUMAN, PSMD4_HUMAN, PSA7_HUMAN, PSA6_HUMAN	1896	84	13528	2.63316	0.00200311	1.69924e-05	0.00090086	GO:0050878~regulation of body fluid levels
																														GO_BP	retrograde vesicle-mediated transport, Golgi to ER	14	0.603708	5.20284e-07	COPB2_HUMAN, COG3_HUMAN, RAB6B_HUMAN, GBF1_HUMAN, COPA_HUMAN, SCFD1_HUMAN, COPD_HUMAN, COPE_HUMAN, COPG_HUMAN, NTKL_HUMAN, ARF1_HUMAN, COPZ1_HUMAN, RER1_HUMAN, COPB_HUMAN	1896	21	13528	4.75668	0.00215841	1.81573e-05	0.000970777	GO:0017038~protein import
																														GO_BP	vesicle docking during exocytosis	15	0.646831	5.26364e-07	EXOC4_HUMAN, SCFD2_HUMAN, RAB8A_HUMAN, VAMP3_HUMAN, SCFD1_HUMAN, STX4_HUMAN, VTI1B_HUMAN, EXOC6_HUMAN, YKT6_HUMAN, EXC6B_HUMAN, STXB3_HUMAN, PLEK_HUMAN, STXB2_HUMAN, VPS45_HUMAN, PLDN_HUMAN	1896	24	13528	4.45939	0.0021836	1.82164e-05	0.000982122	GO:0005996~monosaccharide metabolic process
																														GO_BP	regulation of protein polymerization	27	1.16429	6.06932e-07	RICTR_HUMAN, COR1A_HUMAN, ARP3_HUMAN, GELS_HUMAN, SPTA2_HUMAN, SPTB2_HUMAN, SPTB1_HUMAN, CAZA1_HUMAN, NCK1_HUMAN, ARPC5_HUMAN, ARPC2_HUMAN, TARA_HUMAN, CAPZB_HUMAN, VILI_HUMAN, RASA1_HUMAN, RAC1_HUMAN, CAZA2_HUMAN, ARF6_HUMAN, ARC1B_HUMAN, ADDA_HUMAN, MARE1_HUMAN, ARC1A_HUMAN, TYB10_HUMAN, RADI_HUMAN, DEMA_HUMAN, NCK2_HUMAN, ARPC3_HUMAN	1896	68	13528	2.83302	0.00251742	2.08311e-05	0.00113245	GO:0033043~regulation of organelle organization
																														KEGG	negative regulation of protein complex disassembly	20	0.862441	6.15775e-07	HDAC6_HUMAN, CAZA2_HUMAN, GELS_HUMAN, SPTA2_HUMAN, MAP4_HUMAN, KTNB1_HUMAN, CLAP1_HUMAN, SPTB2_HUMAN, ADDA_HUMAN, SPTB1_HUMAN, MAP1A_HUMAN, IRAK3_HUMAN, CAZA1_HUMAN, RADI_HUMAN, DEMA_HUMAN, TARA_HUMAN, CLAP2_HUMAN, CAPZB_HUMAN, VILI_HUMAN, SBDS_HUMAN	1896	41	13528	3.4805	0.00255405	2.09614e-05	0.00114895	hsa04540:Gap junction
																														GO_BP	hsa04664:Fc epsilon RI signaling pathway	35	1.50927	6.60176e-07	GRB2_HUMAN, PLCG2_HUMAN, RASK_HUMAN, MP2K3_HUMAN, LCP2_HUMAN, MK09_HUMAN, KPCA_HUMAN, AKT1_HUMAN, MP2K2_HUMAN, MK14_HUMAN, LYN_HUMAN, AKT3_HUMAN, PA24A_HUMAN, PK3CB_HUMAN, RAC1_HUMAN, KPCD_HUMAN, SOS1_HUMAN, FYN_HUMAN, MP2K1_HUMAN, VAV3_HUMAN, MP2K4_HUMAN, PK3CG_HUMAN, P85A_HUMAN, RASN_HUMAN, MK01_HUMAN, BTK_HUMAN, FCERG_HUMAN, PDK1_HUMAN, MK03_HUMAN, RAC2_HUMAN, KPCB_HUMAN, LAT_HUMAN, AKT2_HUMAN…	982	78	5085	2.32355	0.000118825	6.99008e-06	0.000813168	GO:0007010~cytoskeleton organization
																														KEGG	hsa04370:VEGF signaling pathway	34	1.46615	7.42606e-07	CANB1_HUMAN, CASP9_HUMAN, CHP1_HUMAN, FAK1_HUMAN, HSPB1_HUMAN, PLCG2_HUMAN, RASK_HUMAN, KPCA_HUMAN, SRC_HUMAN, MAPK3_HUMAN, AKT1_HUMAN, MP2K2_HUMAN, NFAC2_HUMAN, SPHK1_HUMAN, MK14_HUMAN, AKT3_HUMAN, PA24A_HUMAN, PK3CB_HUMAN, RAC1_HUMAN, MP2K1_HUMAN, P85A_HUMAN, PK3CG_HUMAN, PP2BA_HUMAN, RASN_HUMAN, MK01_HUMAN, PP2BC_HUMAN, MK03_HUMAN, NFAC1_HUMAN, RAC2_HUMAN, KPCB_HUMAN, AKT2_HUMAN, MAPK2_HUMAN, …	982	75	5085	2.34745	0.00013366	7.42603e-06	0.0009147	hsa04910:Insulin signaling pathway
																														GO_BP	establishment of organelle localization	27	1.16429	8.45164e-07	NUDC_HUMAN, LIS1_HUMAN, COPA_HUMAN, FAK1_HUMAN, COPD_HUMAN, COPE_HUMAN, COPG_HUMAN, SEPT5_HUMAN, M4K2_HUMAN, ARF1_HUMAN, YKT6_HUMAN, COPZ1_HUMAN, SNP29_HUMAN, MAP1S_HUMAN, COPB_HUMAN, SNP23_HUMAN, COPB2_HUMAN, MP2K1_HUMAN, GBF1_HUMAN, MIRO1_HUMAN, LRMP_HUMAN, MYH9_HUMAN, WIPI1_HUMAN, TMEDA_HUMAN, MIRO2_HUMAN, CDC42_HUMAN, NDE1_HUMAN	1896	69	13528	2.79196	0.00350382	2.85359e-05	0.00157695	GO:0043623~cellular protein complex assembly
																														GO_BP	regulation of Ras protein signal transduction	57	2.45796	8.64958e-07	RICTR_HUMAN, AKP13_HUMAN, ASAP2_HUMAN, TB10B_HUMAN, ARAP1_HUMAN, NF1_HUMAN, FGD4_HUMAN, PP2AB_HUMAN, ARHG1_HUMAN, TBCD5_HUMAN, MFN2_HUMAN, PSD3_HUMAN, RASK_HUMAN, IP3KB_HUMAN, ARFG2_HUMAN, GIT2_HUMAN, EVI5L_HUMAN, RBGP1_HUMAN, SOS1_HUMAN, MP2K1_HUMAN, VAV3_HUMAN, NDEL1_HUMAN, GBF1_HUMAN, RBP1_HUMAN, SMAP1_HUMAN, TBC9B_HUMAN, ARHG7_HUMAN, ARHG6_HUMAN, GMIP_HUMAN, VAV_HUMAN, ITSN2_HUMAN, MCF2L_HUMA…	1896	210	13528	1.93665	0.00358573	2.89687e-05	0.00161389	GO:0051129~negative regulation of cellular component organization
																														GO_BP	hsa03050:Proteasome	25	1.07805	9.14643e-07	PSMD2_HUMAN, PSB1_HUMAN, PSB7_HUMAN, PSD11_HUMAN, PSB2_HUMAN, PSB4_HUMAN, PSME1_HUMAN, PSMD1_HUMAN, PSB9_HUMAN, PSB10_HUMAN, PSA2_HUMAN, PRS6B_HUMAN, PSMD8_HUMAN, PRS8_HUMAN, PSA1_HUMAN, PSA3_HUMAN, PSME4_HUMAN, PSMD6_HUMAN, PSMF1_HUMAN, PSD13_HUMAN, PSA4_HUMAN, PSD7_HUMAN, PSMD4_HUMAN, PSA7_HUMAN, PSA6_HUMAN	982	47	5085	2.75437	0.000164622	8.66501e-06	0.0011266	GO:0051130~positive regulation of cellular component organization
																														KEGG	regulation of protein ubiquitination	34	1.46615	1.05998e-06	PSMD2_HUMAN, VPS28_HUMAN, PSB1_HUMAN, PSB7_HUMAN, PSD11_HUMAN, CDC16_HUMAN, CUL1_HUMAN, CDC27_HUMAN, PSMD5_HUMAN, SKP1_HUMAN, PSB2_HUMAN, PSB4_HUMAN, PSME1_HUMAN, PSMD1_HUMAN, PSB10_HUMAN, PSB9_HUMAN, PSA2_HUMAN, PRS6B_HUMAN, FKB1A_HUMAN, ZER1_HUMAN, PSMD8_HUMAN, ATG5_HUMAN, PRS8_HUMAN, PSA1_HUMAN, PSA3_HUMAN, PSD13_HUMAN, PSMF1_HUMAN, PSMD6_HUMAN, PSA4_HUMAN, PIN1_HUMAN, PSD7_HUMAN, PSMD4_HUMAN,…	1896	100	13528	2.42591	0.00439241	3.49366e-05	0.00197776	hsa04810:Regulation of actin cytoskeleton
																														KEGG	regulation of cellular component biogenesis	43	1.85425	1.10508e-06	RICTR_HUMAN, COR1A_HUMAN, ARAP1_HUMAN, ARP3_HUMAN, GELS_HUMAN, SPTA2_HUMAN, SPTB2_HUMAN, SPTB1_HUMAN, FAK1_HUMAN, AAPK1_HUMAN, CAZA1_HUMAN, NCK1_HUMAN, ARPC2_HUMAN, ARPC5_HUMAN, GSK3B_HUMAN, TARA_HUMAN, KPCA_HUMAN, CAPZB_HUMAN, PLEK_HUMAN, VILI_HUMAN, RASA1_HUMAN, HDAC6_HUMAN, KPCT_HUMAN, RAC1_HUMAN, ARF6_HUMAN, TSP1_HUMAN, CAZA2_HUMAN, FAF1_HUMAN, ARC1B_HUMAN, CLUS_HUMAN, ADDA_HUMAN, MARE1_HUMAN…	1896	142	13528	2.1606	0.00457888	3.61363e-05	0.00206191	hsa04062:Chemokine signaling pathway
																														GO_BP	regulation of vesicle-mediated transport	33	1.42303	1.19676e-06	MIB1_HUMAN, RUFY1_HUMAN, SCFD1_HUMAN, CALR_HUMAN, SEPT5_HUMAN, TRAF7_HUMAN, KPCA_HUMAN, STON1_HUMAN, STXB3_HUMAN, RAB5C_HUMAN, SNX17_HUMAN, PA24A_HUMAN, ACTN4_HUMAN, RAC1_HUMAN, ARF6_HUMAN, AP2S1_HUMAN, RAB4A_HUMAN, RAB5B_HUMAN, CD2AP_HUMAN, RAB3C_HUMAN, CD63_HUMAN, CBL_HUMAN, SYUA_HUMAN, STON2_HUMAN, UN13D_HUMAN, PACN2_HUMAN, ARH_HUMAN, ITA2_HUMAN, RB27B_HUMAN, VAS1_HUMAN, TGFB1_HUMAN, STXB2_HUM…	1896	96	13528	2.45266	0.00495783	3.88286e-05	0.00223298	GO:0032268~regulation of cellular protein metabolic process
																														TISSUE	cellular protein complex assembly	47	2.02674	1.24284e-06	ARPC4_HUMAN, NDUS5_HUMAN, GELS_HUMAN, IMB1_HUMAN, TCPA_HUMAN, TNPO1_HUMAN, SMAD4_HUMAN, FAK1_HUMAN, WASF1_HUMAN, NCK1_HUMAN, XPO7_HUMAN, CALR_HUMAN, NDUS7_HUMAN, TBB1_HUMAN, PICAL_HUMAN, PDGFC_HUMAN, SRC_HUMAN, TBB5_HUMAN, ADRM1_HUMAN, TNPO2_HUMAN, FKB1A_HUMAN, TBB6_HUMAN, XPO1_HUMAN, SMAD2_HUMAN, TBA1C_HUMAN, HSP74_HUMAN, IPO11_HUMAN, FLNA_HUMAN, SMAD1_HUMAN, FAK2_HUMAN, TBA8_HUMAN, ARL2_HUMAN, …	1896	162	13528	2.07004	0.00514823	4.0011e-05	0.00231895	Umbilical cord blood
																														GO_BP	Mammary carcinoma	31	1.33678	1.2472e-06	IMMT_HUMAN, HNRH1_HUMAN, VIME_HUMAN, HSPB1_HUMAN, CLH1_HUMAN, LASP1_HUMAN, RHEB_HUMAN, PTBP1_HUMAN, TPIS_HUMAN, PGAM1_HUMAN, PDIA3_HUMAN, RS12_HUMAN, STK3_HUMAN, SMAD1_HUMAN, CAZA2_HUMAN, SODM_HUMAN, ADAM9_HUMAN, UBP15_HUMAN, EIF3A_HUMAN, WNK1_HUMAN, TP4A2_HUMAN, TRXR1_HUMAN, PRPS2_HUMAN, TCTP_HUMAN, EIF3E_HUMAN, TAOK2_HUMAN, TP4A1_HUMAN, RLA2_HUMAN, STK4_HUMAN, NDUAD_HUMAN, VIGLN_HUMAN	2291	96	18201	2.56543	0.000472578	1.89074e-05	0.00172593	GO:0046578~regulation of Ras protein signal transduction
																														TISSUE	organelle localization	32	1.37991	1.34444e-06	NUDC_HUMAN, LIS1_HUMAN, COPA_HUMAN, FAK1_HUMAN, MFN2_HUMAN, COPD_HUMAN, COPE_HUMAN, COPG_HUMAN, M4K2_HUMAN, SEPT5_HUMAN, ARF1_HUMAN, YKT6_HUMAN, COPZ1_HUMAN, SNP29_HUMAN, MAP1S_HUMAN, COPB_HUMAN, SNP23_HUMAN, HDAC6_HUMAN, COPB2_HUMAN, MP2K1_HUMAN, NDEL1_HUMAN, GBF1_HUMAN, MIRO1_HUMAN, HOOK3_HUMAN, TACC3_HUMAN, LRMP_HUMAN, MYH9_HUMAN, WIPI1_HUMAN, TMEDA_HUMAN, MIRO2_HUMAN, CDC42_HUMAN, NDE1_HUMAN	1896	92	13528	2.48175	0.00556789	4.29487e-05	0.00250851	Urinary bladder
																														KEGG	exocytosis	37	1.59552	1.4609e-06	EXOC5_HUMAN, SCFD2_HUMAN, LIN7C_HUMAN, RAB8A_HUMAN, 1433Z_HUMAN, CHP1_HUMAN, VAMP3_HUMAN, SCFD1_HUMAN, VAMP7_HUMAN, BIG2_HUMAN, EXOC3_HUMAN, VTI1B_HUMAN, SEPT5_HUMAN, EXOC6_HUMAN, YKT6_HUMAN, EXC6B_HUMAN, SNP29_HUMAN, CCL5_HUMAN, PLEK_HUMAN, STXB3_HUMAN, VPS45_HUMAN, LYN_HUMAN, PLDN_HUMAN, SNAPN_HUMAN, EXOC4_HUMAN, ANK1_HUMAN, BIG1_HUMAN, P2RX1_HUMAN, STXB5_HUMAN, MYO1F_HUMAN, STX4_HUMAN, UN13D_H…	1896	115	13528	2.29562	0.00604876	4.63129e-05	0.00272581	hsa05016:Huntington's disease
																														GO_BP	glycolysis	21	0.905563	1.6758e-06	ALDOA_HUMAN, PGM1_HUMAN, MDHM_HUMAN, ODPB_HUMAN, HXK1_HUMAN, ENOG_HUMAN, KPYM_HUMAN, K6PF_HUMAN, G3P_HUMAN, ODO1_HUMAN, TPIS_HUMAN, LDHB_HUMAN, PGAM1_HUMAN, LDHA_HUMAN, K6PL_HUMAN, PMGE_HUMAN, RO60_HUMAN, PGK1_HUMAN, G6PI_HUMAN, ENOA_HUMAN, K6PP_HUMAN	1896	47	13528	3.18799	0.00693546	5.2723e-05	0.00312678	GO:0016310~phosphorylation
																														TISSUE	B-cell	62	2.67357	1.86607e-06	PKHF2_HUMAN, VATH_HUMAN, PKN2_HUMAN, IGBP1_HUMAN, PXK_HUMAN, ARHG1_HUMAN, BAX_HUMAN, PRAF2_HUMAN, DOK3_HUMAN, SC23A_HUMAN, GIT2_HUMAN, PSB10_HUMAN, 1B07_HUMAN, RAB30_HUMAN, PHTNS_HUMAN, SSRA_HUMAN, MK14_HUMAN, COX41_HUMAN, ADHX_HUMAN, STAT1_HUMAN, ENSA_HUMAN, UBA7_HUMAN, UBQL2_HUMAN, HYES_HUMAN, TTC9C_HUMAN, ITCH_HUMAN, SC24A_HUMAN, SQSTM_HUMAN, BANK1_HUMAN, LAP2_HUMAN, ECM29_HUMAN, BAP31_HUMAN, …	2291	266	18201	1.85174	0.000706991	2.72012e-05	0.00258234	Cervix
																														GO_BP	cellular carbohydrate catabolic process	30	1.29366	2.19487e-06	ALDOA_HUMAN, ODPB_HUMAN, TALDO_HUMAN, KPYM_HUMAN, 6PGD_HUMAN, PYGB_HUMAN, G3P_HUMAN, PYGL_HUMAN, TPIS_HUMAN, PGAM1_HUMAN, K6PL_HUMAN, RO60_HUMAN, PMGE_HUMAN, PGK1_HUMAN, ENOA_HUMAN, G6PI_HUMAN, PGM1_HUMAN, MDHM_HUMAN, G6PD_HUMAN, HXK1_HUMAN, ENOG_HUMAN, FUT8_HUMAN, K6PF_HUMAN, GBA2_HUMAN, ODO1_HUMAN, LDHB_HUMAN, LDHA_HUMAN, GPD1L_HUMAN, RPIA_HUMAN, K6PP_HUMAN	1896	85	13528	2.51824	0.00907387	6.85336e-05	0.00409525	GO:0051056~regulation of small GTPase mediated signal transduction
																														GO_BP	hsa04720:Long-term potentiation	31	1.33678	2.21645e-06	PP1A_HUMAN, CANB1_HUMAN, CHP1_HUMAN, ITPR2_HUMAN, ARAF_HUMAN, PLCB4_HUMAN, RASK_HUMAN, KPCA_HUMAN, GNAQ_HUMAN, KS6A3_HUMAN, CALM_HUMAN, ITPR1_HUMAN, MP2K2_HUMAN, PP1G_HUMAN, RAP1B_HUMAN, KAPCA_HUMAN, MP2K1_HUMAN, MYPT1_HUMAN, RASN_HUMAN, PP2BA_HUMAN, MK01_HUMAN, KCC2G_HUMAN, KAPCB_HUMAN, KCC2D_HUMAN, PP2BC_HUMAN, PP1B_HUMAN, MK03_HUMAN, KPCB_HUMAN, RAP1A_HUMAN, PLCB3_HUMAN, PP2BB_HUMAN	982	68	5085	2.36065	0.000398883	1.99479e-05	0.00273008	GO:0006796~phosphate metabolic process
																														GO_BP	Erythrocyte	14	0.603708	2.28104e-06	LFA3_HUMAN, PRDX6_HUMAN, GSHR_HUMAN, BLVRB_HUMAN, SKP1_HUMAN, STOM_HUMAN, NB5R3_HUMAN, CD47_HUMAN, FCL_HUMAN, PIMT_HUMAN, PLS1_HUMAN, CATA_HUMAN, PGK1_HUMAN	2291	25	18201	4.44896	0.000864141	3.20185e-05	0.00315658	GO:0006793~phosphorus metabolic process
																														TISSUE	regulation of body fluid levels	42	1.81113	2.39251e-06	LNP_HUMAN, MMRN1_HUMAN, GPVI_HUMAN, TFPI1_HUMAN, CD40L_HUMAN, LMAN1_HUMAN, COPA_HUMAN, PLF4_HUMAN, CD9_HUMAN, AP3B1_HUMAN, F13A_HUMAN, PAPS2_HUMAN, GNAQ_HUMAN, TRML1_HUMAN, PLEK_HUMAN, STXB3_HUMAN, ANXA7_HUMAN, PLDN_HUMAN, G6PI_HUMAN, PK3CB_HUMAN, IC1_HUMAN, RAB14_HUMAN, P2RX1_HUMAN, CD59_HUMAN, PLS4_HUMAN, HPS4_HUMAN, TNR5_HUMAN, GPIX_HUMAN, GNA13_HUMAN, ITB3_HUMAN, PAR4_HUMAN, GPV_HUMAN, WASP_H…	1896	141	13528	2.12533	0.00988691	7.35981e-05	0.00446402	B-cell
																														KEGG	vesicle localization	18	0.776197	2.79378e-06	SNP23_HUMAN, COPB2_HUMAN, MP2K1_HUMAN, GBF1_HUMAN, COPA_HUMAN, COPD_HUMAN, COPE_HUMAN, COPG_HUMAN, LRMP_HUMAN, SEPT5_HUMAN, M4K2_HUMAN, ARF1_HUMAN, WIPI1_HUMAN, YKT6_HUMAN, COPZ1_HUMAN, TMEDA_HUMAN, SNP29_HUMAN, COPB_HUMAN	1896	37	13528	3.47109	0.0115355	8.53095e-05	0.00521269	hsa04510:Focal adhesion
																														GO_BP	hexose catabolic process	26	1.12117	3.16063e-06	ALDOA_HUMAN, ODPB_HUMAN, TALDO_HUMAN, KPYM_HUMAN, 6PGD_HUMAN, G3P_HUMAN, TPIS_HUMAN, PGAM1_HUMAN, K6PL_HUMAN, RO60_HUMAN, PMGE_HUMAN, ENOA_HUMAN, G6PI_HUMAN, PGK1_HUMAN, PGM1_HUMAN, MDHM_HUMAN, G6PD_HUMAN, HXK1_HUMAN, ENOG_HUMAN, FUT8_HUMAN, K6PF_HUMAN, ODO1_HUMAN, LDHB_HUMAN, LDHA_HUMAN, RPIA_HUMAN, K6PP_HUMAN	1896	69	13528	2.68856	0.0130404	9.58066e-05	0.00589716	GO:0031399~regulation of protein modification process
																														TISSUE	regulation of hydrolase activity	79	3.40664	3.38195e-06	RICTR_HUMAN, HBXIP_HUMAN, ASAP2_HUMAN, ERF3A_HUMAN, TB10B_HUMAN, CASP9_HUMAN, ARAP1_HUMAN, NF1_HUMAN, PXK_HUMAN, FGD4_HUMAN, TBCD5_HUMAN, MTCH1_HUMAN, BAX_HUMAN, GDIA_HUMAN, PTPA_HUMAN, GBB1_HUMAN, ARFG2_HUMAN, IPP2_HUMAN, GIT2_HUMAN, GNAQ_HUMAN, EVI5L_HUMAN, JAK2_HUMAN, RBGP1_HUMAN, DNJB6_HUMAN, STAT1_HUMAN, MP2K1_HUMAN, VAV3_HUMAN, CH10_HUMAN, RHG01_HUMAN, NDEL1_HUMAN, ATIF1_HUMAN, B2L13_HUMAN,…	1896	337	13528	1.6726	0.0139471	0.000101772	0.00631008	Lymph
																														TISSUE	Hepatocyte	18	0.776197	3.55402e-06	ALDOA_HUMAN, GOGA2_HUMAN, PSMD2_HUMAN, PPIA_HUMAN, THIO_HUMAN, HSPB1_HUMAN, MACF4_HUMAN, RLA1_HUMAN, EF2_HUMAN, COTL1_HUMAN, PSMD1_HUMAN, TOM6_HUMAN, 1B07_HUMAN, DDX3X_HUMAN, MACF1_HUMAN, MYO5A_HUMAN, EF1D_HUMAN, VINC_HUMAN, ACTN1_HUMAN	2291	41	18201	3.48786	0.00134607	4.81051e-05	0.00491814	Cervix carcinoma
																														GO_BP	regulation of actin filament depolymerization	15	0.646831	3.55749e-06	CAZA2_HUMAN, COF1_HUMAN, GELS_HUMAN, SPTA2_HUMAN, SPTB2_HUMAN, ADDA_HUMAN, SPTB1_HUMAN, CAZA1_HUMAN, RADI_HUMAN, DEMA_HUMAN, DEST_HUMAN, TARA_HUMAN, CAPZB_HUMAN, PLEK_HUMAN, VILI_HUMAN	1896	27	13528	3.9639	0.0146657	0.000106284	0.00663761	GO:0033674~positive regulation of kinase activity
																														TISSUE	vesicle coating	11	0.474342	4.35324e-06	COPE_HUMAN, COPG_HUMAN, COPB2_HUMAN, AP2S1_HUMAN, PICAL_HUMAN, ARF1_HUMAN, COPZ1_HUMAN, GBF1_HUMAN, COPA_HUMAN, COPB_HUMAN, COPD_HUMAN	1896	15	13528	5.23235	0.0179166	0.000129128	0.00812226	Epithelium
																														GO_BP	organelle fusion	13	0.560586	4.7384e-06	COR1A_HUMAN, VAV3_HUMAN, RAB8A_HUMAN, GNAI3_HUMAN, EEA1_HUMAN, BAX_HUMAN, MFN2_HUMAN, VAMP7_HUMAN, LRMP_HUMAN, VCIP1_HUMAN, STX6_HUMAN, OPA1_HUMAN, MFN1_HUMAN	1896	21	13528	4.41692	0.0194863	0.000139555	0.00884086	GO:0007243~protein kinase cascade
																														GO_BP	nuclear import	30	1.29366	4.83852e-06	IMA7_HUMAN, NTF2_HUMAN, IMB1_HUMAN, SPTB2_HUMAN, TNPO1_HUMAN, XPO7_HUMAN, HD_HUMAN, AKT1_HUMAN, TNPO2_HUMAN, PDIA3_HUMAN, JAK2_HUMAN, SPN90_HUMAN, XPO1_HUMAN, IMA4_HUMAN, HTAI2_HUMAN, IPO11_HUMAN, IMA3_HUMAN, PTTG_HUMAN, IMA1_HUMAN, PP2BA_HUMAN, MK01_HUMAN, IPO7_HUMAN, RAN_HUMAN, XPO2_HUMAN, NDUAD_HUMAN, FYB_HUMAN, IMA5_HUMAN, VAS1_HUMAN, TGFB1_HUMAN, PP2BB_HUMAN	1896	88	13528	2.43239	0.0198939	0.0001415	0.00902766	GO:0044093~positive regulation of molecular function
																														TISSUE	mitochondrial electron transport, NADH to ubiquinone	19	0.819319	4.8909e-06	NDUB4_HUMAN, NDUS5_HUMAN, NDUB6_HUMAN, NDUB8_HUMAN, NDUB9_HUMAN, NU4M_HUMAN, NDUA6_HUMAN, NDUS7_HUMAN, NDUS4_HUMAN, NDUA5_HUMAN, NDUA4_HUMAN, NDUBA_HUMAN, NU1M_HUMAN, NDUAA_HUMAN, NDUS1_HUMAN, DLDH_HUMAN, NU5M_HUMAN, NDUB3_HUMAN, NDUA2_HUMAN	1896	42	13528	3.22775	0.020107	0.000142031	0.00912537	Liver
																														GO_BP	Golgi transport vesicle coating	9	0.388098	5.05524e-06	COPE_HUMAN, COPG_HUMAN, COPB2_HUMAN, ARF1_HUMAN, COPZ1_HUMAN, GBF1_HUMAN, COPA_HUMAN, COPB_HUMAN, COPD_HUMAN	1896	10	13528	6.42152	0.0207756	0.000145784	0.00943198	GO:0051603~proteolysis involved in cellular protein catabolic process
																														GO_BP	COPI coating of Golgi vesicle	9	0.388098	5.05524e-06	COPE_HUMAN, COPG_HUMAN, COPB2_HUMAN, ARF1_HUMAN, COPZ1_HUMAN, GBF1_HUMAN, COPA_HUMAN, COPB_HUMAN, COPD_HUMAN	1896	10	13528	6.42152	0.0207756	0.000145784	0.00943198	GO:0043085~positive regulation of catalytic activity
																														GO_BP	Golgi vesicle budding	9	0.388098	5.05524e-06	COPE_HUMAN, COPG_HUMAN, COPB2_HUMAN, ARF1_HUMAN, COPZ1_HUMAN, GBF1_HUMAN, COPA_HUMAN, COPB_HUMAN, COPD_HUMAN	1896	10	13528	6.42152	0.0207756	0.000145784	0.00943198	GO:0044257~cellular protein catabolic process
																														TISSUE	Keratinocyte	36	1.55239	5.33263e-06	HNRH3_HUMAN, CALX_HUMAN, SYWC_HUMAN, TWF2_HUMAN, HNRH1_HUMAN, COR1A_HUMAN, S10A8_HUMAN, CALR_HUMAN, TPM4_HUMAN, GDIA_HUMAN, PSB2_HUMAN, PSB4_HUMAN, PTBP1_HUMAN, ILEU_HUMAN, PSME1_HUMAN, PDIA3_HUMAN, S10A9_HUMAN, RO60_HUMAN, AT2C1_HUMAN, UBP2L_HUMAN, EF1B_HUMAN, STIP1_HUMAN, UB2Q1_HUMAN, VPS4A_HUMAN, EIF3A_HUMAN, CALU_HUMAN, TCTP_HUMAN, ITB3_HUMAN, SYPL1_HUMAN, UBE3A_HUMAN, 1433B_HUMAN, 1433T_HUMA…	2291	128	18201	2.23441	0.00201903	6.96897e-05	0.00737933	Muscle
																														TISSUE	monosaccharide catabolic process	26	1.12117	5.71961e-06	ALDOA_HUMAN, ODPB_HUMAN, TALDO_HUMAN, KPYM_HUMAN, 6PGD_HUMAN, G3P_HUMAN, TPIS_HUMAN, PGAM1_HUMAN, K6PL_HUMAN, RO60_HUMAN, PMGE_HUMAN, ENOA_HUMAN, G6PI_HUMAN, PGK1_HUMAN, PGM1_HUMAN, MDHM_HUMAN, G6PD_HUMAN, HXK1_HUMAN, ENOG_HUMAN, FUT8_HUMAN, K6PF_HUMAN, ODO1_HUMAN, LDHB_HUMAN, LDHA_HUMAN, RPIA_HUMAN, K6PP_HUMAN	1896	71	13528	2.61282	0.0234737	0.000163805	0.0106715	Bone marrow
																														GO_BP	protein import	39	1.68176	5.8842e-06	IMA7_HUMAN, 1433Z_HUMAN, NTF2_HUMAN, IMB1_HUMAN, PEX3_HUMAN, SPTB2_HUMAN, TNPO1_HUMAN, MFN2_HUMAN, XPO7_HUMAN, TRNT1_HUMAN, TSPOA_HUMAN, HD_HUMAN, BID_HUMAN, AKT1_HUMAN, TOM70_HUMAN, TNPO2_HUMAN, PDIA3_HUMAN, JAK2_HUMAN, SPN90_HUMAN, XPO1_HUMAN, IMA4_HUMAN, IPO11_HUMAN, IMA3_HUMAN, PTTG_HUMAN, TOM20_HUMAN, PP2BA_HUMAN, IMA1_HUMAN, MK01_HUMAN, AIP_HUMAN, IPO7_HUMAN, RAN_HUMAN, XPO2_HUMAN, TOM7_HUM…	1896	131	13528	2.12417	0.024141	0.000167364	0.0109786	GO:0043632~modification-dependent macromolecule catabolic process
																														GO_BP	negative regulation of cellular component organization	41	1.768	7.43823e-06	COR1A_HUMAN, GELS_HUMAN, ARAP1_HUMAN, SPTA2_HUMAN, SPTB2_HUMAN, ARHG1_HUMAN, SPTB1_HUMAN, FAK1_HUMAN, MAP1A_HUMAN, CAZA1_HUMAN, MBP_HUMAN, TARA_HUMAN, CLAP2_HUMAN, CAPZB_HUMAN, VILI_HUMAN, SBDS_HUMAN, HDAC6_HUMAN, RAC1_HUMAN, ARF6_HUMAN, CAZA2_HUMAN, TSP1_HUMAN, CLUS_HUMAN, KTNB1_HUMAN, MAP4_HUMAN, CLAP1_HUMAN, ADDA_HUMAN, MARE1_HUMAN, ATM_HUMAN, IRAK3_HUMAN, TYB10_HUMAN, RADI_HUMAN, RTN4_HUMAN, …	1896	142	13528	2.06011	0.0304188	0.000210121	0.0138778	GO:0019941~modification-dependent protein catabolic process
																														GO_BP	hsa04540:Gap junction	36	1.55239	7.97265e-06	GCYB1_HUMAN, GRB2_HUMAN, ITPR2_HUMAN, PLCB4_HUMAN, RASK_HUMAN, TBB1_HUMAN, PDGFC_HUMAN, SRC_HUMAN, KPCA_HUMAN, GCYA3_HUMAN, TBB5_HUMAN, GNAQ_HUMAN, ITPR1_HUMAN, MP2K2_HUMAN, GNAS2_HUMAN, TBB6_HUMAN, PDGFA_HUMAN, TBA1C_HUMAN, TBA8_HUMAN, TBA4A_HUMAN, KAPCA_HUMAN, SOS1_HUMAN, MP2K1_HUMAN, GNAI3_HUMAN, RASN_HUMAN, MK01_HUMAN, GNAI2_HUMAN, ADCY6_HUMAN, KAPCB_HUMAN, TBB2C_HUMAN, KGP1_HUMAN, PDGFB_HUMA…	982	89	5085	2.09456	0.00143405	6.83349e-05	0.00981985	GO:0030163~protein catabolic process
																														GO_BP	alcohol catabolic process	28	1.20742	8.0031e-06	ALDOA_HUMAN, ODPB_HUMAN, COMT_HUMAN, TALDO_HUMAN, KPYM_HUMAN, 6PGD_HUMAN, G3P_HUMAN, TPIS_HUMAN, PGAM1_HUMAN, K6PL_HUMAN, RO60_HUMAN, PMGE_HUMAN, PGK1_HUMAN, ENOA_HUMAN, G6PI_HUMAN, PGM1_HUMAN, MDHM_HUMAN, G6PD_HUMAN, HXK1_HUMAN, ENOG_HUMAN, FUT8_HUMAN, K6PF_HUMAN, ODO1_HUMAN, LDHB_HUMAN, LDHA_HUMAN, GPD1L_HUMAN, RPIA_HUMAN, K6PP_HUMAN	1896	81	13528	2.46643	0.0326907	0.000224549	0.0149317	GO:0051336~regulation of hydrolase activity
																														TISSUE	Urinary bladder	48	2.06986	9.0662e-06	RHG21_HUMAN, ALDR_HUMAN, QCR7_HUMAN, MOBL3_HUMAN, VTA1_HUMAN, GRAN_HUMAN, PSB7_HUMAN, UB2V2_HUMAN, CYC_HUMAN, PPIA_HUMAN, SESD1_HUMAN, VAMP3_HUMAN, ARF4_HUMAN, LXN_HUMAN, UFC1_HUMAN, HECD1_HUMAN, HNRPQ_HUMAN, DPM1_HUMAN, IF4E2_HUMAN, CALM_HUMAN, SELT_HUMAN, OLA1_HUMAN, PSA3_HUMAN, ATPG_HUMAN, CETN2_HUMAN, PPP6_HUMAN, ECHB_HUMAN, PDC10_HUMAN, PSA4_HUMAN, MCA3_HUMAN, P2RX1_HUMAN, K0614_HUMAN, ADPPT…	2291	197	18201	1.93573	0.00343021	0.00011453	0.0125456	Heart
																														GO_BP	protein import into nucleus	29	1.25054	9.10745e-06	IMA7_HUMAN, NTF2_HUMAN, IMB1_HUMAN, SPTB2_HUMAN, TNPO1_HUMAN, XPO7_HUMAN, HD_HUMAN, AKT1_HUMAN, TNPO2_HUMAN, PDIA3_HUMAN, JAK2_HUMAN, SPN90_HUMAN, XPO1_HUMAN, IMA4_HUMAN, IPO11_HUMAN, IMA3_HUMAN, PTTG_HUMAN, IMA1_HUMAN, PP2BA_HUMAN, MK01_HUMAN, IPO7_HUMAN, RAN_HUMAN, XPO2_HUMAN, NDUAD_HUMAN, FYB_HUMAN, IMA5_HUMAN, VAS1_HUMAN, TGFB1_HUMAN, PP2BB_HUMAN	1896	86	13528	2.406	0.0371171	0.000253816	0.0169919	GO:0070271~protein complex biogenesis
																														GO_BP	hsa05212:Pancreatic cancer	31	1.33678	9.15776e-06	CASP9_HUMAN, SMAD4_HUMAN, ARAF_HUMAN, NEMO_HUMAN, RASK_HUMAN, MK09_HUMAN, AKT1_HUMAN, IKKB_HUMAN, SMAD2_HUMAN, STAT3_HUMAN, AKT3_HUMAN, PK3CB_HUMAN, RAC1_HUMAN, RALB_HUMAN, STAT1_HUMAN, MP2K1_HUMAN, IKKA_HUMAN, B2CL1_HUMAN, TF65_HUMAN, P85A_HUMAN, PK3CG_HUMAN, MK01_HUMAN, RBP1_HUMAN, MK03_HUMAN, RAC2_HUMAN, EGF_HUMAN, AKT2_HUMAN, ARHG6_HUMAN, TGFB1_HUMAN, CDC42_HUMAN, JAK1_HUMAN	982	72	5085	2.22951	0.00164705	7.49247e-05	0.0112795	GO:0006461~protein complex assembly
																														GO_BP	positive regulation of kinase activity	58	2.50108	9.49699e-06	PTN11_HUMAN, PARD3_HUMAN, FGD4_HUMAN, AAPK1_HUMAN, AAKG1_HUMAN, RASK_HUMAN, MP2K3_HUMAN, AKT1_HUMAN, JAK2_HUMAN, SPHK1_HUMAN, KAP3_HUMAN, M3K7_HUMAN, M4K5_HUMAN, PK3CB_HUMAN, SHC1_HUMAN, KAPCA_HUMAN, MP2K1_HUMAN, VAV3_HUMAN, ADAM9_HUMAN, DBNL_HUMAN, GNAI2_HUMAN, ADCY6_HUMAN, KAPCB_HUMAN, M3K4_HUMAN, TAOK2_HUMAN, PP1B_HUMAN, PDGFB_HUMAN, ADA17_HUMAN, PKN1_HUMAN, CDC42_HUMAN, KSYK_HUMAN, ADA2A_HUMA…	1896	231	13528	1.79148	0.0386735	0.000262907	0.0177186	GO:0006468~protein amino acid phosphorylation
[truncated: 21 more columns]
